# Supplementary material for: Mice lacking the transcriptional regulator Bhlhe40 have enhanced neuronal excitability and impaired synaptic plasticity in the hippocampus
Source: PLoS One. 2018 May 1;13(5):e0196223. doi: 10.1371/journal.pone.0196223 (PMC5929507; doi:10.1371/journal.pone.0196223)
Supplement: S1 Table — This table shows gene-expression changes in Bhlhe40 KO hippocampi relative to WT hippocampi across conditions, from the gene expression array to the qRT-PCR conditions and protein quantification where applicable. All fold changes and p values are shown. For qRT-PCRs p-values represent unpaired t-tests for gene expression relative to the reference gene expression from Hprt. Gene expression array data also indicates the false detection rate (FDR) for each gene. (XLSX) [file pone.0196223.s004.xlsx]

## Sheet: Sheet1
	Gene Expression Array			qRT-PCR			Protein			Summary
Gene	FoldX	FDR	p Value	FoldX	SEM	p Value	FoldX	SEM	p Value
Bhlhe41*	Not on Array			1.14753	0.058086	0.061868	1.17546	0.0405476	0.0130328	Not on array, validated protein
Kctd12	-1.27	0.0006	<0.0001	-	-	-	1.30077	0.110605	0.0462345	Predicted array, validated protein
Ide	-2.16	<0.0001	<0.0001	0.619499	0.0220318	<0.0001	0.627577	0.0236289	2.90378e-05	Validated qPCR and Protein
Clock*	-1.37	<0.0001	<0.0001	1.36163	0.0369258	0.000134287	1.05967	0.0601125	0.431212	Validated qPCR, not Protein, on ChIP
Camk1d*	-1.38	0.0002	<0.0001	1.3108	0.0580792	0.00490785	1.12097	0.111638	0.438065
Gabbr1*	-1.27	0.0168	0.0015	1.25684	0.0659105	0.0215836	0.85348	0.0971397	0.226817
Gria1*	-1.31	0.0394	0.0046	1.26498	0.044248	0.0021046	0.99931	0.0723814	0.995582
Scn1a	-1.33	0.0898	0.0145	1.20076	0.0409475	0.0209359	1.47838	0.172771	0.0662935	Validated PCR, not protein, not on ChIP
Chl1	2.11	<0.0001	<0.0001	1.15195	0.0328298	0.0472315	1.0865	0.19232	0.698826
Dbp*	1.24	0.0065	0.0004	1.24348	0.0480131	0.00444626	-	-	-	Validated qPCR, unknown protein, on ChIP
Kcnh1*	-1.32	0.066	0.0095	1.24264	0.0383375	0.00311979	-	-	-
Kcnab1*	-1.23	0.0055	0.0003	1.20861	0.0419169	0.037972	-	-	-
NTrk3	-1.39	0.0001	<0.0001	1.24929	0.0416487	0.000680152	-	-	-	Validated qPCR, unkonwn protein, not on ChIP
Ppargc1a	-1.29	0.0132	0.001	1.21133	0.0442036	0.00719428	-	-	-
Kcnh2	1.36	<0.0001	<0.0001	1.16873	0.0399204	0.0494742	-	-	-
Gabarap*	1.41	0.0007	<0.0001	1.10201	0.0378123	0.102264	-	-	-	Not Validated qPCR
Cacna2d1	-1.76	<0.0001	<0.0001	1.2037	0.0764906	0.0797757	-	-	-
Gabrg2	-1.31	<0.0001	0.0009	1.1728	0.0556644	0.0806444	-	-	-
Gria2	-1.26	<0.0001	0.0002	1.14481	0.0680991	0.0933715	-	-	-
Cacnb4	-1.5	0.0006	<0.0001	1.10141	0.0373046	0.291816	-	-	-
Clcn3	-1.3	0.0002	<0.0001	1.09374	0.0295342	0.104541	-	-	-
Glud1	-1.25	0.0037	0.0002	1.07891	0.041711	0.369796	-	-	-
Gria3	-1.24	0.1626	0.035	1.12069	0.0396586	0.154666	-	-	-
Kcna1	-1.31	0.0135	0.0011	1.14687	0.0634254	0.152285	-	-	-
Kcnab3	1.25	<0.0001	<0.0001	1.23666	0.0549895	0.0554073	-	-	-
Kcnd2	-1.48	<0.0001	<0.0001	1.15444	0.043395	0.0622922	-	-	-
Kcnma1	-1.33	0.0016	0.0001	1.1015	0.0523265	0.276523	-	-	-
Scn3b	-1.37	0.0018	0.0001	1.12929	0.0517373	0.140142	-	-	-
Scn8a	-1.33	0.001	<0.0001	1.127	0.0454306	0.110067	-	-	-
Snx14	1.73	0.0566	0.0075	1.22719	0.0654258	0.075859	-	-	-
Stmn1	1.51	<0.0001	<0.0001	1.08501	0.0526723	0.237241	-	-	-
Syngr1	1.31	0.0004	<0.0001	1.05233	0.0413249	0.64837	-	-	-
Bdnf 1*	-1.09	0.3905	0.1412	1.05131	0.0503799	0.554678	ELISA data for mature-BDNF and Pro-BDNF is reported in Figure 7
Bdnf 4	-1	0.9604	0.8902	1.04877	0.0473968	0.540422
*Identified as a target of Bhlhe40 via ChIP-Seq
