# Supplementary material for: Mice lacking the transcriptional regulator Bhlhe40 have enhanced neuronal excitability and impaired synaptic plasticity in the hippocampus
Source: PLoS One. 2018 May 1;13(5):e0196223. doi: 10.1371/journal.pone.0196223 (PMC5929507; doi:10.1371/journal.pone.0196223)
Supplement: S2 Table — This table shows the ChIP-Seq data for genes of interest from the qRT-PCR experiment. (XLSX) [file pone.0196223.s005.xlsx]

## Sheet: Sheet1
Gene ID	Gene Name	Chromosome	Gene Start	Gene End	Gene Length	Gene Strand	IntervalCount	Intervals	Interval Dists to Start	Interval Pos	2_Hippo_Male_pool_BHLHE40::1 Present	2_Hippo_Male_pool_BHLHE40::1 AvgPeak	ActRegCount	Peak Sample	Peak Value	UCSC Link	Altsymbols	Full Description	RNA	Affy Tag	PROT
GeneID:12064	Bdnf	2	109674700	109727043	52343	+	1	2_Hippo_Male_pool_BHLHE40::1::3326	3604	in gene	1	20	1	2_Hippo_Male_pool_BHLHE40::1	20	Gene Bdnf	Bdnf	brain derived neurotrophic factor	NM_001048139.1, NM_001048142.1, NM_001048141.1, NM_007540.4	1422168_a_at, 1422169_a_at	NP_001041604.1, NP_001041607.1, NP_001041606.1, NP_031566.4
GeneID:79362	Bhlhe41	6	145862737	145865340	2603	-	5	2_Hippo_Male_pool_BHLHE40::1::4893, 2_Hippo_Male_pool_BHLHE40::1::4894, 2_Hippo_Male_pool_BHLHE40::1::4895, 2_Hippo_Male_pool_BHLHE40::1::4896, 2_Hippo_Male_pool_BHLHE40::1::4897	9532, 2460, 1596, -25, -1316	downstream, in gene, in gene, upstream, upstream	1	41.4	5	2_Hippo_Male_pool_BHLHE40::1	70	Gene Bhlhe41	6430520M22Rik, Sharp1, Bhlhb2l, Bhlhb3, DEC2, Bhlhe41	basic helix-loop-helix family, member e41	NM_024469.1	1421099_at	NP_077789.1
GeneID:227541	Camk1d	2	5293457	5714664	421207	-	1	2_Hippo_Male_pool_BHLHE40::1::3105	31144	in gene	1	19	1	2_Hippo_Male_pool_BHLHE40::1	19	Gene Camk1d	A630059D12Rik, Camk1d, CaMKIdelta, CKLiK, E030025C11Rik	calcium/calmodulin-dependent protein kinase ID	NM_177343.3	1426389_at	NP_796317.2
	Chl1*
GeneID:12753	Clock	5	76212177	76304548	92371	-	3	2_Hippo_Male_pool_BHLHE40::1::4349, 2_Hippo_Male_pool_BHLHE40::1::4350, 2_Hippo_Male_pool_BHLHE40::1::4351	900, 164, -252	in gene, in gene, upstream	1	20	3	2_Hippo_Male_pool_BHLHE40::1	22	Gene Clock	Clock, bHLHe8, KAT13D, mKIAA0334, 5330400M04Rik	circadian locomotor output cycles kaput	NM_007715.5	1418659_at, 1418660_at, 1435775_at	NP_031741.1
GeneID:13170	Dbp	7	45705247	45710203	4956	+	5	2_Hippo_Male_pool_BHLHE40::1::5052, 2_Hippo_Male_pool_BHLHE40::1::5053, 2_Hippo_Male_pool_BHLHE40::1::5054, 2_Hippo_Male_pool_BHLHE40::1::5055, 2_Hippo_Male_pool_BHLHE40::1::5056	-367, 97, 1329, 2177, 2497	upstream, in gene, in gene, in gene, in gene	1	32	5	2_Hippo_Male_pool_BHLHE40::1	73	Gene Dbp	Dbp	D site albumin promoter binding protein	NM_016974.3	1418174_at	NP_058670.2
GeneID:56486	Gabarap	11	69991370	69994949	3579	+	2	2_Hippo_Male_pool_BHLHE40::1::883, 2_Hippo_Male_pool_BHLHE40::1::884	9206, 9782	downstream, downstream	1	43	2	2_Hippo_Male_pool_BHLHE40::1	67	Gene Gabarap	Gabarap	gamma-aminobutyric acid receptor associated protein	NM_019749.4	1416937_at	NP_062723.1
GeneID:54393	Gabbr1	17	37045966	37074305	28339	+	1	2_Hippo_Male_pool_BHLHE40::1::2555	594	in gene	1	24	1	2_Hippo_Male_pool_BHLHE40::1	24	Gene Gabbr1	Gabbr1, GABAbR1, GABAB1, bM573K1.1	gamma-aminobutyric acid (GABA) B receptor, 1	NM_019439.3	1422051_a_at, 1425595_at	NP_062312.3
GeneID:14799	Gria1	11	57011618	57330244	318626	+	1	2_Hippo_Male_pool_BHLHE40::1::800	189566	in gene	1	20	1	2_Hippo_Male_pool_BHLHE40::1	20	Gene Gria1	2900051M01Rik, GluA1, Gria1, Glr-1, HIPA1, AI853806, Glur1, GluRA, GluR-A, Glur-1, Glr1	glutamate receptor, ionotropic, AMPA1 (alpha 1)	NM_001252403.1, NM_001113325.2, NM_008165.4	1435239_at	NP_001239332.1, NP_001106796.1, NP_032191.2
	Ide*
GeneID:16497	Kcnab1	3	65109643	65378219	268576	+	1	2_Hippo_Male_pool_BHLHE40::1::3628	7445	in gene	1	25	1	2_Hippo_Male_pool_BHLHE40::1	25	Gene Kcnab1	mKv(beta)1, Kvbeta1.1, Kcnab1, Akr8a8	potassium voltage-gated channel, shaker-related subfamily, beta member 1	NM_010597.3		NP_034727.3
GeneID:16510	Kcnh1	1	192190872	192510158	319286	+	2	2_Hippo_Male_pool_BHLHE40::1::355, 2_Hippo_Male_pool_BHLHE40::1::356	76232, 85640	in gene, in gene	1	33.5	2	2_Hippo_Male_pool_BHLHE40::1	37	Gene Kcnh1	MGC124419, Kcnh1, MGC124420, M-eag, Kv10.1	potassium voltage-gated channel, subfamily H (eag-related), member 1	NM_001038607.1, NM_010600.2	1418414_at, 1435994_at	NP_001033696.1, NP_034730.1
	Kcnh2*
	NTrk3*
	Ppargc1a*
	Scn1a*
	*Failed to meet MACS cutoff p-value 1e-5
