# Supplementary material for: Mice lacking the transcriptional regulator Bhlhe40 have enhanced neuronal excitability and impaired synaptic plasticity in the hippocampus
Source: PLoS One. 2018 May 1;13(5):e0196223. doi: 10.1371/journal.pone.0196223 (PMC5929507; doi:10.1371/journal.pone.0196223)
Supplement: S3 Table — List of all genes and gene intervals occupied by Bhlhe40 in WT hippocampus by ChIP-Seq. (XLSX) [file pone.0196223.s006.xlsx]

## Sheet: Genes
Gene ID	Gene Name	Chromosome	Gene Start	Gene End	Gene Length	Gene Strand	IntervalCount	Intervals	Interval Dists to Start	Interval Pos	2_Hippo_Male_pool_BHLHE40::1 Present	2_Hippo_Male_pool_BHLHE40::1 AvgPeak	ActRegCount	Peak Sample	Peak Value	UCSC Link	Altsymbols	Full Description	RNA	Affy Tag	PROT
GeneID:497097	Xkr4	1	3214482	3671498	457016	-	1	2_Hippo_Male_pool_BHLHE40::1::0	-374	upstream	1	22	1	2_Hippo_Male_pool_BHLHE40::1	22	Gene Xkr4	Gm210, Xkr4, mKIAA1889, KIAA1889, AY534250, XRG4	X Kell blood group precursor related family member 4	NM_001011874.1	1435850_at	NP_001011874.1
GeneID:100038431	Gm10568	1	3680155	3681788	1633	+	1	2_Hippo_Male_pool_BHLHE40::1::0	-8283	upstream	1	22	1	2_Hippo_Male_pool_BHLHE40::1	22	Gene Gm10568	ENSMUSG00000073742, Gm10568	predicted gene 10568	XR_140426.1, XR_141892.1
GeneID:18777	Lypla1	1	4807893	4846735	38842	+	1	2_Hippo_Male_pool_BHLHE40::1::1	-245	upstream	1	29	1	2_Hippo_Male_pool_BHLHE40::1	29	Gene Lypla1	Pla1a, Lypla1	lysophospholipase 1	NM_008866.2	1431607_at	NP_032892.1
GeneID:21399	Tcea1	1	4857694	4897909	40215	+	1	2_Hippo_Male_pool_BHLHE40::1::2	-46	upstream	1	24	1	2_Hippo_Male_pool_BHLHE40::1	24	Gene Tcea1	Tcea1, S-II, MGC103154	transcription elongation factor A (SII) 1	NM_011541.4, NM_001159750.1, NM_001159751.1	1419257_at, 1419258_at	NP_035671.1, NP_001153222.1, NP_001153223.1
GeneID:108664	Atp6v1h	1	5083173	5162549	79376	+	1	2_Hippo_Male_pool_BHLHE40::1::3	-37	upstream	1	46	1	2_Hippo_Male_pool_BHLHE40::1	46	Gene Atp6v1h	Atp6v1h, 0710001F19Rik, VMA13, SFD, AU022349, MGC11985, CGI-11, SFDbeta, SFDalpha	ATPase, H+ transporting, lysosomal V1 subunit H	NM_133826.4	1415826_at	NP_598587.2
GeneID:12421	Rb1cc1	1	6214662	6276104	61442	+	1	2_Hippo_Male_pool_BHLHE40::1::4	538	in gene	1	15	1	2_Hippo_Male_pool_BHLHE40::1	15	Gene Rb1cc1	LaXp180, 5930404L04Rik, 2900055E04Rik, FIP200, Cc1, Rb1cc1	RB1-inducible coiled-coil 1	NM_009826.4	1418968_at, 1431605_at	NP_033956.2
GeneID:240690	St18	1	6487231	6860940	373709	+	1	2_Hippo_Male_pool_BHLHE40::1::5	-3487	upstream	1	17	1	2_Hippo_Male_pool_BHLHE40::1	17	Gene St18	St18, Myt3, Nzf3, NZF-3, AV348974, mKIAA0535	suppression of tumorigenicity 18	NM_001244692.1, NM_001244693.1, NM_173868.2, NR_045188.1, NR_045189.1		NP_001231621.1, NP_001231622.1, NP_776293.1
GeneID:319263	Pcmtd1	1	7088920	7173628	84708	+	2	2_Hippo_Male_pool_BHLHE40::1::6, 2_Hippo_Male_pool_BHLHE40::1::7	-120, 328	upstream, in gene	1	31.5	2	2_Hippo_Male_pool_BHLHE40::1	32	Gene Pcmtd1	A030012M09Rik, MGC117877, Pcmtd1, 8430411F12Rik	protein-L-isoaspartate (D-aspartate) O-methyltransferase domain containing 1	NM_183028.3	1429429_s_at, 1429430_at, 1435634_at, 1435635_at	NP_898849.1
GeneID:17864	Mybl1	1	9668831	9700209	31378	-	1	2_Hippo_Male_pool_BHLHE40::1::8	-511	upstream	1	19	1	2_Hippo_Male_pool_BHLHE40::1	19	Gene Mybl1	A-myb, G1-419-6, MGC123416, Mybl1, repro9	myeloblastosis oncogene-like 1	NM_008651.2		NP_032677.2
GeneID:70675	Vcpip1	1	9723192	9748382	25190	-	1	2_Hippo_Male_pool_BHLHE40::1::9	179	in gene	1	23	1	2_Hippo_Male_pool_BHLHE40::1	23	Gene Vcpip1	5730421J18Rik, Vcpip1, 4932442A08, 5730538E15Rik, mKIAA1850, VCIP135	valosin containing protein (p97)/p47 complex interacting protein 1	NM_173443.2	1434706_at	NP_775619.2
GeneID:73331	1700034P13Rik	1	9747648	9771256	23608	+	1	2_Hippo_Male_pool_BHLHE40::1::9	555	in gene	1	23	1	2_Hippo_Male_pool_BHLHE40::1	23	Gene 1700034P13Rik	1700034P13Rik	RIKEN cDNA 1700034P13 gene	NR_040462.1	1431585_at
GeneID:26754	Cops5	1	10024830	10037898	13068	-	2	2_Hippo_Male_pool_BHLHE40::1::10, 2_Hippo_Male_pool_BHLHE40::1::11	-150, -2230	upstream, upstream	1	18	2	2_Hippo_Male_pool_BHLHE40::1	22	Gene Cops5	Cops5, Jab1, Sgn5, Mov34, AI303502, CSN5	COP9 (constitutive photomorphogenic) homolog, subunit 5 (Arabidopsis thaliana)	NM_013715.1		NP_038743.1
GeneID:211660	Cspp1	1	10038218	10136768	98550	+	2	2_Hippo_Male_pool_BHLHE40::1::10, 2_Hippo_Male_pool_BHLHE40::1::11	-170, 1910	upstream, in gene	1	18	2	2_Hippo_Male_pool_BHLHE40::1	22	Gene Cspp1	2310020J12Rik, Cspp2, AA387550, Cspp3, 4930413O22Rik, BC055915, Cspp1	centrosome and spindle pole associated protein 1	NM_026493.3	1420340_at, 1431405_a_at	NP_080769.3
GeneID:329093	Cpa6	1	10324727	10719943	395216	-	1	2_Hippo_Male_pool_BHLHE40::1::12	-249	upstream	1	16	1	2_Hippo_Male_pool_BHLHE40::1	16	Gene Cpa6	9030616D13Rik, MGC141282, Cpa6	carboxypeptidase A6	NM_177834.3		NP_808502.2
GeneID:17978	Ncoa2	1	13139159	13374083	234924	-	1	2_Hippo_Male_pool_BHLHE40::1::13	3	in gene	1	17	1	2_Hippo_Male_pool_BHLHE40::1	17	Gene Ncoa2	SRC-2, 9530095N19, TIF2, D1Ertd433e, Grip1, bHLHe75, Ncoa2, GRIP-1, TIF-2, KAT13C	nuclear receptor coactivator 2	NM_008678.2, NM_001077695.1	1435233_at, 1435234_at	NP_032704.2, NP_001071163.1
GeneID:21749	Terf1	1	15805658	15843429	37771	+	1	2_Hippo_Male_pool_BHLHE40::1::14	70	in gene	1	20	1	2_Hippo_Male_pool_BHLHE40::1	20	Gene Terf1	Trbf1, Terf1, Pin2, Trf1	telomeric repeat binding factor 1	NM_009352.2	1418380_at, 1431332_a_at	NP_033378.1
GeneID:66799	Ube2w	1	16540788	16619338	78550	-	1	2_Hippo_Male_pool_BHLHE40::1::16	10	in gene	1	26	1	2_Hippo_Male_pool_BHLHE40::1	26	Gene Ube2w	6130401J04Rik, Ube2w	ubiquitin-conjugating enzyme E2W (putative)	NM_001271016.1, NM_001271017.1, NR_073122.1, NM_025773.3	1426398_at	NP_001257945.1, NP_001257946.1, NP_080049.2
GeneID:57339	Jph1	1	16994938	17097889	102951	-	1	2_Hippo_Male_pool_BHLHE40::1::17	257	in gene	1	29	1	2_Hippo_Male_pool_BHLHE40::1	29	Gene Jph1	JP-1, Jp1, Jph1, ENSMUSG00000054314	junctophilin 1	NM_020604.2	1421520_at	NP_065629.1
GeneID:74229	Paqr8	1	20890622	20938756	48134	+	1	2_Hippo_Male_pool_BHLHE40::1::18	15874	in gene	1	58	1	2_Hippo_Male_pool_BHLHE40::1	58	Gene Paqr8	1700019B16Rik, 3110001D06Rik, Paqr8	progestin and adipoQ receptor family member VIII	NM_028829.3	1428958_at, 1431042_at, 1435246_at	NP_083105.3
GeneID:226922	Kcnq5	1	21398403	21961942	563539	-	2	2_Hippo_Male_pool_BHLHE40::1::19, 2_Hippo_Male_pool_BHLHE40::1::20	886, -42	in gene, upstream	1	28.5	2	2_Hippo_Male_pool_BHLHE40::1	38	Gene Kcnq5	D1Mgi1, Kcnq5, 7730402H11, 9230107O05Rik, AA589396	potassium voltage-gated channel, subfamily Q, member 5	NM_023872.3, NM_001160139.1	1427426_at	NP_076361.1, NP_001153611.1
GeneID:280645	B3gat2	1	23761926	23847865	85939	+	1	2_Hippo_Male_pool_BHLHE40::1::22	1114	in gene	1	23	1	2_Hippo_Male_pool_BHLHE40::1	23	Gene B3gat2	B3gat2, KIAA1963, Glcats, GlcAT-S	beta-1,3-glucuronyltransferase 2 (glucuronosyltransferase S)	NM_172124.2		NP_742122.2
GeneID:12839	Col9a1	1	24177610	24252738	75128	+	1	2_Hippo_Male_pool_BHLHE40::1::23	45633	in gene	1	18	1	2_Hippo_Male_pool_BHLHE40::1	18	Gene Col9a1	Col9a-1, Col9a1	collagen, type IX, alpha 1	NM_007740.3	1421381_a_at, 1428571_at	NP_031766.3
GeneID:12823	Col19a1	1	24257683	24587437	329754	-	1	2_Hippo_Male_pool_BHLHE40::1::24	71933	in gene	1	42	1	2_Hippo_Male_pool_BHLHE40::1	42	Gene Col19a1	Col19a1		NM_007733.2	1421698_a_at, 1430676_at	NP_031759.2
GeneID:68421	Lmbrd1	1	24678544	24766301	87757	+	1	2_Hippo_Male_pool_BHLHE40::1::25	80	in gene	1	37	1	2_Hippo_Male_pool_BHLHE40::1	37	Gene Lmbrd1	AV347960, 0910001K20Rik, Lmbrd1	LMBR1 domain containing 1	NM_026719.2	1425186_at	NP_080995.2
GeneID:210933	Bai3	1	25067476	25829707	762231	-	1	2_Hippo_Male_pool_BHLHE40::1::26	-309	upstream	1	20	1	2_Hippo_Male_pool_BHLHE40::1	20	Gene Bai3	Bai3, A830096D10Rik, MGC107444	brain-specific angiogenesis inhibitor 3	NM_175642.4		NP_783573.4
GeneID:19243	Ptp4a1	1	30940303	30949755	9452	-	1	2_Hippo_Male_pool_BHLHE40::1::27	-261	upstream	1	39	1	2_Hippo_Male_pool_BHLHE40::1	39	Gene Ptp4a1	MGC102117, MGC25304, AA415290, AU019864, C130021B01, Prl-1, Ptp4a1	protein tyrosine phosphatase 4a1	NM_011200.2		NP_035330.1
GeneID:170771	Khdrbs2	1	32172806	32657738	484932	+	2	2_Hippo_Male_pool_BHLHE40::1::28, 2_Hippo_Male_pool_BHLHE40::1::29	90, 225050	in gene, in gene	1	32	2	2_Hippo_Male_pool_BHLHE40::1	33	Gene Khdrbs2	Khdrbs2, Slm1, 6330586C16Rik, Slim1	KH domain containing, RNA binding, signal transduction associated 2	NM_133235.2	1422117_s_at	NP_573498.1
GeneID:19076	Prim2	1	33453811	33669758	215947	-	1	2_Hippo_Male_pool_BHLHE40::1::31	-1906	upstream	1	23	1	2_Hippo_Male_pool_BHLHE40::1	23	Gene Prim2	AI323589, Prim2	DNA primase, p58 subunit	NM_008922.1	1418035_a_at, 1418036_at	NP_032948.1
GeneID:67503	1700001G17Rik	1	33669824	33670712	888	+	1	2_Hippo_Male_pool_BHLHE40::1::31	1840	downstream	1	23	1	2_Hippo_Male_pool_BHLHE40::1	23	Gene 1700001G17Rik	1700001G17Rik	RIKEN cDNA 1700001G17 gene	NR_033199.1
GeneID:19335	Rab23	1	33719896	33742564	22668	+	1	2_Hippo_Male_pool_BHLHE40::1::32	24	in gene	1	20	1	2_Hippo_Male_pool_BHLHE40::1	20	Gene Rab23	opb2, opb, AW545388, Rab23	RAB23, member RAS oncogene family	NM_008999.4, NM_001159729.1	1422399_a_at	NP_033025.2, NP_001153201.1
GeneID:100628580	Mir5103	1	34433121	34433199	78	-	1	2_Hippo_Male_pool_BHLHE40::1::33	-1889	upstream	1	22	1	2_Hippo_Male_pool_BHLHE40::1	22	Gene Mir5103	Mir5103, mu-mir-5103, mmu-mir-5103	microRNA 5103	NR_039562.1
GeneID:69668	Ccdc115	1	34436670	34439672	3002	-	1	2_Hippo_Male_pool_BHLHE40::1::33	4584	downstream	1	22	1	2_Hippo_Male_pool_BHLHE40::1	22	Gene Ccdc115	Ccdc115, Ccp1, 2310061I09Rik	coiled-coil domain containing 115	NM_027159.2		NP_081435.1
GeneID:27993	Imp4	1	34439829	34445747	5918	+	1	2_Hippo_Male_pool_BHLHE40::1::33	-4741	upstream	1	22	1	2_Hippo_Male_pool_BHLHE40::1	22	Gene Imp4	AA409888, Imp4, AV031295, D1Wsu40e	IMP4, U3 small nucleolar ribonucleoprotein, homolog (yeast)	NM_178601.3	1426213_at, 1426214_at	NP_848716.2
GeneID:226970	Arhgef4	1	34801722	34812754	11032	+	1	2_Hippo_Male_pool_BHLHE40::1::35	614	in gene	1	39	1	2_Hippo_Male_pool_BHLHE40::1	39	Gene Arhgef4	Asef, Arhgef4, 9330140K16Rik, ENSMUSG00000070955	Rho guanine nucleotide exchange factor (GEF) 4	NM_183019.2	1435033_at	NP_898840.2
GeneID:20353	Sema4c	1	36548642	36558381	9739	-	2	2_Hippo_Male_pool_BHLHE40::1::39, 2_Hippo_Male_pool_BHLHE40::1::40	957, 365	in gene, in gene	1	23	2	2_Hippo_Male_pool_BHLHE40::1	23	Gene Sema4c	mKIAA1739, Semaf, Semacl1, AI426163, Semai, Sema4c	sema domain, immunoglobulin domain (Ig), transmembrane domain (TM) and short cytoplasmic domain, (semaphorin) 4C	NM_001126047.1	1433920_at	NP_001119519.1
GeneID:381337	Fam178b	1	36562696	36683183	120487	-	2	2_Hippo_Male_pool_BHLHE40::1::39, 2_Hippo_Male_pool_BHLHE40::1::40	125759, 125167	downstream, downstream	1	23	2	2_Hippo_Male_pool_BHLHE40::1	23	Gene Fam178b	MGC60970, MGC141033, 1700024G10Rik, Fam178b, Gm990	family with sequence similarity 178, member B	NM_201365.2, NM_027957.1, NM_001126046.1	1428581_at	NP_958753.2, NP_082233.1, NP_001119518.1
GeneID:269180	Inpp4a	1	37299893	37410736	110843	+	4	2_Hippo_Male_pool_BHLHE40::1::41, 2_Hippo_Male_pool_BHLHE40::1::42, 2_Hippo_Male_pool_BHLHE40::1::43, 2_Hippo_Male_pool_BHLHE40::1::44	246, 39419, 68491, 80331	in gene, in gene, in gene, in gene	1	38.25	4	2_Hippo_Male_pool_BHLHE40::1	96	Gene Inpp4a	D130048C09Rik, 9630012D15, Inpp4a, 107kDa, R74740	inositol polyphosphate-4-phosphatase, type I	NM_172971.2, NM_030266.3	1421360_at, 1436616_at	NP_766559.2, NP_084542.2
GeneID:76178	Coa5	1	37417085	37430103	13018	-	1	2_Hippo_Male_pool_BHLHE40::1::45	71	in gene	1	26	1	2_Hippo_Male_pool_BHLHE40::1	26	Gene Coa5	1700001A24Rik, 6330578E17Rik, Coa5, Pet191	cytochrome C oxidase assembly factor 5	NM_198006.4	1426355_a_at, 1426356_at	NP_932123.3
GeneID:67387	Unc50	1	37430172	37439124	8952	+	1	2_Hippo_Male_pool_BHLHE40::1::45	-140	upstream	1	26	1	2_Hippo_Male_pool_BHLHE40::1	26	Gene Unc50	UNCL, URP, Unc50, GMH1, 1110002A21Rik	unc-50 homolog (C. elegans)	NM_026123.3	1421982_a_at, 1435811_a_at, 1435812_at	NP_080399.1
GeneID:269181	Mgat4a	1	37439340	37536259	96919	-	1	2_Hippo_Male_pool_BHLHE40::1::45	106227	downstream	1	26	1	2_Hippo_Male_pool_BHLHE40::1	26	Gene Mgat4a	9530018I07Rik, glcNAc-T-IVa, GnT-IVa, Mgat4a	mannoside acetylglucosaminyltransferase 4, isoenzyme A	NM_173870.2	1435641_at	NP_776295.1
GeneID:72097	2010300C02Rik	1	37611676	37719811	108135	-	3	2_Hippo_Male_pool_BHLHE40::1::46, 2_Hippo_Male_pool_BHLHE40::1::47, 2_Hippo_Male_pool_BHLHE40::1::48	32675, -269, -7717	in gene, upstream, upstream	1	21.667	3	2_Hippo_Male_pool_BHLHE40::1	35	Gene 2010300C02Rik	2010300C02Rik	RIKEN cDNA 2010300C02 gene	NM_028096.1		NP_082372.1
GeneID:100503734	Gm19863	1	37694447	37696664	2217	-	1	2_Hippo_Male_pool_BHLHE40::1::46	9528	downstream	1	35	1	2_Hippo_Male_pool_BHLHE40::1	35	Gene Gm19863	Gm19863	predicted gene, 19863	XR_140433.1, XR_141899.1
GeneID:211484	Tsga10	1	37754776	37865079	110303	-	2	2_Hippo_Male_pool_BHLHE40::1::49, 2_Hippo_Male_pool_BHLHE40::1::50	-9, -7241	upstream, upstream	1	33.5	2	2_Hippo_Male_pool_BHLHE40::1	48	Gene Tsga10	4933432N21Rik, Gm217, AI843383, Tsga10, Mtsga10	testis specific 10	NM_207228.2	1436045_at	NP_997111.1
GeneID:623661	Lipt1	1	37872206	37876298	4092	+	2	2_Hippo_Male_pool_BHLHE40::1::49, 2_Hippo_Male_pool_BHLHE40::1::50	-7118, 114	upstream, in gene	1	33.5	2	2_Hippo_Male_pool_BHLHE40::1	48	Gene Lipt1	EG623661, Lipt1, MGC28431	lipoyltransferase 1	NM_001037918.3		NP_001033007.2
GeneID:69028	Mitd1	1	37878890	37890411	11521	-	2	2_Hippo_Male_pool_BHLHE40::1::50, 2_Hippo_Male_pool_BHLHE40::1::51	18091, 59	downstream, in gene	1	21.5	2	2_Hippo_Male_pool_BHLHE40::1	24	Gene Mitd1	1500032H18Rik, Mitd1	MIT, microtubule interacting and transport, domain containing 1	NM_026913.2	1426133_a_at	NP_081189.1
GeneID:107734	Mrpl30	1	37890553	37898333	7780	+	1	2_Hippo_Male_pool_BHLHE40::1::51	-201	upstream	1	24	1	2_Hippo_Male_pool_BHLHE40::1	24	Gene Mrpl30	Mrpl30, MRP-L28, 2310001L22Rik, Rpml28	mitochondrial ribosomal protein L30	NM_027098.2	1423857_at	NP_081374.1
GeneID:56210	Rev1	1	38052786	38129662	76876	-	1	2_Hippo_Male_pool_BHLHE40::1::52	-530	upstream	1	18	1	2_Hippo_Male_pool_BHLHE40::1	18	Gene Rev1	1110027I23Rik, Rev1, AU022044, MGC66950, Rev1l	REV1 homolog (S. cerevisiae)	NM_019570.3	1422624_at	NP_062516.2
GeneID:16764	Aff3	1	38177327	38664955	487628	-	3	2_Hippo_Male_pool_BHLHE40::1::53, 2_Hippo_Male_pool_BHLHE40::1::54, 2_Hippo_Male_pool_BHLHE40::1::55	306011, 226379, 213915	in gene, in gene, in gene	1	24	3	2_Hippo_Male_pool_BHLHE40::1	29	Gene Aff3	A730046J16, Aff3, 3222402O04Rik, LAF-4, Laf4	AF4/FMR2 family, member 3	NM_010678.2	1430435_at, 1433939_at	NP_034808.2
GeneID:98388	Chst10	1	38863872	38898160	34288	-	1	2_Hippo_Male_pool_BHLHE40::1::58	176	in gene	1	26	1	2_Hippo_Male_pool_BHLHE40::1	26	Gene Chst10	AU041319, AI507003, Hnk-1st, ST, Chst10	carbohydrate sulfotransferase 10	NM_145142.2	1426620_at	NP_660124.2
GeneID:100047133	Gm16894	1	40076212	40085851	9639	-	1	2_Hippo_Male_pool_BHLHE40::1::61	27	in gene	1	20	1	2_Hippo_Male_pool_BHLHE40::1	20	Gene Gm16894	Gm16894	predicted gene, 16894	NR_037980.1
GeneID:16178	Il1r2	1	40084768	40125225	40457	+	1	2_Hippo_Male_pool_BHLHE40::1::61	1056	in gene	1	20	1	2_Hippo_Male_pool_BHLHE40::1	20	Gene Il1r2	Il1r2, Il1r-2, CD121b	interleukin 1 receptor, type II	NM_010555.4	1419532_at	NP_034685.1
GeneID:211798	Mfsd9	1	40772040	40790657	18617	-	1	2_Hippo_Male_pool_BHLHE40::1::62	-42	upstream	1	18	1	2_Hippo_Male_pool_BHLHE40::1	18	Gene Mfsd9	4931419K03Rik, Mfsd9	major facilitator superfamily domain containing 9	NM_172499.2		NP_766087.1
GeneID:66297	2610017I09Rik	1	42648200	42694825	46625	-	3	2_Hippo_Male_pool_BHLHE40::1::64, 2_Hippo_Male_pool_BHLHE40::1::65, 2_Hippo_Male_pool_BHLHE40::1::66	10313, 169, -295	in gene, in gene, upstream	1	22.333	3	2_Hippo_Male_pool_BHLHE40::1	35	Gene 2610017I09Rik	2610017I09Rik	RIKEN cDNA 2610017I09 gene	NR_027826.1	1435678_at
GeneID:18993	Pou3f3	1	42697146	42700210	3064	+	2	2_Hippo_Male_pool_BHLHE40::1::65, 2_Hippo_Male_pool_BHLHE40::1::66	-2490, -2026	upstream, upstream	1	16	2	2_Hippo_Male_pool_BHLHE40::1	19	Gene Pou3f3	Brn1, Pou3f3, Skin1, Brn-1, Otf8	POU domain, class 3, transcription factor 3	NM_008900.2	1422331_at, 1435197_at	NP_032926.2
GeneID:73100	2900092D14Rik	1	42700336	42703176	2840	+	2	2_Hippo_Male_pool_BHLHE40::1::65, 2_Hippo_Male_pool_BHLHE40::1::66	-5680, -5216	upstream, upstream	1	16	2	2_Hippo_Male_pool_BHLHE40::1	19	Gene 2900092D14Rik	2900092D14Rik	RIKEN cDNA 2900092D14 gene	NR_027891.1	1429857_at
GeneID:73122	Tgfbrap1	1	43047269	43098622	51353	-	1	2_Hippo_Male_pool_BHLHE40::1::67	-226	upstream	1	18	1	2_Hippo_Male_pool_BHLHE40::1	18	Gene Tgfbrap1	Tgfbrap1, Trap1, AU024090, AU042859, 3110018K12Rik, AW742551	transforming growth factor, beta receptor associated protein 1	NM_001013025.2	1428425_at, 1428426_s_at	NP_001013043.1
GeneID:98404	AI597479	1	43098710	43115946	17236	+	1	2_Hippo_Male_pool_BHLHE40::1::67	138	in gene	1	18	1	2_Hippo_Male_pool_BHLHE40::1	18	Gene AI597479	AI597479		NM_133818.1	1417247_at	NP_598579.1
GeneID:17974	Nck2	1	43445751	43570518	124767	+	1	2_Hippo_Male_pool_BHLHE40::1::68	617	in gene	1	19	1	2_Hippo_Male_pool_BHLHE40::1	19	Gene Nck2	4833426I10Rik, Nck2, Grb4, NCKbeta, Nck-2	non-catalytic region of tyrosine kinase adaptor protein 2	NM_010879.3	1416796_at, 1416797_at	NP_035009.3
GeneID:67883	Uxs1	1	43750231	43827708	77477	-	1	2_Hippo_Male_pool_BHLHE40::1::69	73116	in gene	1	22	1	2_Hippo_Male_pool_BHLHE40::1	22	Gene Uxs1	AI451869, AW550562, 1600025I13Rik, Uxs1, AI649125	UDP-glucuronate decarboxylase 1	NM_026430.3	1426275_a_at	NP_080706.1
GeneID:22019	Tpp2	1	43934007	44002971	68964	+	1	2_Hippo_Male_pool_BHLHE40::1::70	-295	upstream	1	30	1	2_Hippo_Male_pool_BHLHE40::1	30	Gene Tpp2	TppII, Tpp2, TPP-2	tripeptidyl peptidase II	NM_009418.2	1421893_a_at, 1421894_a_at, 1430575_a_at, 1430576_at	NP_033444.1
GeneID:227059	Slc39a10	1	46807544	46853509	45965	-	1	2_Hippo_Male_pool_BHLHE40::1::71	613	in gene	1	17	1	2_Hippo_Male_pool_BHLHE40::1	17	Gene Slc39a10	5430433I10, mKIAA1265, Slc39a10, 2900042E17Rik	solute carrier family 39 (zinc transporter), member 10	NM_172653.2	1433751_at	NP_766241.2
GeneID:109019	Nabp1	1	51469488	51478399	8911	-	1	2_Hippo_Male_pool_BHLHE40::1::72	-33	upstream	1	45	1	2_Hippo_Male_pool_BHLHE40::1	45	Gene Nabp1	Nabp1, Obfc2a, AI852561, 4930488J04Rik, 4933440J18Rik, 4930442A21Rik, 4930434H03Rik, 5830411E10Rik, Nbp1		NM_028696.3	1426806_at, 1430623_s_at	NP_082972.2
GeneID:20846	Stat1	1	52119438	52161865	42427	+	1	2_Hippo_Male_pool_BHLHE40::1::73	30802	in gene	1	18	1	2_Hippo_Male_pool_BHLHE40::1	18	Gene Stat1	2010005J02Rik, Stat1, AA408197	signal transducer and activator of transcription 1	NM_001205313.1, NM_009283.4, NM_001205314.1	1420915_at	NP_001192242.1, NP_033309.3, NP_001192243.1
GeneID:98682	Mfsd6	1	52656304	52727318	71014	-	1	2_Hippo_Male_pool_BHLHE40::1::75	63926	in gene	1	22	1	2_Hippo_Male_pool_BHLHE40::1	22	Gene Mfsd6	Mfsd6, AI836200, MMR2, AW212394, 9630025I22Rik, 2210010L05Rik	major facilitator superfamily domain containing 6	NM_178081.4, NM_133829.2	1419124_at, 1424463_at, 1424464_s_at	NP_835182.1, NP_598590.2
GeneID:227099	Pms1	1	53189187	53296996	107809	-	1	2_Hippo_Male_pool_BHLHE40::1::76	36	in gene	1	21	1	2_Hippo_Male_pool_BHLHE40::1	21	Gene Pms1	Pms1, MGC36491	postmeiotic segregation increased 1 (S. cerevisiae)	NM_153556.1		NP_705784.1
GeneID:227102	Ormdl1	1	53297095	53310245	13150	+	1	2_Hippo_Male_pool_BHLHE40::1::76	-135	upstream	1	21	1	2_Hippo_Male_pool_BHLHE40::1	21	Gene Ormdl1	Ormdl1, C730042F17Rik	ORM1-like 1 (S. cerevisiae)	NM_145517.4		NP_663492.3
GeneID:329154	Ankrd44	1	54645340	54926387	281047	-	1	2_Hippo_Male_pool_BHLHE40::1::77	218339	in gene	1	21	1	2_Hippo_Male_pool_BHLHE40::1	21	Gene Ankrd44	E130014H08Rik, A130096K20, 4930444A19Rik, Ankrd44	ankyrin repeat domain 44	NM_001081433.3	1434856_at	NP_001074902.2
GeneID:67876	Coq10b	1	55052770	55072702	19932	+	1	2_Hippo_Male_pool_BHLHE40::1::78	-146	upstream	1	34	1	2_Hippo_Male_pool_BHLHE40::1	34	Gene Coq10b	AV002237, Coq10b, 1500041J02Rik, AW742641, 1700030I21Rik, 9530077A17Rik	coenzyme Q10 homolog B (S. cerevisiae)	NM_026424.3, NM_001039710.1	1428487_s_at	NP_080700.3, NP_001034799.1
GeneID:15510	Hspd1	1	55077834	55087932	10098	-	1	2_Hippo_Male_pool_BHLHE40::1::79	268	in gene	1	39	1	2_Hippo_Male_pool_BHLHE40::1	39	Gene Hspd1	Hspd1, Hsp60, 60kDa	heat shock protein 1 (chaperonin)	NM_010477.4	1426351_at	NP_034607.3
GeneID:15528	Hspe1	1	55088148	55091317	3169	+	1	2_Hippo_Male_pool_BHLHE40::1::79	-484	upstream	1	39	1	2_Hippo_Male_pool_BHLHE40::1	39	Gene Hspe1	mt-cpn10, 10kDa, Hspe1, Hsp10, MGC117526	heat shock protein 1 (chaperonin 10)	NM_008303.4	1422579_at	NP_032329.1
GeneID:628004	Gm10561	1	55226298	55235106	8808	+	1	2_Hippo_Male_pool_BHLHE40::1::80	10934	downstream	1	55	1	2_Hippo_Male_pool_BHLHE40::1	55	Gene Gm10561	EG628004, ENSMUSG00000073675, Gm10561	predicted gene 10561	XR_168381.1, XR_168797.1
GeneID:212679	Mars2	1	55237177	55240058	2881	+	1	2_Hippo_Male_pool_BHLHE40::1::80	55	in gene	1	55	1	2_Hippo_Male_pool_BHLHE40::1	55	Gene Mars2	MetRS, Mars2, C730026E21Rik	methionine-tRNA synthetase 2 (mitochondrial)	NM_175439.3		NP_780648.1
GeneID:227120	Plcl1	1	55405946	55754285	348339	+	3	2_Hippo_Male_pool_BHLHE40::1::81, 2_Hippo_Male_pool_BHLHE40::1::82, 2_Hippo_Male_pool_BHLHE40::1::83	-5978, 598, 263110	upstream, in gene, in gene	1	20.333	3	2_Hippo_Male_pool_BHLHE40::1	24	Gene Plcl1	Plcl1, PLCE, PLDL1, PRIP-1, KIAA1092, C230017K02Rik, PLCL, PLC-L	phospholipase C-like 1	NM_001114663.1		NP_001108135.1
GeneID:212712	Satb2	1	56793981	56971334	177353	-	1	2_Hippo_Male_pool_BHLHE40::1::84	-1711	upstream	1	13	1	2_Hippo_Male_pool_BHLHE40::1	13	Gene Satb2	Satb2, mKIAA1034	special AT-rich sequence binding protein 2	NM_139146.2	1425904_at, 1427017_at	NP_631885.1
GeneID:329160	9130024F11Rik	1	56971469	56975196	3727	+	1	2_Hippo_Male_pool_BHLHE40::1::84	1576	in gene	1	13	1	2_Hippo_Male_pool_BHLHE40::1	13	Gene 9130024F11Rik	9130024F11Rik, B530002L08, EG329160	RIKEN cDNA 9130024F11 gene	NR_024325.1, NR_024326.1
GeneID:68736	Tyw5	1	57388244	57406674	18430	-	1	2_Hippo_Male_pool_BHLHE40::1::85	82	in gene	1	37	1	2_Hippo_Male_pool_BHLHE40::1	37	Gene Tyw5	MGC117744, FLJ37953, 1110034B05Rik, Tyw5	tRNA-yW synthesizing protein 5	NM_001037742.2, NR_004860.1, NM_001114102.1	1434692_at	NP_001032831.2, NP_001107574.1
GeneID:68115	9430016H08Rik	1	57406548	57415958	9410	+	1	2_Hippo_Male_pool_BHLHE40::1::85	44	in gene	1	37	1	2_Hippo_Male_pool_BHLHE40::1	37	Gene 9430016H08Rik	9430016H08Rik, C78988, AA409999	RIKEN cDNA 9430016H08 gene	NM_001081181.2	1424075_at	NP_001074650.1
GeneID:70827	Trak2	1	58900450	58973482	73032	-	1	2_Hippo_Male_pool_BHLHE40::1::86	378	in gene	1	14	1	2_Hippo_Male_pool_BHLHE40::1	14	Gene Trak2	AI480836, mKIAA0549, Trak2, 4733401O11Rik, 2900022D04Rik, GRIF1, CALS-C, Als2cr3, AW046271, GRIF-1, OIP98	trafficking protein, kinesin binding 2	NM_172406.3	1429607_at, 1435016_at	NP_765994.2
GeneID:227154	Stradb	1	58973571	58995122	21551	+	1	2_Hippo_Male_pool_BHLHE40::1::86	-467	upstream	1	14	1	2_Hippo_Male_pool_BHLHE40::1	14	Gene Stradb	ILPIPA, Syradb, Stradb, PRO1038, B830008M19, Als2cr2, Papk, ILPIP, D1Ucla2, AA792893	STE20-related kinase adaptor beta	NM_172656.5	1433544_at	NP_766244.4
GeneID:14369	Fzd7	1	59482147	59486955	4808	+	1	2_Hippo_Male_pool_BHLHE40::1::87	1640	in gene	1	24	1	2_Hippo_Male_pool_BHLHE40::1	24	Gene Fzd7	Fzd7, Fz7	frizzled homolog 7 (Drosophila)	NM_008057.3		NP_032083.3
GeneID:12168	Bmpr2	1	59764637	59870859	106222	+	1	2_Hippo_Male_pool_BHLHE40::1::88	-1837	upstream	1	20	1	2_Hippo_Male_pool_BHLHE40::1	20	Gene Bmpr2	AW546137, Gm20272, BMPRII, BMP-2, BB189135, 2610024H22Rik, Bmpr2, AL117858, BMPR-II	bone morphogenetic protein receptor, type II (serine/threonine kinase)	NM_007561.3	1419616_at, 1434310_at	NP_031587.1
GeneID:72750	Fam117b	1	59913006	59985346	72340	+	1	2_Hippo_Male_pool_BHLHE40::1::89	-366	upstream	1	24	1	2_Hippo_Male_pool_BHLHE40::1	24	Gene Fam117b	Fam117b, 6330416D14Rik, Als2cr13, 2810425F24Rik, MGC90831	family with sequence similarity 117, member B	NM_001037725.2	1434010_at	NP_001032814.1
GeneID:57750	Wdr12	1	60076868	60098500	21632	-	1	2_Hippo_Male_pool_BHLHE40::1::90	868	in gene	1	18	1	2_Hippo_Male_pool_BHLHE40::1	18	Gene Wdr12	Ytm1, Ytm1p, Wdr12, 4933402C23Rik	WD repeat domain 12	NM_001199060.1, NM_021312.5, NM_001199061.1	1417270_at	NP_001185989.1, NP_067287.1, NP_001185990.1
GeneID:241066	Carf	1	60098281	60151034	52753	+	1	2_Hippo_Male_pool_BHLHE40::1::90	-649	upstream	1	18	1	2_Hippo_Male_pool_BHLHE40::1	18	Gene Carf	ECBRC-FC1, ECBRC-FC2, Carf, Als2cr8	calcium response factor	NM_139150.4	1425313_at	NP_631889.1
GeneID:269198	Nbeal1	1	60180599	60334705	154106	+	1	2_Hippo_Male_pool_BHLHE40::1::91	162969	downstream	1	37	1	2_Hippo_Male_pool_BHLHE40::1	37	Gene Nbeal1	2310076G13Rik, ALS2CR17, Nbeal1, A530083I02Rik, A530050O19Rik, AI662228	neurobeachin like 1	NM_173444.2	1429505_at	NP_775620.2
GeneID:77951	Cyp20a1	1	60343372	60387387	44015	+	1	2_Hippo_Male_pool_BHLHE40::1::91	196	in gene	1	37	1	2_Hippo_Male_pool_BHLHE40::1	37	Gene Cyp20a1	Cyp20a1, A930011N14Rik, Cypm	cytochrome P450, family 20, subfamily a, polypeptide 1	NM_030013.2	1430452_at, 1435616_at	NP_084289.1
GeneID:72823	Pard3b	1	61638824	62642284	1003460	+	1	2_Hippo_Male_pool_BHLHE40::1::93	709720	in gene	1	40	1	2_Hippo_Male_pool_BHLHE40::1	40	Gene Pard3b	2810455B10Rik, 2010002N16Rik, RP23-20G7.1, PAR3B, Als2cr19, 1810008K04Rik, PAR3L, PAR3beta, Pard3b	par-3 partitioning defective 3 homolog B (C. elegans)	NM_001081050.2	1427169_at	NP_001074519.2
GeneID:93691	Klf7	1	64035663	64121389	85726	-	1	2_Hippo_Male_pool_BHLHE40::1::94	-915	upstream	1	18	1	2_Hippo_Male_pool_BHLHE40::1	18	Gene Klf7	Klf7, 9830124P08Rik	Kruppel-like factor 7 (ubiquitous)	NM_033563.2	1419354_at, 1419355_at, 1419356_at	NP_291041.2
GeneID:67099	Mettl21a	1	64606480	64617168	10688	-	1	2_Hippo_Male_pool_BHLHE40::1::95	-112	upstream	1	38	1	2_Hippo_Male_pool_BHLHE40::1	38	Gene Mettl21a	Fam119a, Mettl21a, AI464204, 2310038H17Rik	methyltransferase like 21A	NM_025964.3	1418928_a_at	NP_080240.1
GeneID:68691	Kansl1l	1	66719243	66817595	98352	-	1	2_Hippo_Male_pool_BHLHE40::1::96	1531	in gene	1	17	1	2_Hippo_Male_pool_BHLHE40::1	17	Gene Kansl1l	KIAA4189, 1110028C15Rik, 1190030G24, mKIAA4189, C430010P07Rik, AI427598, MGC175997, Kansl1l, Kiaa4189	KAT8 regulatory NSL complex subunit 1-like	NM_177645.4, NM_001122738.1	1436213_a_at, 1436214_at	NP_808313.3, NP_001116210.1
GeneID:14768	Lancl1	1	67000517	67038872	38355	-	1	2_Hippo_Male_pool_BHLHE40::1::97	56	in gene	1	29	1	2_Hippo_Male_pool_BHLHE40::1	29	Gene Lancl1	p40, Gpr69a, AW124738, Lancl1, Gpr69	LanC (bacterial lantibiotic synthetase component C)-like 1	NM_001190985.1, NM_021295.3, NM_001190984.1	1427011_a_at, 1427012_at	NP_001177914.1, NP_067270.1, NP_001177913.1
GeneID:271711	Tmem169	1	72284373	72302995	18622	+	1	2_Hippo_Male_pool_BHLHE40::1::99	23179	downstream	1	19	1	2_Hippo_Male_pool_BHLHE40::1	19	Gene Tmem169	Tmem169, A830020B06Rik	transmembrane protein 169	NM_175564.4		NP_780773.1
GeneID:22596	Xrcc5	1	72307421	72394953	87532	+	1	2_Hippo_Male_pool_BHLHE40::1::99	131	in gene	1	19	1	2_Hippo_Male_pool_BHLHE40::1	19	Gene Xrcc5	Xrcc5, AI314015, Ku86, Ku80	X-ray repair complementing defective repair in Chinese hamster cells 5	NM_009533.2		NP_033559.2
GeneID:54380	Smarcal1	1	72583251	72636790	53539	+	1	2_Hippo_Male_pool_BHLHE40::1::100	10477	in gene	1	58	1	2_Hippo_Male_pool_BHLHE40::1	58	Gene Smarcal1	Mharp, 6030401P21Rik, Smarcal1, AI851716	SWI/SNF related matrix associated, actin dependent regulator of chromatin, subfamily a-like 1	NM_018817.2	1416620_at	NP_061287.2
GeneID:16011	Igfbp5	1	72858065	72874865	16800	-	1	2_Hippo_Male_pool_BHLHE40::1::101	2961	in gene	1	21	1	2_Hippo_Male_pool_BHLHE40::1	21	Gene Igfbp5	Igfbp5, AW208790, AI256729, IGFBP-5P, IGFBP-5	insulin-like growth factor binding protein 5	NM_010518.2	1422313_a_at	NP_034648.2
GeneID:109198	6030407O03Rik	1	73618381	73864466	246085	-	1	2_Hippo_Male_pool_BHLHE40::1::102	74594	in gene	1	18	1	2_Hippo_Male_pool_BHLHE40::1	18	Gene 6030407O03Rik	6030407O03Rik	RIKEN cDNA 6030407O03 gene	NR_045311.1
GeneID:21961	Tns1	1	73910231	74124447	214216	-	1	2_Hippo_Male_pool_BHLHE40::1::103	133055	in gene	1	25	1	2_Hippo_Male_pool_BHLHE40::1	25	Gene Tns1	E030037J05Rik, Tns1, 1200014E20Rik, 1110018I21Rik, Tns, E030018G17Rik, AI648117	tensin 1	NM_027884.3	1419283_s_at, 1428650_at	NP_082160.3
GeneID:76709	Arpc2	1	74236550	74268213	31663	+	1	2_Hippo_Male_pool_BHLHE40::1::104	-134	upstream	1	39	1	2_Hippo_Male_pool_BHLHE40::1	39	Gene Arpc2	34kDa, 2210023N03Rik, p34-Arc, Arpc2, MGC141099	actin related protein 2/3 complex, subunit 2	NM_029711.1		NP_083987.1
GeneID:18173	Slc11a1	1	74375203	74386051	10848	+	1	2_Hippo_Male_pool_BHLHE40::1::105	17181	downstream	1	23	1	2_Hippo_Male_pool_BHLHE40::1	23	Gene Slc11a1	Ity, ity, Bcg, Nramp1, MGC129156, Slc11a1, MGC129157, Lsh, Nramp	solute carrier family 11 (proton-coupled divalent metal ion transporters), member 1	NM_013612.2	1420361_at	NP_038640.2
GeneID:227292	Ctdsp1	1	74391609	74397285	5676	+	1	2_Hippo_Male_pool_BHLHE40::1::105	775	in gene	1	23	1	2_Hippo_Male_pool_BHLHE40::1	23	Gene Ctdsp1	GIP, Nif3, Ctdsp1, NLIIF, SCP1	CTD (carboxy-terminal domain, RNA polymerase II, polypeptide A) small phosphatase 1	NM_153088.2		NP_694728.1
GeneID:387219	Mir26b	1	74394310	74394394	84	+	1	2_Hippo_Male_pool_BHLHE40::1::105	-1926	upstream	1	23	1	2_Hippo_Male_pool_BHLHE40::1	23	Gene Mir26b	Mirn26b, Mir26b, mmu-mir-26b	microRNA 26b	NR_029743.1
GeneID:319651	Usp37	1	74435510	74544286	108776	-	1	2_Hippo_Male_pool_BHLHE40::1::106	37982	in gene	1	23	1	2_Hippo_Male_pool_BHLHE40::1	23	Gene Usp37	C330008N13Rik, 4932415L06Rik, Usp37	ubiquitin specific peptidase 37	NM_176972.4	1434242_at	NP_795946.2
GeneID:58184	Rqcd1	1	74506060	74530842	24782	+	1	2_Hippo_Male_pool_BHLHE40::1::106	244	in gene	1	23	1	2_Hippo_Male_pool_BHLHE40::1	23	Gene Rqcd1	Rqcd1, 2610007F23Rik, Fl10, AI593551	rcd1 (required for cell differentiation) homolog 1 (S. pombe)	NM_021383.5		NP_067358.1
GeneID:77264	Zfp142	1	74565128	74588028	22900	-	1	2_Hippo_Male_pool_BHLHE40::1::107	412	in gene	1	37	1	2_Hippo_Male_pool_BHLHE40::1	37	Gene Zfp142	mKIAA0236, BB154236, Zfp142, 9330177B18Rik	zinc finger protein 142	NM_029888.2	1425356_at	NP_084164.1
GeneID:66821	Bcs1l	1	74588361	74592443	4082	+	1	2_Hippo_Male_pool_BHLHE40::1::107	-745	upstream	1	37	1	2_Hippo_Male_pool_BHLHE40::1	37	Gene Bcs1l	Bcs1l, 9130022O19Rik	BCS1-like (yeast)	NM_025784.4		NP_080060.1
GeneID:57751	Rnf25	1	74593752	74601397	7645	-	1	2_Hippo_Male_pool_BHLHE40::1::107	13781	downstream	1	37	1	2_Hippo_Male_pool_BHLHE40::1	37	Gene Rnf25	0610009H16Rik, AO7, Rnf25	ring finger protein 25	NM_021313.2		NP_067288.2
GeneID:12570	Cdk5r2	1	74855029	74857732	2703	+	1	2_Hippo_Male_pool_BHLHE40::1::108	939	in gene	1	17	1	2_Hippo_Male_pool_BHLHE40::1	17	Gene Cdk5r2	B230310J22Rik, Cdk5r2, p39	cyclin-dependent kinase 5, regulatory subunit 2 (p39)	NM_009872.3		NP_034002.2
GeneID:22626	Slc23a3	1	75125541	75133890	8349	-	3	2_Hippo_Male_pool_BHLHE40::1::109, 2_Hippo_Male_pool_BHLHE40::1::110, 2_Hippo_Male_pool_BHLHE40::1::111	-7742, -8750, -9182	upstream, upstream, upstream	1	29.333	3	2_Hippo_Male_pool_BHLHE40::1	39	Gene Slc23a3	MGC143682, SVCT3, Yspl1, Slc23a3, MGC143681	solute carrier family 23 (nucleobase transporters), member 3	NM_194333.3		NP_919314.2
GeneID:69171	Cnppd1	1	75135215	75142368	7153	-	3	2_Hippo_Male_pool_BHLHE40::1::109, 2_Hippo_Male_pool_BHLHE40::1::110, 2_Hippo_Male_pool_BHLHE40::1::111	736, -272, -704	in gene, upstream, upstream	1	29.333	3	2_Hippo_Male_pool_BHLHE40::1	39	Gene Cnppd1	Cnppd1, AU043960, 1810031K17Rik	cyclin Pas1/PHO80 domain containing 1	NM_026977.2	1427879_at	NP_081253.1
GeneID:227298	Fam134a	1	75142786	75147909	5123	+	3	2_Hippo_Male_pool_BHLHE40::1::109, 2_Hippo_Male_pool_BHLHE40::1::110, 2_Hippo_Male_pool_BHLHE40::1::111	-1154, -146, 286	upstream, upstream, in gene	1	29.333	3	2_Hippo_Male_pool_BHLHE40::1	39	Gene Fam134a	Fam134a, MGC47289	family with sequence similarity 134, member A	NM_170755.2		NP_739561.2
GeneID:68818	Zfand2b	1	75168646	75171626	2980	+	1	2_Hippo_Male_pool_BHLHE40::1::112	11578	downstream	1	41	1	2_Hippo_Male_pool_BHLHE40::1	41	Gene Zfand2b	C81256, Zfand2b, 1110060O18Rik	zinc finger, AN1 type domain 2B	NM_026846.3, NM_001159905.1, NM_001159906.1	1424521_at	NP_081122.2, NP_001153377.1, NP_001153378.1
GeneID:74104	Abcb6	1	75171640	75180283	8643	-	1	2_Hippo_Male_pool_BHLHE40::1::112	59	in gene	1	41	1	2_Hippo_Male_pool_BHLHE40::1	41	Gene Abcb6	1200005B17Rik, Abcb6	ATP-binding cassette, sub-family B (MDR/TAP), member 6	NM_023732.2	1422524_at	NP_076221.1
GeneID:245860	Atg9a	1	75180866	75191923	11057	-	2	2_Hippo_Male_pool_BHLHE40::1::112, 2_Hippo_Male_pool_BHLHE40::1::113	11699, -237	downstream, upstream	1	32	2	2_Hippo_Male_pool_BHLHE40::1	41	Gene Atg9a	AU019532, Atg9l1, Apg9l1, Atg9, MGC105176, Atg9a	autophagy related 9A	NM_001003917.3	1435784_at	NP_001003917.2
GeneID:52231	Ankzf1	1	75192160	75199387	7227	+	1	2_Hippo_Male_pool_BHLHE40::1::113	0	in gene	1	23	1	2_Hippo_Male_pool_BHLHE40::1	23	Gene Ankzf1	Ankzf1, 2810025E10Rik, D1Ertd161e, 1300008P06Rik	ankyrin repeat and zinc finger domain containing 1	NM_001267620.1, NM_026187.5, NR_051998.1, NR_051999.1	1429014_at, 1429016_at	NP_001254549.1, NP_080463.3
GeneID:74577	Glb1l	1	75198235	75210778	12543	-	1	2_Hippo_Male_pool_BHLHE40::1::113	18618	downstream	1	23	1	2_Hippo_Male_pool_BHLHE40::1	23	Gene Glb1l	Glb1l, 4833408P15Rik	galactosidase, beta 1-like	NM_029010.1	1420247_at, 1430385_a_at	NP_083286.1
GeneID:56812	Dnajb2	1	75236423	75245692	9269	+	1	2_Hippo_Male_pool_BHLHE40::1::114	15385	downstream	1	18	1	2_Hippo_Male_pool_BHLHE40::1	18	Gene Dnajb2	2700059H22Rik, Hsj1, MGC113758, Dnajb10, mDj8, Dnajb2	DnaJ (Hsp40) homolog, subfamily B, member 2	NM_020266.2, NM_178055.4, NM_001159883.1, NM_001159884.1, NM_001159885.1		NP_064662.2, NP_835156.1, NP_001153355.1, NP_001153356.1, NP_001153357.1
GeneID:19275	Ptprn	1	75247041	75264208	17167	-	2	2_Hippo_Male_pool_BHLHE40::1::114, 2_Hippo_Male_pool_BHLHE40::1::115	12400, 592	in gene, in gene	1	16.5	2	2_Hippo_Male_pool_BHLHE40::1	18	Gene Ptprn	mIA-A, mKIAA4064, IA-2, Ptprn, KIAA4064	protein tyrosine phosphatase, receptor type, N	NM_008985.2	1416588_at	NP_033011.2
GeneID:19711	Resp18	1	75272202	75278380	6178	-	1	2_Hippo_Male_pool_BHLHE40::1::115	14764	downstream	1	15	1	2_Hippo_Male_pool_BHLHE40::1	15	Gene Resp18	AI851012, Resp18	regulated endocrine-specific protein 18	NM_009049.1	1417988_at	NP_033075.1
GeneID:11790	Speg	1	75375297	75432314	57017	+	1	2_Hippo_Male_pool_BHLHE40::1::117	13119	in gene	1	19	1	2_Hippo_Male_pool_BHLHE40::1	19	Gene Speg	Apeg1, SPEGalpha, mKIAA1297, AW125581, SPEGbeta, Speg, D1Bwg1450e, BPEG	SPEG complex locus	NM_001085371.1, NM_001085370.1, NM_007463.4, NM_001173477.1	1417305_at, 1425968_s_at	NP_001078840.1, NP_001078839.1, NP_031489.4, NP_001166948.1
GeneID:241118	Asic4	1	75450510	75474340	23830	+	1	2_Hippo_Male_pool_BHLHE40::1::118	8818	in gene	1	19	1	2_Hippo_Male_pool_BHLHE40::1	19	Gene Asic4	Asic4, BNAC4, Accn4	acid-sensing (proton-gated) ion channel family member 4	NM_183022.3		NP_898843.1
GeneID:620079	Gm17751	1	76489133	76502028	12895	+	1	2_Hippo_Male_pool_BHLHE40::1::122	19347	downstream	1	12	1	2_Hippo_Male_pool_BHLHE40::1	12	Gene Gm17751	Gm17751	predicted gene, 17751	NR_038012.1, NR_038013.1
GeneID:13838	Epha4	1	77367185	77515088	147903	-	2	2_Hippo_Male_pool_BHLHE40::1::123, 2_Hippo_Male_pool_BHLHE40::1::124	52656, 1360	in gene, in gene	1	18.5	2	2_Hippo_Male_pool_BHLHE40::1	20	Gene Epha4	2900005C20Rik, AI385584, Sek1, rb, Tyro1, Epha4, Hek8, Cek8, Sek	Eph receptor A4	NM_007936.3	1421928_at, 1421929_at, 1429021_at	NP_031962.2
GeneID:23874	Farsb	1	78424836	78488846	64010	-	1	2_Hippo_Male_pool_BHLHE40::1::126	-50	upstream	1	23	1	2_Hippo_Male_pool_BHLHE40::1	23	Gene Farsb	Farslb, Frsb, Farsl, C76708, Farsb, Farsa	phenylalanyl-tRNA synthetase, beta subunit	NM_011811.3	1423708_a_at, 1423709_s_at, 1430986_at, 1435103_x_at	NP_035941.2
GeneID:68393	Mogat1	1	78511060	78538173	27113	+	1	2_Hippo_Male_pool_BHLHE40::1::127	26588	in gene	1	27	1	2_Hippo_Male_pool_BHLHE40::1	27	Gene Mogat1	1110064N14Rik, Dgat2l, mDC2, MGAT1, 0610030A14Rik, Mogat1, MGC118035, Dgat2l1	monoacylglycerol O-acyltransferase 1	NM_026713.3	1419504_at	NP_080989.2
GeneID:74205	Acsl3	1	78657825	78707743	49918	+	1	2_Hippo_Male_pool_BHLHE40::1::128	63	in gene	1	18	1	2_Hippo_Male_pool_BHLHE40::1	18	Gene Acsl3	Acsl3, C85929, 2610510B12Rik, Facl3, Acs3, Pro2194	acyl-CoA synthetase long-chain family member 3	NM_028817.3, NM_001033606.2, NM_001136222.1	1428386_at, 1428387_at	NP_083093.2, NP_001028778.2, NP_001129694.1
GeneID:195434	Utp14b	1	78657825	78667601	9776	+	1	2_Hippo_Male_pool_BHLHE40::1::128	63	in gene	1	18	1	2_Hippo_Male_pool_BHLHE40::1	18	Gene Utp14b	jsd, 4932411L21Rik, Utp14b	UTP14, U3 small nucleolar ribonucleoprotein, homolog B (yeast)	NM_001001981.3, NM_001136226.1		NP_001001981.2, NP_001129698.1
GeneID:69163	Mrpl44	1	79776018	79781445	5427	+	1	2_Hippo_Male_pool_BHLHE40::1::129	78	in gene	1	20	1	2_Hippo_Male_pool_BHLHE40::1	20	Gene Mrpl44	5730593H20Rik, 1810030E18Rik, Mrpl44, AI463302	mitochondrial ribosomal protein L44	NM_001081210.1	1426651_at, 1430990_s_at	NP_001074679.1
GeneID:20720	Serpine2	1	79794321	79858665	64344	-	1	2_Hippo_Male_pool_BHLHE40::1::130	313	in gene	1	15	1	2_Hippo_Male_pool_BHLHE40::1	15	Gene Serpine2	B230326M24Rik, Spi4, PAI-1, PI7, PI-7, PN-1, Serpine2	serine (or cysteine) peptidase inhibitor, clade E, member 2	NM_009255.4	1416666_at	NP_033281.1
GeneID:241134	Nyap2	1	81077317	81271664	194347	+	1	2_Hippo_Male_pool_BHLHE40::1::131	-901	upstream	1	28	1	2_Hippo_Male_pool_BHLHE40::1	28	Gene Nyap2	Jr6, Kiaa1486, Nyap2, 9430031J16Rik, MGC90544, NYAP2	neuronal tyrosine-phophorylated phosphoinositide 3-kinase adaptor 2	NM_172849.3		NP_766437.2
GeneID:16367	Irs1	1	82233105	82291439	58334	-	3	2_Hippo_Male_pool_BHLHE40::1::132, 2_Hippo_Male_pool_BHLHE40::1::133, 2_Hippo_Male_pool_BHLHE40::1::134	8111, 591, -49	in gene, in gene, upstream	1	21	3	2_Hippo_Male_pool_BHLHE40::1	22	Gene Irs1	G972R, IRS-1, Irs1	insulin receptor substrate 1	NM_010570.4	1423104_at	NP_034700.2
GeneID:100503073	Gm19537	1	82282210	82285248	3038	-	3	2_Hippo_Male_pool_BHLHE40::1::132, 2_Hippo_Male_pool_BHLHE40::1::133, 2_Hippo_Male_pool_BHLHE40::1::134	1920, -5600, -6240	in gene, upstream, upstream	1	21	3	2_Hippo_Male_pool_BHLHE40::1	22	Gene Gm19537	Gm19537	predicted gene, 19537	XR_140445.1, XR_141940.1
GeneID:17975	Ncl	1	86344719	86359455	14736	-	2	2_Hippo_Male_pool_BHLHE40::1::135, 2_Hippo_Male_pool_BHLHE40::1::136	655, 319	in gene, in gene	1	34	2	2_Hippo_Male_pool_BHLHE40::1	44	Gene Ncl	D0Nds28, Ncl, D1Nds28, Nucl, B530004O11Rik, C23	nucleolin	NM_010880.3	1415771_at, 1415772_at, 1415773_at	NP_035010.3
GeneID:100303740	Snora75	1	86351170	86351285	115	-	2	2_Hippo_Male_pool_BHLHE40::1::135, 2_Hippo_Male_pool_BHLHE40::1::136	-7515, -7851	upstream, upstream	1	34	2	2_Hippo_Male_pool_BHLHE40::1	44	Gene Snora75	MBI-55, Snora75	small nucleolar RNA, H/ACA box 75	NR_028478.1
GeneID:80828	Snord82	1	86356260	86356327	67	-	2	2_Hippo_Male_pool_BHLHE40::1::135, 2_Hippo_Male_pool_BHLHE40::1::136	-2473, -2809	upstream, upstream	1	34	2	2_Hippo_Male_pool_BHLHE40::1	44	Gene Snord82	Snord82, U82, Z25, Rnu82	small nucleolar RNA, C/D box 82	NR_002851.1
GeneID:319336	C130036L24Rik	1	86359574	86367964	8390	+	2	2_Hippo_Male_pool_BHLHE40::1::135, 2_Hippo_Male_pool_BHLHE40::1::136	-774, -438	upstream, upstream	1	34	2	2_Hippo_Male_pool_BHLHE40::1	44	Gene C130036L24Rik	C130036L24Rik, ENSMUSG00000073627	RIKEN cDNA C130036L24 gene	NR_015507.2	1431350_at
GeneID:19231	Ptma	1	86526736	86530698	3962	+	3	2_Hippo_Male_pool_BHLHE40::1::141, 2_Hippo_Male_pool_BHLHE40::1::142, 2_Hippo_Male_pool_BHLHE40::1::143	-1616, -144, 1520	upstream, upstream, in gene	1	40.333	3	2_Hippo_Male_pool_BHLHE40::1	52	Gene Ptma	MGC103390, Ptma, MGC102090, Thym	prothymosin alpha	NM_008972.2		NP_032998.1
GeneID:208718	Dis3l2	1	86703804	87050097	346293	+	1	2_Hippo_Male_pool_BHLHE40::1::144	-92	upstream	1	33	1	2_Hippo_Male_pool_BHLHE40::1	33	Gene Dis3l2	MGC37640, Dis3l2, 8030493P09Rik, 4930429A22Rik	DIS3 mitotic control homolog (S. cerevisiae)-like 2	NM_001172157.1, NM_153530.2	1434090_at	NP_001165628.1, NP_705758.1
GeneID:11449	Chrng	1	87205811	87211835	6024	+	1	2_Hippo_Male_pool_BHLHE40::1::145	8109	downstream	1	27	1	2_Hippo_Male_pool_BHLHE40::1	27	Gene Chrng	Chrng, Achr-3, Acrg	cholinergic receptor, nicotinic, gamma polypeptide	NM_009604.3	1427728_at	NP_033734.3
GeneID:26987	Eif4e2	1	87213914	87240488	26574	+	1	2_Hippo_Male_pool_BHLHE40::1::145	6	in gene	1	27	1	2_Hippo_Male_pool_BHLHE40::1	27	Gene Eif4e2	AV129531, Eif4e2, Eif4el3, AI036339, 2700069E09Rik, D0H0S6743E	eukaryotic translation initiation factor 4E member 2	NM_023314.3, NM_001039169.1, NM_001039170.1	1421985_a_at, 1421986_at, 1435803_a_at, 1435804_at	NP_075803.2, NP_001034258.1, NP_001034259.1
GeneID:77040	Atg16l1	1	87756011	87792428	36417	+	1	2_Hippo_Male_pool_BHLHE40::1::146	325	in gene	1	28	1	2_Hippo_Male_pool_BHLHE40::1	28	Gene Atg16l1	Apg16l, AI035639, Atg16l, WDR30, Atg16l1, 1500009K01Rik, AI225866	autophagy related 16-like 1 (S. cerevisiae)	NM_029846.4, NM_001205391.1, NM_001205392.1	1428169_at	NP_084122.2, NP_001192320.1, NP_001192321.1
GeneID:20215	Sag	1	87803680	87845157	41477	+	2	2_Hippo_Male_pool_BHLHE40::1::147, 2_Hippo_Male_pool_BHLHE40::1::148	9440, 50251	in gene, downstream	1	21	2	2_Hippo_Male_pool_BHLHE40::1	26	Gene Sag	Irbp, Arr1, Sag, A930001K18Rik, arrestin	retinal S-antigen	NM_009118.2	1419025_at	NP_033144.1
GeneID:227333	Dgkd	1	87853287	87944489	91202	+	2	2_Hippo_Male_pool_BHLHE40::1::148, 2_Hippo_Male_pool_BHLHE40::1::149	644, 26777	in gene, in gene	1	16	2	2_Hippo_Male_pool_BHLHE40::1	16	Gene Dgkd	D330025K09, dgkd-2, KIAA0145, DGKdelta, Dgkd, AI841987	diacylglycerol kinase, delta	NM_177646.3	1433564_at	NP_808314.2
GeneID:100503175	Gm19582	1	87853347	87854299	952	-	1	2_Hippo_Male_pool_BHLHE40::1::148	368	in gene	1	16	1	2_Hippo_Male_pool_BHLHE40::1	16	Gene Gm19582	Gm19582	predicted gene, 19582	XM_003086175.1, XM_003085323.2		XP_003086223.1, XP_003085371.1
GeneID:347722	Agap1	1	89454811	89895282	440471	+	1	2_Hippo_Male_pool_BHLHE40::1::151	394261	in gene	1	21	1	2_Hippo_Male_pool_BHLHE40::1	21	Gene Agap1	Ggap1, Centg2, mKIAA1099, R75364, Agap1	ArfGAP with GTPase domain, ankyrin repeat and PH domain 1	NM_178119.3, NM_001037136.1	1435432_at, 1435433_at	NP_835220.1, NP_001032213.1
GeneID:67444	Ilkap	1	91375831	91398783	22952	-	1	2_Hippo_Male_pool_BHLHE40::1::153	-193	upstream	1	29	1	2_Hippo_Male_pool_BHLHE40::1	29	Gene Ilkap	0710007A14Rik, PP2C-DELTA, Ilkap, 1600009O09Rik	integrin-linked kinase-associated serine/threonine phosphatase 2C	NM_023343.2		NP_075832.1
GeneID:67086	1700020N18Rik	1	91404879	91406029	1150	-	1	2_Hippo_Male_pool_BHLHE40::1::153	7053	downstream	1	29	1	2_Hippo_Male_pool_BHLHE40::1	29	Gene 1700020N18Rik	1700020N18Rik	RIKEN cDNA 1700020N18 gene	NR_026924.1
GeneID:18627	Per2	1	91415982	91459328	43346	-	1	2_Hippo_Male_pool_BHLHE40::1::154	-256	upstream	1	42	1	2_Hippo_Male_pool_BHLHE40::1	42	Gene Per2	mPer2, Per2, mKIAA0347	period circadian clock 2	NM_011066.3	1417602_at, 1417603_at	NP_035196.2
GeneID:66915	Myeov2	1	92637145	92641985	4840	-	1	2_Hippo_Male_pool_BHLHE40::1::156	7809	downstream	1	18	1	2_Hippo_Male_pool_BHLHE40::1	18	Gene Myeov2	Myeov2, 1110002M09Rik	myeloma overexpressed 2	NM_001163425.1, NR_028108.1	1433516_a_at, 1433517_at, 1434823_x_at	NP_001156897.1
GeneID:241158	Ankmy1	1	92870129	92902906	32777	-	2	2_Hippo_Male_pool_BHLHE40::1::157, 2_Hippo_Male_pool_BHLHE40::1::158	-4358, -8358	upstream, upstream	1	27.5	2	2_Hippo_Male_pool_BHLHE40::1	28	Gene Ankmy1	Ankmy1, 4930483I10Rik, MGC141406, ZMYND13	ankyrin repeat and MYND domain containing 1	NM_172850.3		NP_766438.2
GeneID:67446	Dusp28	1	92906989	92908620	1631	+	2	2_Hippo_Male_pool_BHLHE40::1::157, 2_Hippo_Male_pool_BHLHE40::1::158	275, 4275	in gene, downstream	1	27.5	2	2_Hippo_Male_pool_BHLHE40::1	28	Gene Dusp28	AV005521, 0710001B24Rik, Dusp28	dual specificity phosphatase 28	NM_175118.3	1429613_at	NP_780327.1
GeneID:108657	Rnpepl1	1	92910825	92920585	9760	+	2	2_Hippo_Male_pool_BHLHE40::1::157, 2_Hippo_Male_pool_BHLHE40::1::158	-3561, 439	upstream, in gene	1	27.5	2	2_Hippo_Male_pool_BHLHE40::1	28	Gene Rnpepl1	1110014H17Rik, AI894167, Rnpepl1	arginyl aminopeptidase (aminopeptidase B)-like 1	NM_181405.4		NP_852070.3
GeneID:100037260	9430060I03Rik	1	92933526	92950590	17064	-	1	2_Hippo_Male_pool_BHLHE40::1::159	15982	in gene	1	89	1	2_Hippo_Male_pool_BHLHE40::1	89	Gene 9430060I03Rik	9430060I03Rik	RIKEN cDNA 9430060I03 gene	NR_015525.1
GeneID:23830	Capn10	1	92934408	92947948	13540	+	1	2_Hippo_Male_pool_BHLHE40::1::159	200	in gene	1	89	1	2_Hippo_Male_pool_BHLHE40::1	89	Gene Capn10	Capn8, mKIAA1845, Capn10, AW049679	calpain 10	NM_011796.2	1416265_at	NP_035926.2
GeneID:110611	Hdlbp	1	93405940	93478808	72868	-	1	2_Hippo_Male_pool_BHLHE40::1::160	152	in gene	1	20	1	2_Hippo_Male_pool_BHLHE40::1	20	Gene Hdlbp	Hdlbp, AA960365, D1Ertd101e, 1110005P14Rik, AI118566	high density lipoprotein (HDL) binding protein	NM_133808.4	1415987_at, 1415988_at, 1419806_at, 1419869_s_at	NP_598569.1
GeneID:18000	Sept2	1	93478993	93509733	30740	+	1	2_Hippo_Male_pool_BHLHE40::1::160	-337	upstream	1	20	1	2_Hippo_Male_pool_BHLHE40::1	20	Gene Sept2	Sept2, AW208991, Nedd-5, Nedd5, mKIAA0158	septin 2	NM_010891.2, NM_001159717.1, NM_001159718.1, NM_001159719.1	1423472_at, 1423473_at	NP_035021.1, NP_001153189.1, NP_001153190.1, NP_001153191.1
GeneID:59041	Stk25	1	93620751	93635727	14976	-	1	2_Hippo_Male_pool_BHLHE40::1::161	-6	upstream	1	26	1	2_Hippo_Male_pool_BHLHE40::1	26	Gene Stk25	Ste20-like, AU018434, 1500019J11Rik, C86992, Ysk1, Stk25	serine/threonine kinase 25 (yeast)	NM_021537.3	1416770_at	NP_067512.3
GeneID:51800	Bok	1	93685694	93695762	10068	+	1	2_Hippo_Male_pool_BHLHE40::1::162	994	in gene	1	18	1	2_Hippo_Male_pool_BHLHE40::1	18	Gene Bok	Bok, AI847676, mtd, AU021146, matador	BCL2-related ovarian killer protein	NM_016778.2	1417040_a_at	NP_058058.1
GeneID:67026	Thap4	1	93705391	93754838	49447	-	1	2_Hippo_Male_pool_BHLHE40::1::163	-154	upstream	1	26	1	2_Hippo_Male_pool_BHLHE40::1	26	Gene Thap4	Thap4, 2010320B01Rik	THAP domain containing 4	NM_025920.3	1424052_at	NP_080196.3
GeneID:66615	Atg4b	1	93755033	93789529	34496	+	1	2_Hippo_Male_pool_BHLHE40::1::163	-41	upstream	1	26	1	2_Hippo_Male_pool_BHLHE40::1	26	Gene Atg4b	AW048066, Atg4bl, 2510009N07Rik, Apg4b, Atg4b, Autl1	autophagy related 4B, cysteine peptidase	NM_174874.3	1424102_at, 1424103_at	NP_777363.1
GeneID:21915	Dtymk	1	93792576	93801934	9358	-	1	2_Hippo_Male_pool_BHLHE40::1::164	-1810	upstream	1	19	1	2_Hippo_Male_pool_BHLHE40::1	19	Gene Dtymk	mtmk, AU044245, Dtymk, D10Ertd203e, Tmk, TYPK, CDC8, TMPK	deoxythymidylate kinase	NM_001105667.1, NM_023136.2		NP_001099137.1, NP_075625.1
GeneID:66262	Ing5	1	93803965	93822101	18136	+	1	2_Hippo_Male_pool_BHLHE40::1::164	-221	upstream	1	19	1	2_Hippo_Male_pool_BHLHE40::1	19	Gene Ing5	Ing5, 1810018M11Rik, 1700001C14Rik, 1700027H23Rik, AI225768	inhibitor of growth family, member 5	NM_025454.2	1431134_at, 1436069_at	NP_079730.1
GeneID:619597	Gm6086	1	93990509	94011539	21030	+	1	2_Hippo_Male_pool_BHLHE40::1::165	18435	in gene	1	24	1	2_Hippo_Male_pool_BHLHE40::1	24	Gene Gm6086	Gm219, EG619597, Gm6086	predicted gene 6086	NM_001039219.2		NP_001034308.1
GeneID:20452	St8sia4	1	95587682	95667594	79912	-	1	2_Hippo_Male_pool_BHLHE40::1::166	-246	upstream	1	40	1	2_Hippo_Male_pool_BHLHE40::1	40	Gene St8sia4	ST8SiaIV, PST, PST-1, Siat8d, St8sia4	ST8 alpha-N-acetyl-neuraminide alpha-2,8-sialyltransferase 4	NM_009183.2, NM_001159745.1	1419186_a_at, 1430391_a_at	NP_033209.1, NP_001153217.1
GeneID:52392	D1Ertd622e	1	97643902	97662018	18116	-	2	2_Hippo_Male_pool_BHLHE40::1::167, 2_Hippo_Male_pool_BHLHE40::1::168	1026, 226	in gene, in gene	1	25.5	2	2_Hippo_Male_pool_BHLHE40::1	30	Gene D1Ertd622e	AI987691, D1Ertd622e, AW047450	DNA segment, Chr 1, ERATO Doi 622, expressed	NM_133825.3	1417471_s_at	NP_598586.1
GeneID:18484	Pam	1	97821094	98095632	274538	-	2	2_Hippo_Male_pool_BHLHE40::1::169, 2_Hippo_Male_pool_BHLHE40::1::170	232240, -2448	in gene, upstream	1	55.5	2	2_Hippo_Male_pool_BHLHE40::1	89	Gene Pam	Pam, PHM	peptidylglycine alpha-amidating monooxygenase	NM_013626.3	1418908_at	NP_038654.2
GeneID:626049	Gm20753	1	106152625	106171524	18899	-	2	2_Hippo_Male_pool_BHLHE40::1::172, 2_Hippo_Male_pool_BHLHE40::1::173	16388, 4	in gene, in gene	1	45.5	2	2_Hippo_Male_pool_BHLHE40::1	66	Gene Gm20753	Gm20753	predicted gene, 20753	NR_040630.1
GeneID:98432	Phlpp1	1	106171869	106394245	222376	+	2	2_Hippo_Male_pool_BHLHE40::1::173, 2_Hippo_Male_pool_BHLHE40::1::174	-349, 170339	upstream, in gene	1	46	2	2_Hippo_Male_pool_BHLHE40::1	66	Gene Phlpp1	mKIAA0606, Phlpp, SCOP, Plekhe1, AI836256, Phlpp1	PH domain and leucine rich repeat protein phosphatase 1	NM_133821.3	1426994_at	NP_598582.3
GeneID:22099	Tsn	1	118298517	118311132	12615	-	1	2_Hippo_Male_pool_BHLHE40::1::175	-100	upstream	1	85	1	2_Hippo_Male_pool_BHLHE40::1	85	Gene Tsn	Tsn, AU040286, C3PO, 2610034C24Rik, TB-RBP	translin	NM_011650.3	1416907_at, 1416908_s_at	NP_035780.1
GeneID:14633	Gli2	1	118834061	119053619	219558	-	2	2_Hippo_Male_pool_BHLHE40::1::176, 2_Hippo_Male_pool_BHLHE40::1::177	29571, 51	in gene, in gene	1	19.5	2	2_Hippo_Male_pool_BHLHE40::1	20	Gene Gli2	AW546128, Gli2	GLI-Kruppel family member GLI2	NM_001081125.1		NP_001074594.1
GeneID:64143	Ralb	1	119470305	119504782	34477	-	1	2_Hippo_Male_pool_BHLHE40::1::180	46	in gene	1	23	1	2_Hippo_Male_pool_BHLHE40::1	23	Gene Ralb	Ralb, 5730472O18Rik	v-ral simian leukemia viral oncogene homolog B (ras related)	NM_022327.5	1417744_a_at, 1435517_x_at	NP_071722.1
GeneID:226351	Tmem185b	1	119526154	119528983	2829	+	1	2_Hippo_Male_pool_BHLHE40::1::181	182	in gene	1	39	1	2_Hippo_Male_pool_BHLHE40::1	39	Gene Tmem185b	MGC25511, 2500001K11Rik, Tmem185b	transmembrane protein 185B	NM_146103.2		NP_666215.1
GeneID:13167	Dbi	1	120113280	120121096	7816	-	2	2_Hippo_Male_pool_BHLHE40::1::182, 2_Hippo_Male_pool_BHLHE40::1::183	5256, -24	in gene, upstream	1	31	2	2_Hippo_Male_pool_BHLHE40::1	40	Gene Dbi	EP, ACBD1, endozepine, Acbp, Dbi	diazepam binding inhibitor	NM_001037999.2, NM_007830.4	1422432_at, 1433991_x_at	NP_001033088.1, NP_031856.1
GeneID:73103	3110009E18Rik	1	120121187	120188189	67002	+	2	2_Hippo_Male_pool_BHLHE40::1::182, 2_Hippo_Male_pool_BHLHE40::1::183	-5347, -67	upstream, upstream	1	31	2	2_Hippo_Male_pool_BHLHE40::1	40	Gene 3110009E18Rik	3110009E18Rik		NM_001172074.1, NM_028439.2	1428023_at	NP_001165545.1, NP_082715.1
GeneID:68428	Steap3	1	120226416	120271082	44666	-	1	2_Hippo_Male_pool_BHLHE40::1::184	5834	in gene	1	17	1	2_Hippo_Male_pool_BHLHE40::1	17	Gene Steap3	Tsap6, 1010001D01Rik, Steap3, pHyde	STEAP family member 3	NM_133186.3, NM_001085409.1	1423468_at, 1430355_a_at	NP_573449.2, NP_001078878.1
GeneID:72999	Insig2	1	121304353	121332580	28227	-	1	2_Hippo_Male_pool_BHLHE40::1::186	4644	in gene	1	57	1	2_Hippo_Male_pool_BHLHE40::1	57	Gene Insig2	Insig-2, C730043J18Rik, Insig2, 2900053I11Rik	insulin induced gene 2	NM_133748.1, NM_178082.2	1417980_a_at, 1417981_at, 1417982_at	NP_598509.1, NP_835183.1
GeneID:70829	Ccdc93	1	121431067	121506460	75393	+	1	2_Hippo_Male_pool_BHLHE40::1::187	47589	in gene	1	27	1	2_Hippo_Male_pool_BHLHE40::1	27	Gene Ccdc93	Ccdc93, 4633402D15Rik, 9230102M16Rik	coiled-coil domain containing 93	NM_001025156.2, NM_029955.3	1426928_at, 1432497_at, 1434953_at	NP_001020327.1, NP_084231.2
GeneID:66942	Ddx18	1	121553835	121567980	14145	-	1	2_Hippo_Male_pool_BHLHE40::1::188	92	in gene	1	63	1	2_Hippo_Male_pool_BHLHE40::1	63	Gene Ddx18	MGC117904, Ddx18, 2310005B10Rik	DEAD (Asp-Glu-Ala-Asp) box polypeptide 18	NM_025860.3	1416070_a_at, 1416071_at	NP_080136.2
GeneID:74117	Actr3	1	125392905	125435727	42822	-	1	2_Hippo_Male_pool_BHLHE40::1::189	-17	upstream	1	28	1	2_Hippo_Male_pool_BHLHE40::1	28	Gene Actr3	MGC118188, Arp3, 1200003A09Rik, Actr3	ARP3 actin-related protein 3	NM_023735.2, NM_001205385.1, NM_001205386.1	1426392_a_at, 1434968_a_at	NP_076224.1, NP_001192314.1, NP_001192315.1
GeneID:74150	Slc35f5	1	125561016	125595684	34668	+	1	2_Hippo_Male_pool_BHLHE40::1::190	-600	upstream	1	36	1	2_Hippo_Male_pool_BHLHE40::1	36	Gene Slc35f5	Slc35f5, 1300003P13Rik, AI646727	solute carrier family 35, member F5	NM_028787.4		NP_083063.2
GeneID:210356	Nckap5	1	125913636	126830632	916996	-	3	2_Hippo_Male_pool_BHLHE40::1::191, 2_Hippo_Male_pool_BHLHE40::1::192, 2_Hippo_Male_pool_BHLHE40::1::193	881352, 676648, 584	in gene, in gene, in gene	1	19	3	2_Hippo_Male_pool_BHLHE40::1	22	Gene Nckap5	MGC90557, Nckap5, Erih1, Nap5, D130011D22Rik, Erih2, 8430408F21, Gm1548, E030049G20Rik	NCK-associated protein 5	NM_001081756.1, NM_172484.3, NM_176957.3		NP_001075225.1, NP_766072.2, NP_795931.2
GeneID:72160	Tmem163	1	127490342	127678021	187679	-	1	2_Hippo_Male_pool_BHLHE40::1::194	140389	in gene	1	42	1	2_Hippo_Male_pool_BHLHE40::1	42	Gene Tmem163	Tmem163, 2610024A01Rik, SV31	transmembrane protein 163	NM_028135.2	1428077_at	NP_082411.1
GeneID:266645	Acmsd	1	127729413	127767564	38151	+	1	2_Hippo_Male_pool_BHLHE40::1::195	44635	downstream	1	19	1	2_Hippo_Male_pool_BHLHE40::1	19	Gene Acmsd	Acmsd		NM_001033041.2		NP_001028213.1
GeneID:100502745	2900009J06Rik	1	127753617	127774054	20437	-	1	2_Hippo_Male_pool_BHLHE40::1::195	6	in gene	1	19	1	2_Hippo_Male_pool_BHLHE40::1	19	Gene 2900009J06Rik	2900009J06Rik	RIKEN cDNA 2900009J06 gene	NR_045298.1
GeneID:72949	Ccnt2	1	127774164	127804837	30673	+	1	2_Hippo_Male_pool_BHLHE40::1::195	-116	upstream	1	19	1	2_Hippo_Male_pool_BHLHE40::1	19	Gene Ccnt2	CycT2, C81304, 2900041I18Rik, Ccnt2, CycT2b	cyclin T2	NM_028399.1	1427088_at, 1427089_at, 1435445_at	NP_082675.1
GeneID:226409	Zranb3	1	127954186	128102408	148222	-	1	2_Hippo_Male_pool_BHLHE40::1::196	108392	in gene	1	14	1	2_Hippo_Male_pool_BHLHE40::1	14	Gene Zranb3	4933425L19Rik, AH2, C730006D09, Zranb3, AI316834	zinc finger, RAN-binding domain containing 3	NM_027678.2		NP_081954.1
GeneID:17164	Mapkapk2	1	131053704	131097543	43839	-	1	2_Hippo_Male_pool_BHLHE40::1::198	18567	in gene	1	16	1	2_Hippo_Male_pool_BHLHE40::1	16	Gene Mapkapk2	Rps6kc1, MK-2, MK2, Mapkapk2, AA960234, MAPKAP-K2	MAP kinase-activated protein kinase 2	NM_008551.1	1426648_at	NP_032577.1
GeneID:226419	Dyrk3	1	131128441	131138234	9793	-	1	2_Hippo_Male_pool_BHLHE40::1::199	-166	upstream	1	29	1	2_Hippo_Male_pool_BHLHE40::1	29	Gene Dyrk3	Dyrk3, BC006704	dual-specificity tyrosine-(Y)-phosphorylation regulated kinase 3	NM_145508.2	1424229_at	NP_663483.1
GeneID:212933	Pm20d1	1	131797395	131818115	20720	+	1	2_Hippo_Male_pool_BHLHE40::1::200	30765	downstream	1	37	1	2_Hippo_Male_pool_BHLHE40::1	37	Gene Pm20d1	4732466D17Rik, Pm20d1, MGC159098, AI098026	peptidase M20 domain containing 1	NM_178079.3	1426876_at	NP_835180.2
GeneID:98396	Slc41a1	1	131828012	131848863	20851	+	1	2_Hippo_Male_pool_BHLHE40::1::200	148	in gene	1	37	1	2_Hippo_Male_pool_BHLHE40::1	37	Gene Slc41a1	AI573938, B230315F01Rik, Slc41a1	solute carrier family 41, member 1	NM_173865.3		NP_776290.1
GeneID:98415	Nucks1	1	131910458	131936321	25863	+	1	2_Hippo_Male_pool_BHLHE40::1::201	-282	upstream	1	68	1	2_Hippo_Male_pool_BHLHE40::1	68	Gene Nucks1	AI647518, 8430423A01Rik, Nucks1, Nucks, 2700010L10Rik, C78391	nuclear casein kinase and cyclin-dependent kinase substrate 1	NM_175294.3, NM_001145804.1	1433519_at, 1434668_at, 1435753_a_at	NP_780503.2, NP_001139276.1
GeneID:13714	Elk4	1	132007605	132025684	18079	+	1	2_Hippo_Male_pool_BHLHE40::1::202	-117	upstream	1	17	1	2_Hippo_Male_pool_BHLHE40::1	17	Gene Elk4	Sap1, A130026I01Rik, 2310011G17Rik, BB162516, Elk4	ELK4, member of ETS oncogene family	NM_007923.2	1422233_at, 1427162_a_at	NP_031949.2
GeneID:16980	Lrrn2	1	132880355	132940005	59650	+	1	2_Hippo_Male_pool_BHLHE40::1::203	35965	in gene	1	15	1	2_Hippo_Male_pool_BHLHE40::1	15	Gene Lrrn2	5730406J09Rik, NLRR-2, Lrrn2	leucine rich repeat protein 2, neuronal	NM_010732.4	1433469_at	NP_034862.1
GeneID:108954	Ppp1r15b	1	133131166	133139800	8634	+	1	2_Hippo_Male_pool_BHLHE40::1::204	34	in gene	1	59	1	2_Hippo_Male_pool_BHLHE40::1	59	Gene Ppp1r15b	1810033K10Rik, C530022L24Rik, AI606441, CReP, Ppp1r15b	protein phosphatase 1, regulatory (inhibitor) subunit 15b	NM_133819.3	1426798_a_at, 1436366_at	NP_598580.1
GeneID:240753	Plekha6	1	133246097	133303435	57338	+	1	2_Hippo_Male_pool_BHLHE40::1::206	66095	downstream	1	31	1	2_Hippo_Male_pool_BHLHE40::1	31	Gene Plekha6	9530028L01Rik, AU042621, Plekha6, Pepp3	pleckstrin homology domain containing, family A member 6	NM_182930.2, NM_001160268.1	1427149_at	NP_891846.1, NP_001153740.1
GeneID:68338	Golt1a	1	133309823	133323026	13203	+	1	2_Hippo_Male_pool_BHLHE40::1::206	2369	in gene	1	31	1	2_Hippo_Male_pool_BHLHE40::1	31	Gene Golt1a	0610012C01Rik, metastatin, Kiss1, Golt1a	golgi transport 1 homolog A (S. cerevisiae)	NM_026680.4	1425159_at	NP_080956.1
GeneID:20643	Snrpe	1	133603871	133610280	6409	-	1	2_Hippo_Male_pool_BHLHE40::1::207	88	in gene	1	17	1	2_Hippo_Male_pool_BHLHE40::1	17	Gene Snrpe	SME, AL022645, C76690, Snrpe	small nuclear ribonucleoprotein E	NM_009227.3		NP_033253.1
GeneID:70579	Zc3h11a	1	133619871	133661380	41509	-	2	2_Hippo_Male_pool_BHLHE40::1::207, 2_Hippo_Male_pool_BHLHE40::1::208	51188, -12	downstream, upstream	1	17	2	2_Hippo_Male_pool_BHLHE40::1	17	Gene Zc3h11a	5730454B08Rik, Zc3h11a, 1110003F06Rik, mKIAA0663, G630041M05Rik, Zc3hdc11a, KIAA0663, Zc3hh11a	zinc finger CCCH type containing 11A	NM_144530.5		NP_653113.4
GeneID:667118	Zbed6	1	133655879	133660885	5006	-	1	2_Hippo_Male_pool_BHLHE40::1::208	-507	upstream	1	17	1	2_Hippo_Male_pool_BHLHE40::1	17	Gene Zbed6	Zbed6, Gm8466, MGR	zinc finger, BED domain containing 6	NM_001166552.1	1415764_at, 1426359_at, 1426360_at, 1426361_at	NP_001160024.1
GeneID:12227	Btg2	1	134074865	134079155	4290	-	1	2_Hippo_Male_pool_BHLHE40::1::209	-173	upstream	1	42	1	2_Hippo_Male_pool_BHLHE40::1	42	Gene Btg2	Pc3, APRO1, AA959598, TIS21, Btg2	B cell translocation gene 2, anti-proliferative	NM_007570.2	1416250_at	NP_031596.1
GeneID:53311	Mybph	1	134193448	134201232	7784	+	1	2_Hippo_Male_pool_BHLHE40::1::210	11000	downstream	1	25	1	2_Hippo_Male_pool_BHLHE40::1	25	Gene Mybph	Mybph, MGC144854, AI385643, MGC144855, MyBP-H	myosin binding protein H	NM_016749.2	1419487_at	NP_058029.2
GeneID:11539	Adora1	1	134199222	134235431	36209	-	2	2_Hippo_Male_pool_BHLHE40::1::210, 2_Hippo_Male_pool_BHLHE40::1::211	30983, 295	in gene, in gene	1	22	2	2_Hippo_Male_pool_BHLHE40::1	25	Gene Adora1	BB176431, AA1R, A1R, AI848715, Ri, Adora1, A1-AR, A1AR	adenosine A1 receptor	NM_001039510.1, NM_001008533.2	1427331_at, 1435495_at	NP_001034599.1, NP_001008533.1
GeneID:57439	Tmem183a	1	134346097	134361999	15902	-	1	2_Hippo_Male_pool_BHLHE40::1::213	17183	downstream	1	26	1	2_Hippo_Male_pool_BHLHE40::1	26	Gene Tmem183a	Tmem183a, 1300007B12Rik, Tmem183, 1700020N19Rik	transmembrane protein 183A	NM_001042485.1, NM_020588.2	1417199_at, 1417200_at, 1431304_a_at	NP_001035950.1, NP_065613.1
GeneID:72017	Cyb5r1	1	134405990	134411738	5748	+	1	2_Hippo_Male_pool_BHLHE40::1::214	9882	downstream	1	17	1	2_Hippo_Male_pool_BHLHE40::1	17	Gene Cyb5r1	C80155, Nqo3a2, B5R.1, 1500005G05Rik, Cyb5r1	cytochrome b5 reductase 1	NM_028057.2	1424048_a_at	NP_082333.1
GeneID:72674	Adipor1	1	134415467	134432341	16874	+	1	2_Hippo_Male_pool_BHLHE40::1::214	405	in gene	1	17	1	2_Hippo_Male_pool_BHLHE40::1	17	Gene Adipor1	ACDCR1, CGI-45, 2810031L11Rik, Paqr1, Adipor1	adiponectin receptor 1	NM_028320.3	1424312_at	NP_082596.2
GeneID:240756	Klhl12	1	134455555	134490873	35318	+	1	2_Hippo_Male_pool_BHLHE40::1::215	39133	downstream	1	43	1	2_Hippo_Male_pool_BHLHE40::1	43	Gene Klhl12	Klhl12, C3ip1, MGC7076		NM_153128.2	1435786_at	NP_694768.1
GeneID:98710	Rabif	1	134494660	134507885	13225	+	1	2_Hippo_Male_pool_BHLHE40::1::215	28	in gene	1	43	1	2_Hippo_Male_pool_BHLHE40::1	43	Gene Rabif	AW549708, AI842864, E130318E12Rik, RASGFR3, Rabif, MSS4	RAB interacting factor	NM_145510.1	1419927_s_at	NP_663485.1
GeneID:71001	4931440L10Rik	1	134540945	134547022	6077	-	2	2_Hippo_Male_pool_BHLHE40::1::216, 2_Hippo_Male_pool_BHLHE40::1::217	-9362, -10066	upstream, upstream	1	31	2	2_Hippo_Male_pool_BHLHE40::1	42	Gene 4931440L10Rik	4931440L10Rik	RIKEN cDNA 4931440L10 gene	NM_001145300.1, NR_026896.1	1430094_at	NP_001138772.1
GeneID:75605	Kdm5b	1	134560178	134632878	72700	+	2	2_Hippo_Male_pool_BHLHE40::1::216, 2_Hippo_Male_pool_BHLHE40::1::217	-3794, -3090	upstream, upstream	1	31	2	2_Hippo_Male_pool_BHLHE40::1	42	Gene Kdm5b	mKIAA4034, Plu1, Kdm5b, PUT1, Jarid1b, 2210016I17Rik, RBBP2H1A, KIAA4034, PLU-1, 2010009J12Rik, D1Ertd202e, AW556288, Rb-Bp2	lysine (K)-specific demethylase 5B	NM_152895.2	1427142_s_at, 1427143_at	NP_690855.2
GeneID:329251	Ppp1r12b	1	134765943	134955940	189997	-	1	2_Hippo_Male_pool_BHLHE40::1::218	100	in gene	1	22	1	2_Hippo_Male_pool_BHLHE40::1	22	Gene Ppp1r12b	AI132431, B230333M12, 9530009M10Rik, Ppp1r12b, 1810037O03Rik, A330043L12, Mypt2	protein phosphatase 1, regulatory (inhibitor) subunit 12B	NM_001081307.1, NR_015606.3	1431462_at, 1434786_at	NP_001074776.1
GeneID:67196	Ube2t	1	134962577	134974137	11560	+	1	2_Hippo_Male_pool_BHLHE40::1::218	-6737	upstream	1	22	1	2_Hippo_Male_pool_BHLHE40::1	22	Gene Ube2t	Ube2t, 2700084L22Rik, C80607	ubiquitin-conjugating enzyme E2T (putative)	NM_026024.2	1422462_at	NP_080300.1
GeneID:320139	Ptpn7	1	135132725	135145320	12595	+	1	2_Hippo_Male_pool_BHLHE40::1::219	14699	downstream	1	25	1	2_Hippo_Male_pool_BHLHE40::1	25	Gene Ptpn7	C920001D21Rik, LPTP, MGC107411, Ptpn7, HEPTP, BPTP-4, LC-PTP	protein tyrosine phosphatase, non-receptor type 7	NM_177081.3		NP_796055.1
GeneID:68724	Arl8a	1	135146834	135156268	9434	+	1	2_Hippo_Male_pool_BHLHE40::1::219	590	in gene	1	25	1	2_Hippo_Male_pool_BHLHE40::1	25	Gene Arl8a	gie2, Arl10b, Arl8a, 1110033P22Rik	ADP-ribosylation factor-like 8A	NM_026823.2	1424640_at	NP_081099.1
GeneID:21854	Timm17a	1	135301535	135313737	12202	-	1	2_Hippo_Male_pool_BHLHE40::1::220	-23	upstream	1	23	1	2_Hippo_Male_pool_BHLHE40::1	23	Gene Timm17a	17kDa, mTim17a, Timm17a	translocase of inner mitochondrial membrane 17a	NM_011590.2	1426256_at	NP_035720.1
GeneID:215690	Nav1	1	135434580	135585355	150775	-	1	2_Hippo_Male_pool_BHLHE40::1::221	18603	in gene	1	36	1	2_Hippo_Male_pool_BHLHE40::1	36	Gene Nav1	Nav1, C230080M11Rik, Pomfil3, Unc53h1, 9530089B19, steerin-1, mKIAA1151, 9930003A20Rik	neuron navigator 1	NM_173437.2		NP_775613.2
GeneID:13007	Csrp1	1	135729197	135752229	23032	+	1	2_Hippo_Male_pool_BHLHE40::1::223	19	in gene	1	22	1	2_Hippo_Male_pool_BHLHE40::1	22	Gene Csrp1	Csrp, AA408841, AA959891, AW545626, Csrp1, CRP1	cysteine and glycine-rich protein 1	NM_007791.5	1425810_a_at, 1425811_a_at	NP_031817.1
GeneID:329253	Gm15850	1	136127719	136131183	3464	-	1	2_Hippo_Male_pool_BHLHE40::1::224	-289	upstream	1	20	1	2_Hippo_Male_pool_BHLHE40::1	20	Gene Gm15850	Gm15850, OTTMUSG00000026868, 6530439I21	predicted gene 15850	NR_046167.1, NR_046168.1, NR_046169.1, NR_046170.1
GeneID:16565	Kif21b	1	136131401	136178014	46613	+	1	2_Hippo_Male_pool_BHLHE40::1::224	71	in gene	1	20	1	2_Hippo_Male_pool_BHLHE40::1	20	Gene Kif21b	2610511N21Rik, KIAA0449, Kif21b, mKIAA0449	kinesin family member 21B	NM_001039472.1	1421119_at, 1435772_at	NP_001034561.1
GeneID:67886	Camsap2	1	136268123	136346104	77981	-	2	2_Hippo_Male_pool_BHLHE40::1::225, 2_Hippo_Male_pool_BHLHE40::1::226	68536, -104	in gene, upstream	1	19.5	2	2_Hippo_Male_pool_BHLHE40::1	21	Gene Camsap2	4930541M15Rik, Camsap2, mKIAA1078, Camsap1l1, 1600013L13Rik	calmodulin regulated spectrin-associated protein family, member 2	NM_001081360.1	1429044_at, 1431155_at	NP_001074829.1
GeneID:320054	9230116N13Rik	1	136411916	136415519	3603	-	1	2_Hippo_Male_pool_BHLHE40::1::227	271	in gene	1	20	1	2_Hippo_Male_pool_BHLHE40::1	20	Gene 9230116N13Rik	9230116N13Rik	RIKEN cDNA 9230116N13 gene	NR_024328.1
GeneID:67997	Ddx59	1	136415271	136440220	24949	+	1	2_Hippo_Male_pool_BHLHE40::1::227	-23	upstream	1	20	1	2_Hippo_Male_pool_BHLHE40::1	20	Gene Ddx59	Ddx59, 4833411G06Rik, 1210002B07Rik	DEAD (Asp-Glu-Ala-Asp) box polypeptide 59	NM_026500.3		NP_080776.1
GeneID:226442	Zfp281	1	136624901	136630391	5490	+	1	2_Hippo_Male_pool_BHLHE40::1::228	-261	upstream	1	14	1	2_Hippo_Male_pool_BHLHE40::1	14	Gene Zfp281	Zfp281, MGC7737, MGC70044, Znf281	zinc finger protein 281	NM_177643.4, NM_001160251.1	1426377_at	NP_808311.1, NP_001153723.1
GeneID:214498	Cdc73	1	143607499	143702684	95185	-	1	2_Hippo_Male_pool_BHLHE40::1::230	444	in gene	1	20	1	2_Hippo_Male_pool_BHLHE40::1	20	Gene Cdc73	MGC29274, C130030P16Rik, C81219, BC027756, MGC36559, Hrpt2, 8430414L16Rik, Cdc73	cell division cycle 73, Paf1/RNA polymerase II complex component	NM_145991.1	1427971_at, 1427972_at, 1427973_s_at, 1429940_at	NP_666103.1
GeneID:20822	Trove2	1	143750790	143777051	26261	-	1	2_Hippo_Male_pool_BHLHE40::1::231	-197	upstream	1	30	1	2_Hippo_Male_pool_BHLHE40::1	30	Gene Trove2	SS-A/Ro, Ssa2, AI646302, 1810007I17Rik, Ssa, Trove2, A530054J02Rik	TROVE domain family, member 2	NM_013835.2	1423433_at, 1436533_at, 1436534_at, 1436535_at	NP_038863.1
GeneID:56207	Uchl5	1	143777278	143807466	30188	+	1	2_Hippo_Male_pool_BHLHE40::1::231	-30	upstream	1	30	1	2_Hippo_Male_pool_BHLHE40::1	30	Gene Uchl5	5830413B11Rik, Uch37, Uchl5	ubiquitin carboxyl-terminal esterase L5	NM_019562.2, NM_001159866.1	1419452_at, 1419453_at	NP_062508.2, NP_001153338.1
GeneID:226499	BC003331	1	150361311	150393055	31744	-	1	2_Hippo_Male_pool_BHLHE40::1::233	-22	upstream	1	20	1	2_Hippo_Male_pool_BHLHE40::1	20	Gene BC003331	odr-4, Odr4, 1810053E15Rik, BC003331, MGC7150	cDNA sequence BC003331	NM_145511.2, NM_001077237.1	1426089_a_at, 1434471_at	NP_663486.2, NP_001070705.1
GeneID:108989	Tpr	1	150392838	150449935	57097	+	1	2_Hippo_Male_pool_BHLHE40::1::233	239	in gene	1	20	1	2_Hippo_Male_pool_BHLHE40::1	20	Gene Tpr	C77892, Tpr, 2610029M07Rik	translocated promoter region	NM_133780.3	1426948_at, 1426949_s_at	NP_598541.3
GeneID:545370	Hmcn1	1	150562500	150993435	430935	-	1	2_Hippo_Male_pool_BHLHE40::1::234	312299	in gene	1	30	1	2_Hippo_Male_pool_BHLHE40::1	30	Gene Hmcn1	EG545370, Gm201, Hmcn1	hemicentin 1	NM_001024720.3		NP_001019891.2
GeneID:117198	Ivns1abp	1	151344498	151364445	19947	+	2	2_Hippo_Male_pool_BHLHE40::1::235, 2_Hippo_Male_pool_BHLHE40::1::236	46, 670	in gene, in gene	1	27	2	2_Hippo_Male_pool_BHLHE40::1	35	Gene Ivns1abp	NS1-BP, 1700126I16Rik, mKIAA0850, Ivns1abp, Nd1-S, HSPC068, ND1, 1190004M08Rik, AA960440, NS-1, Nd1-L	influenza virus NS1A binding protein	NM_054102.2, NM_001039511.1, NM_001039512.1	1420961_a_at, 1425718_a_at	NP_473443.2, NP_001034600.1, NP_001034601.1
GeneID:69399	1700025G04Rik	1	151884524	152090320	205796	-	2	2_Hippo_Male_pool_BHLHE40::1::237, 2_Hippo_Male_pool_BHLHE40::1::238	496, -240	in gene, upstream	1	22	2	2_Hippo_Male_pool_BHLHE40::1	28	Gene 1700025G04Rik	AV212693, 1700025G04Rik, 2610510E02Rik, ENSMUSG00000073540, MGC14005, 2900042O04Rik	RIKEN cDNA 1700025G04 gene	NM_197990.3	1436431_at	NP_932107.1
GeneID:19731	Rgl1	1	152517530	152625111	107581	-	1	2_Hippo_Male_pool_BHLHE40::1::239	102711	in gene	1	31	1	2_Hippo_Male_pool_BHLHE40::1	31	Gene Rgl1	mKIAA0959, Rgl, KIAA0959, Rgl1	ral guanine nucleotide dissociation stimulator,-like 1	NM_016846.3	1418535_at	NP_058542.2
GeneID:17970	Ncf2	1	152807890	152836990	29100	+	2	2_Hippo_Male_pool_BHLHE40::1::240, 2_Hippo_Male_pool_BHLHE40::1::241	23438, 31118	in gene, downstream	1	17.5	2	2_Hippo_Male_pool_BHLHE40::1	19	Gene Ncf2	p67phox, Ncf-2, NOXA2, Ncf2	neutrophil cytosolic factor 2	NM_010877.4		NP_035007.1
GeneID:226517	Smg7	1	152836995	152902646	65651	-	2	2_Hippo_Male_pool_BHLHE40::1::240, 2_Hippo_Male_pool_BHLHE40::1::241	71318, 63638	downstream, in gene	1	17.5	2	2_Hippo_Male_pool_BHLHE40::1	19	Gene Smg7	9430023P16Rik, Smg7, mKIAA0250, MGC91209	Smg-7 homolog, nonsense mediated mRNA decay factor (C. elegans)	NM_001005507.2, NM_001160256.1, NM_001160257.1		NP_001005507.1, NP_001153728.1, NP_001153729.1
GeneID:226519	Lamc1	1	153218922	153332786	113864	-	1	2_Hippo_Male_pool_BHLHE40::1::242	610	in gene	1	23	1	2_Hippo_Male_pool_BHLHE40::1	23	Gene Lamc1	Lamb2, Lamc1	laminin, gamma 1	NM_010683.2	1423885_at, 1423886_at	NP_034813.2
GeneID:13211	Dhx9	1	153455758	153487660	31902	-	1	2_Hippo_Male_pool_BHLHE40::1::243	76	in gene	1	25	1	2_Hippo_Male_pool_BHLHE40::1	25	Gene Dhx9	RHA, NDHII, HEL-5, Dhx9, MGC90954, AI326842, Ddx9	DEAH (Asp-Glu-Ala-His) box polypeptide 9	NM_007842.2	1425617_at, 1425618_at	NP_031868.2
GeneID:240819	Teddm1	1	153891646	153893060	1414	+	1	2_Hippo_Male_pool_BHLHE40::1::244	8450	downstream	1	71	1	2_Hippo_Male_pool_BHLHE40::1	71	Gene Teddm1	Epdd1, e9-1, Teddm1	transmembrane epididymal protein 1	NM_178244.3		NP_839975.2
GeneID:14645	Glul	1	153899945	153909714	9769	+	1	2_Hippo_Male_pool_BHLHE40::1::244	151	in gene	1	71	1	2_Hippo_Male_pool_BHLHE40::1	71	Gene Glul	Glul, Glns, GS	glutamate-ammonia ligase (glutamine synthetase)	NM_008131.3	1426235_a_at, 1426236_a_at	NP_032157.2
GeneID:15939	Ier5	1	155096367	155099636	3269	-	1	2_Hippo_Male_pool_BHLHE40::1::251	7412	downstream	1	22	1	2_Hippo_Male_pool_BHLHE40::1	22	Gene Ier5	Ier5	immediate early response 5	NM_010500.2	1417612_at, 1417613_at	NP_034630.1
GeneID:72482	Acbd6	1	155558120	155687233	129113	+	1	2_Hippo_Male_pool_BHLHE40::1::252	344	in gene	1	23	1	2_Hippo_Male_pool_BHLHE40::1	23	Gene Acbd6	0610010G04Rik, MGC144461, Acbd6, MGC144462, MGC106946, 2610100E10Rik	acyl-Coenzyme A binding domain containing 6	NM_028250.3, NM_001145781.1, NM_026683.1		NP_082526.2, NP_001139253.1, NP_080959.1
GeneID:11352	Abl2	1	156558787	156649619	90832	+	2	2_Hippo_Male_pool_BHLHE40::1::253, 2_Hippo_Male_pool_BHLHE40::1::254	61, 637	in gene, in gene	1	44	2	2_Hippo_Male_pool_BHLHE40::1	69	Gene Abl2	Abll, Arg, Abl2, MGC169395, AA536808	v-abl Abelson murine leukemia viral oncogene 2 (arg, Abelson-related gene)	NM_009595.3, NM_001136104.1		NP_033725.2, NP_001129576.1
GeneID:240843	Fam5b	1	158245269	158356260	110991	-	1	2_Hippo_Male_pool_BHLHE40::1::256	27716	in gene	1	27	1	2_Hippo_Male_pool_BHLHE40::1	27	Gene Fam5b	6430517E21Rik, Fam5b, mKIAA1747, BB361039	family with sequence similarity 5, member B	NM_207583.2		NP_997466.2
GeneID:11899	Astn1	1	158362304	158691786	329482	+	1	2_Hippo_Male_pool_BHLHE40::1::257	151632	in gene	1	24	1	2_Hippo_Male_pool_BHLHE40::1	24	Gene Astn1	mKIAA0289, Astn, GC14, Astn1	astrotactin 1	NM_001205204.1, NM_007495.4	1418615_at	NP_001192133.1, NP_031521.2
GeneID:735253	Mir488	1	158505625	158505733	108	+	1	2_Hippo_Male_pool_BHLHE40::1::257	8311	downstream	1	24	1	2_Hippo_Male_pool_BHLHE40::1	24	Gene Mir488	mmu-mir-488, Mirn488, Mir488	microRNA 488	NR_030441.1
GeneID:21960	Tnr	1	159523769	159924922	401153	+	1	2_Hippo_Male_pool_BHLHE40::1::258	193383	in gene	1	18	1	2_Hippo_Male_pool_BHLHE40::1	18	Gene Tnr	TN-R, J1-tenascin, Tnr, restrictin, janusin	tenascin R	NM_022312.3		NP_071707.2
GeneID:12301	Cacybp	1	160202367	160212892	10525	-	2	2_Hippo_Male_pool_BHLHE40::1::259, 2_Hippo_Male_pool_BHLHE40::1::260	156, -388	in gene, upstream	1	42.5	2	2_Hippo_Male_pool_BHLHE40::1	62	Gene Cacybp	Cacybp, SIP		NM_009786.2		NP_033916.1
GeneID:29809	Rabgap1l	1	160219174	160792938	573764	-	3	2_Hippo_Male_pool_BHLHE40::1::259, 2_Hippo_Male_pool_BHLHE40::1::260, 2_Hippo_Male_pool_BHLHE40::1::261	580202, 579658, 514442	downstream, downstream, in gene	1	37	3	2_Hippo_Male_pool_BHLHE40::1	62	Gene Rabgap1l	9630005B12Rik, HHL, Hh1, Rabgap1l, mKIAA0471, 8430421H08Rik, 5830411O09Rik, AW049894	RAB GTPase activating protein 1-like	NM_001038621.2, NM_013862.5	1421488_at, 1429196_at, 1429197_s_at, 1434062_at	NP_001033710.1, NP_038890.3
GeneID:11758	Prdx6	1	161240112	161251166	11054	-	1	2_Hippo_Male_pool_BHLHE40::1::262	190	in gene	1	22	1	2_Hippo_Male_pool_BHLHE40::1	22	Gene Prdx6	NSGP, GPx, Prdx5, KIAA0106, 9430088D19Rik, Aop2, Ltw-4, AA690119, 1-cysPrx, Prdx6, mKIAA0106, Ltw4, Aop2-rs3, Brp-12, ORF06, CC26, aiPLA2, CP-3, Prdx6-rs3, Lvtw-4	peroxiredoxin 6	NM_007453.3	1423223_a_at	NP_031479.1
GeneID:226551	Suco	1	161816112	161876661	60549	-	1	2_Hippo_Male_pool_BHLHE40::1::263	-235	upstream	1	40	1	2_Hippo_Male_pool_BHLHE40::1	40	Gene Suco	AI848100, Opt, MGC170004, 4732491B11, AU016931, Suco	SUN domain containing ossification factor	NM_172645.2	1427430_at	NP_766233.2
GeneID:75368	4930558K02Rik	1	161942089	161979636	37547	-	1	2_Hippo_Male_pool_BHLHE40::1::264	10420	in gene	1	20	1	2_Hippo_Male_pool_BHLHE40::1	20	Gene 4930558K02Rik	4930558K02Rik	RIKEN cDNA 4930558K02 gene	NM_001204904.1, NM_001204905.1	1431636_at	NP_001191833.1, NP_001191834.1
GeneID:67292	Pigc	1	161969188	161973435	4247	+	1	2_Hippo_Male_pool_BHLHE40::1::264	28	in gene	1	20	1	2_Hippo_Male_pool_BHLHE40::1	20	Gene Pigc	3110030E07Rik, Pigc, AW212108	phosphatidylinositol glycan anchor biosynthesis, class C	NM_001039045.1, NM_026078.2	1424189_at, 1424190_at	NP_001034134.1, NP_080354.1
GeneID:103967	Dnm3	1	161987302	162478034	490732	-	2	2_Hippo_Male_pool_BHLHE40::1::265, 2_Hippo_Male_pool_BHLHE40::1::266	477842, 143058	in gene, in gene	1	26.5	2	2_Hippo_Male_pool_BHLHE40::1	35	Gene Dnm3	mKIAA0820, B230343F03Rik, 9630020E24Rik, C530045C17, Dnm3, AW061159	dynamin 3	NM_001038619.1, NM_172646.2	1425403_at, 1436624_at	NP_001033708.1, NP_766234.1
GeneID:72753	2810442N19Rik	1	162004969	162016485	11516	+	1	2_Hippo_Male_pool_BHLHE40::1::265	-4777	upstream	1	35	1	2_Hippo_Male_pool_BHLHE40::1	35	Gene 2810442N19Rik	2810442N19Rik	RIKEN cDNA 2810442N19 gene	NR_040562.1
GeneID:53330	Vamp4	1	162570828	162599078	28250	+	1	2_Hippo_Male_pool_BHLHE40::1::267	420	in gene	1	18	1	2_Hippo_Male_pool_BHLHE40::1	18	Gene Vamp4	Vamp4, D1Ertd147e	vesicle-associated membrane protein 4	NM_016796.3	1422895_at, 1422896_at, 1434796_at	NP_058076.2
GeneID:226562	Prrc2c	1	162671785	162740556	68771	-	1	2_Hippo_Male_pool_BHLHE40::1::268	44	in gene	1	21	1	2_Hippo_Male_pool_BHLHE40::1	21	Gene Prrc2c	Bat2d, E130112L15Rik, 9630039I18Rik, 1810043M20Rik, Bat2d1, mKIAA1096, Bat2l2, A630006J20, Prrc2c, Prrc3	proline-rich coiled-coil 2C	NM_001081290.1	1429432_at, 1429433_at, 1432760_at	NP_001074759.1
GeneID:16579	Kifap3	1	163779679	163917100	137421	+	1	2_Hippo_Male_pool_BHLHE40::1::269	-159	upstream	1	26	1	2_Hippo_Male_pool_BHLHE40::1	26	Gene Kifap3	Kifap3, KAP3, SMAP	kinesin-associated protein 3	NM_010629.2	1417181_a_at	NP_034759.1
GeneID:11931	Atp1b1	1	164437267	164458355	21088	-	1	2_Hippo_Male_pool_BHLHE40::1::270	-3501	upstream	1	24	1	2_Hippo_Male_pool_BHLHE40::1	24	Gene Atp1b1	Atpb, Atpb-1, Atp1b1, NKbeta1, Atp4b	ATPase, Na+/K+ transporting, beta 1 polypeptide	NM_009721.5	1418453_a_at, 1423890_x_at	NP_033851.1
GeneID:74106	Dcaf6	1	165329500	165460463	130963	-	1	2_Hippo_Male_pool_BHLHE40::1::272	-193	upstream	1	18	1	2_Hippo_Male_pool_BHLHE40::1	18	Gene Dcaf6	Dcaf6, 1200006M05Rik, Iqwd1, PC326	DDB1 and CUL4 associated factor 6	NM_028759.1		NP_083035.1
GeneID:70456	Mpc2	1	165461208	165481214	20006	+	1	2_Hippo_Male_pool_BHLHE40::1::272	-552	upstream	1	18	1	2_Hippo_Male_pool_BHLHE40::1	18	Gene Mpc2	Mpc2, Brp44, MPC2, ESTM43, 2010002I07Rik, 2610205H19Rik, 0610006C01Rik, AA108335	mitochondrial pyruvate carrier 2	NM_027430.2	1423833_a_at, 1430071_at	NP_081706.1
GeneID:271639	Adcy10	1	165485183	165576773	91590	+	1	2_Hippo_Male_pool_BHLHE40::1::273	74065	in gene	1	20	1	2_Hippo_Male_pool_BHLHE40::1	20	Gene Adcy10	sAC, Adcy10, Sacy, 4930431D04Rik, 4931412F17	adenylate cyclase 10	NM_173029.3		NP_766617.2
GeneID:433375	Creg1	1	165763780	165775304	11524	+	1	2_Hippo_Male_pool_BHLHE40::1::274	-4	upstream	1	28	1	2_Hippo_Male_pool_BHLHE40::1	28	Gene Creg1	Creg, AA755314, Creg1	cellular repressor of E1A-stimulated genes 1	NM_011804.2	1415947_at, 1415948_at	NP_035934.1
GeneID:18986	Pou2f1	1	165865154	166002634	137480	-	1	2_Hippo_Male_pool_BHLHE40::1::275	-790	upstream	1	37	1	2_Hippo_Male_pool_BHLHE40::1	37	Gene Pou2f1	Pou2f1, Otf-1, Otf1, 2810482H01Rik, Oct-1, Oct1	POU domain, class 2, transcription factor 1	NM_011137.3, NM_198932.3, NM_198933.3, NM_198934.3	1419716_a_at, 1427695_a_at, 1427835_at, 1435555_at	NP_035267.2, NP_945150.2, NP_945151.2, NP_945152.2
GeneID:100503962	Gm16701	1	166974023	166999730	25707	-	1	2_Hippo_Male_pool_BHLHE40::1::276	-1998	upstream	1	19	1	2_Hippo_Male_pool_BHLHE40::1	19	Gene Gm16701	Gm16701	predicted gene, 16701	NR_037988.1
GeneID:226610	Fam78b	1	167001417	167091302	89885	+	1	2_Hippo_Male_pool_BHLHE40::1::276	311	in gene	1	19	1	2_Hippo_Male_pool_BHLHE40::1	19	Gene Fam78b	C030020L09Rik, Fam78b, C030014K22Rik	family with sequence similarity 78, member B	NM_175461.4, NM_001160261.1, NM_001160262.1		NP_780670.2, NP_001153733.1, NP_001153734.1
GeneID:80914	Uck2	1	167226083	167285127	59044	-	1	2_Hippo_Male_pool_BHLHE40::1::277	25319	in gene	1	38	1	2_Hippo_Male_pool_BHLHE40::1	38	Gene Uck2	AI481316, TSA903, UMK, Umpk, AA407809, UK, AU018180, Uck2, AU020720	uridine-cytidine kinase 2	NM_030724.3	1417137_at, 1426909_at	NP_109649.1
GeneID:383613	Gm5265	1	169453528	169453869	341	-	1	2_Hippo_Male_pool_BHLHE40::1::279	-9075	upstream	1	40	1	2_Hippo_Male_pool_BHLHE40::1	40	Gene Gm5265	EG383613, Gm5265	predicted pseudogene 5265
GeneID:66977	Nuf2	1	169497934	169531464	33530	-	1	2_Hippo_Male_pool_BHLHE40::1::280	12104	in gene	1	23	1	2_Hippo_Male_pool_BHLHE40::1	23	Gene Nuf2	C85691, NUF2R, Nuf2, AU044112, 2410003C07Rik, Cdca1	NUF2, NDC80 kinetochore complex component, homolog (S. cerevisiae)	NM_023284.3	1430811_a_at	NP_075773.2
GeneID:70729	Nos1ap	1	170317496	170589849	272353	-	3	2_Hippo_Male_pool_BHLHE40::1::281, 2_Hippo_Male_pool_BHLHE40::1::282, 2_Hippo_Male_pool_BHLHE40::1::283	149305, 41385, 34745	in gene, in gene, in gene	1	31.667	3	2_Hippo_Male_pool_BHLHE40::1	46	Gene Nos1ap	Capon, 6330408P19Rik, Nos1ap	nitric oxide synthase 1 (neuronal) adaptor protein	NM_027528.2, NM_001109985.1	1430442_at	NP_081804.1, NP_001103455.1
GeneID:226641	Atf6	1	170704457	170867771	163314	-	1	2_Hippo_Male_pool_BHLHE40::1::284	-5	upstream	1	29	1	2_Hippo_Male_pool_BHLHE40::1	29	Gene Atf6	AA789574, 9630036G24, Atf6alpha, Atf6, ESTM49, 9130025P16Rik	activating transcription factor 6	NM_001081304.1	1435444_at	NP_001074773.1
GeneID:80915	Dusp12	1	170874188	170885540	11352	-	2	2_Hippo_Male_pool_BHLHE40::1::284, 2_Hippo_Male_pool_BHLHE40::1::285	17764, 228	downstream, in gene	1	23.5	2	2_Hippo_Male_pool_BHLHE40::1	29	Gene Dusp12	VH1, Dusp12, LMW-DSP4, MGC117646, mVH1, ESTM36, 1190004O14Rik, AW049275, AA027408, T-DSP4	dual specificity phosphatase 12	NM_023173.2	1420636_a_at, 1430891_at	NP_075662.2
GeneID:226652	Arhgap30	1	171388960	171410240	21280	+	2	2_Hippo_Male_pool_BHLHE40::1::286, 2_Hippo_Male_pool_BHLHE40::1::287	22240, 23168	downstream, downstream	1	23	2	2_Hippo_Male_pool_BHLHE40::1	26	Gene Arhgap30	mFLJ00267, MGC99989, 6030405P05Rik, FLJ00267, Gm102, Arhgap30	Rho GTPase activating protein 30	NM_001005508.2	1436171_at	NP_001005508.2
GeneID:22278	Usf1	1	171411681	171418743	7062	+	2	2_Hippo_Male_pool_BHLHE40::1::286, 2_Hippo_Male_pool_BHLHE40::1::287	-481, 447	upstream, in gene	1	23	2	2_Hippo_Male_pool_BHLHE40::1	26	Gene Usf1	bHLHb11, Usf1	upstream transcription factor 1	NM_009480.2	1426164_a_at	NP_033506.1
GeneID:226654	Tstd1	1	171419033	171420352	1319	+	2	2_Hippo_Male_pool_BHLHE40::1::286, 2_Hippo_Male_pool_BHLHE40::1::287	-7833, -6905	upstream, upstream	1	23	2	2_Hippo_Male_pool_BHLHE40::1	26	Gene Tstd1	EG226654, Tstd1, KAT, Gm4848, AV065366	thiosulfate sulfurtransferase (rhodanese)-like domain containing 1	NM_001164525.1		NP_001157997.1
GeneID:27218	Slamf1	1	171767132	171801184	34052	+	1	2_Hippo_Male_pool_BHLHE40::1::288	8836	in gene	1	23	1	2_Hippo_Male_pool_BHLHE40::1	23	Gene Slamf1	CD150, 4933415F16, Slam, Slamf1, MGC151472, CDw150, IPO-3, AA177906, ESTM51, MGC151476	signaling lymphocytic activation molecule family member 1	NM_013730.4	1425569_a_at, 1425570_at, 1425571_at	NP_038758.2
GeneID:98193	Dcaf8	1	172148015	172196393	48378	+	1	2_Hippo_Male_pool_BHLHE40::1::289	17	in gene	1	24	1	2_Hippo_Male_pool_BHLHE40::1	24	Gene Dcaf8	Dcaf8, Wdr42a, H326, AA792214, C76055, MGC38511, D1Dau35e, AU018973, D1Ucla4, AA433120, AA408877	DDB1 and CUL4 associated factor 8	NM_153555.2	1434133_s_at, 1434134_at	NP_705783.1
GeneID:140559	Igsf8	1	172312407	172319837	7430	+	1	2_Hippo_Male_pool_BHLHE40::1::290	-2519	upstream	1	21	1	2_Hippo_Male_pool_BHLHE40::1	21	Gene Igsf8	AU041109, EWI-2, ESTM34, Igsf8, PGRL, R75384, AA033172, KCT-4	immunoglobulin superfamily, member 8	NM_080419.1		NP_536344.1
GeneID:68440	Dusp23	1	172630769	172632974	2205	-	1	2_Hippo_Male_pool_BHLHE40::1::291	174	in gene	1	21	1	2_Hippo_Male_pool_BHLHE40::1	21	Gene Dusp23	Dusp23, LDP-3, 1300005N15Rik, MGC73633	dual specificity phosphatase 23	NM_026725.2		NP_081001.1
GeneID:54418	Fmn2	1	174501825	174822729	320904	+	1	2_Hippo_Male_pool_BHLHE40::1::292	-1377	upstream	1	13	1	2_Hippo_Male_pool_BHLHE40::1	13	Gene Fmn2	AU024104, Fmn2	formin 2	NM_019445.2	1431725_at	NP_062318.2
GeneID:24012	Rgs7	1	175059076	175492545	433469	-	1	2_Hippo_Male_pool_BHLHE40::1::293	-63	upstream	1	24	1	2_Hippo_Male_pool_BHLHE40::1	24	Gene Rgs7	Rgs7		NM_011880.3, NM_001199003.1		NP_036010.2, NP_001185932.1
GeneID:545389	Cep170	1	176733653	176807124	73471	-	1	2_Hippo_Male_pool_BHLHE40::1::294	-6348	upstream	1	23	1	2_Hippo_Male_pool_BHLHE40::1	23	Gene Cep170	4933426L22Rik, Cep170, AI195353, A330004A13Rik	centrosomal protein 170	NM_001099637.2		NP_001093107.2
GeneID:76816	Sdccag8	1	176814812	177020432	205620	+	2	2_Hippo_Male_pool_BHLHE40::1::294, 2_Hippo_Male_pool_BHLHE40::1::295	-1340, 119508	upstream, in gene	1	19.5	2	2_Hippo_Male_pool_BHLHE40::1	23	Gene Sdccag8	5730470G24Rik, Cccap, 2700048G21Rik, Sdccag8	serologically defined colon cancer antigen 8	NM_029756.2	1431203_at	NP_084032.1
GeneID:30928	Zbtb18	1	177444661	177450764	6103	+	1	2_Hippo_Male_pool_BHLHE40::1::296	-2613	upstream	1	17	1	2_Hippo_Male_pool_BHLHE40::1	17	Gene Zbtb18	RP58, Znf238, Zfp238, Zbtb18	zinc finger and BTB domain containing 18	NM_013915.3, NM_001012330.1	1417010_at	NP_038943.3, NP_001012330.1
GeneID:75164	4930527J03Rik	1	178276047	178278811	2764	-	1	2_Hippo_Male_pool_BHLHE40::1::298	2235	in gene	1	42	1	2_Hippo_Male_pool_BHLHE40::1	42	Gene 4930527J03Rik	4930527J03Rik	RIKEN cDNA 4930527J03 gene	XR_140479.1, XR_141931.1	1433420_at, 1433421_at
GeneID:320110	B230369F24Rik	1	178315033	178315459	426	-	1	2_Hippo_Male_pool_BHLHE40::1::299	-2861	upstream	1	39	1	2_Hippo_Male_pool_BHLHE40::1	39	Gene B230369F24Rik	B230369F24Rik	RIKEN cDNA B230369F24 gene	XR_107314.1, XR_104601.1
GeneID:66359	Cox20	1	178319153	178322693	3540	+	1	2_Hippo_Male_pool_BHLHE40::1::299	-833	upstream	1	39	1	2_Hippo_Male_pool_BHLHE40::1	39	Gene Cox20	Fam36a, 2310005N03Rik, Cox20	COX20 Cox2 chaperone	NM_025511.2	1428619_at	NP_079787.1
GeneID:51810	Hnrnpu	1	178328300	178337784	9484	-	1	2_Hippo_Male_pool_BHLHE40::1::299	19464	downstream	1	39	1	2_Hippo_Male_pool_BHLHE40::1	39	Gene Hnrnpu	hnRNP U, AL024194, AA408410, Hnrnpu, Sp120, C86794, Hnrpu, AW557595, SAFA, AL024437, AI256620	heterogeneous nuclear ribonucleoprotein U	NM_016805.2	1423050_s_at, 1423051_at	NP_058085.2
GeneID:68226	Efcab2	1	178405881	178483250	77369	+	1	2_Hippo_Male_pool_BHLHE40::1::301	359	in gene	1	17	1	2_Hippo_Male_pool_BHLHE40::1	17	Gene Efcab2	D830011E08Rik, 1700073K01Rik, Efcab2	EF-hand calcium binding domain 2	NM_026626.2	1420513_at	NP_080902.1
GeneID:15278	Tfb2m	1	179528056	179546267	18211	-	1	2_Hippo_Male_pool_BHLHE40::1::302	27	in gene	1	25	1	2_Hippo_Male_pool_BHLHE40::1	25	Gene Tfb2m	Hkp1, Tfb2m	transcription factor B2, mitochondrial	NM_008249.4	1423441_at	NP_032275.2
GeneID:226744	Cnst	1	179546529	179627473	80944	+	2	2_Hippo_Male_pool_BHLHE40::1::302, 2_Hippo_Male_pool_BHLHE40::1::303	-289, 45215	upstream, in gene	1	29.5	2	2_Hippo_Male_pool_BHLHE40::1	34	Gene Cnst	Cnst, 9630058J23Rik, MGC31547	consortin, connexin sorting protein	NM_146105.3		NP_666217.2
GeneID:226747	Ahctf1	1	179744904	179804015	59111	-	1	2_Hippo_Male_pool_BHLHE40::1::304	463	in gene	1	23	1	2_Hippo_Male_pool_BHLHE40::1	23	Gene Ahctf1	AV011447, Ahctf1, 6230412P20Rik, Elys	AT hook containing transcription factor 1	NM_026375.2	1424712_at	NP_080651.2
GeneID:67426	Adck3	1	180165238	180196020	30782	-	2	2_Hippo_Male_pool_BHLHE40::1::306, 2_Hippo_Male_pool_BHLHE40::1::307	20, -7084	in gene, upstream	1	37.5	2	2_Hippo_Male_pool_BHLHE40::1	48	Gene Adck3	mKIAA0451, Cabc1, AI462003, Adck3, 4632432J16Rik	aarF domain containing kinase 3	NM_023341.3, NM_001163290.1	1417066_at, 1417067_s_at	NP_075830.2, NP_001156762.1
GeneID:320404	Itpkb	1	180330476	180423659	93183	+	2	2_Hippo_Male_pool_BHLHE40::1::308, 2_Hippo_Male_pool_BHLHE40::1::309	2116, 34836	in gene, in gene	1	34	2	2_Hippo_Male_pool_BHLHE40::1	45	Gene Itpkb	Itpkb, E130307H12Rik, 1110033J02Rik	inositol 1,4,5-trisphosphate 3-kinase B	NM_001081175.1	1435272_at	NP_001074644.1
GeneID:381310	6330403A02Rik	1	180432373	180483504	51131	-	1	2_Hippo_Male_pool_BHLHE40::1::310	-4000	upstream	1	37	1	2_Hippo_Male_pool_BHLHE40::1	37	Gene 6330403A02Rik	Gm10001, ENSMUSG00000056615, R75555, 6330403A02Rik	RIKEN cDNA 6330403A02 gene	NM_001081227.2		NP_001074696.1
GeneID:11545	Parp1	1	180568975	180601254	32279	+	2	2_Hippo_Male_pool_BHLHE40::1::312, 2_Hippo_Male_pool_BHLHE40::1::313	-3919, -15	upstream, upstream	1	38.5	2	2_Hippo_Male_pool_BHLHE40::1	60	Gene Parp1	PARP, parp-1, Adprp, C80510, 5830444G22Rik, Parp1, Adprt1, sPARP-1, AI893648, PPOL, ARTD1	poly (ADP-ribose) polymerase family, member 1	NM_007415.2	1422502_at, 1422503_s_at, 1435368_a_at	NP_031441.2
GeneID:15078	H3f3a	1	180802568	180813603	11035	-	1	2_Hippo_Male_pool_BHLHE40::1::314	-573	upstream	1	15	1	2_Hippo_Male_pool_BHLHE40::1	15	Gene H3f3a	H3f3b, H3.3A, H3f3a, MGC102150	H3 histone, family 3A	NM_008210.4	1420376_a_at, 1423262_a_at, 1423263_at, 1434127_a_at	NP_032236.1
GeneID:101055935	LOC101055935	1	180803510	180808760	5250	-	1	2_Hippo_Male_pool_BHLHE40::1::314	-5416	upstream	1	15	1	2_Hippo_Male_pool_BHLHE40::1	15	Gene LOC101055935		uncharacterized LOC101055935	XR_168385.1, XR_168795.1
GeneID:208768	Sde2	1	180851151	180868113	16962	+	1	2_Hippo_Male_pool_BHLHE40::1::315	-143	upstream	1	98	1	2_Hippo_Male_pool_BHLHE40::1	98	Gene Sde2	Sde2, BC031781, MGC30618	SDE2 telomere maintenance homolog (S. pombe)	NM_145943.1	1436151_x_at, 1436511_at	NP_666055.1
GeneID:67459	Nvl	1	181093423	181144157	50734	-	1	2_Hippo_Male_pool_BHLHE40::1::316	-323	upstream	1	19	1	2_Hippo_Male_pool_BHLHE40::1	19	Gene Nvl	1200009I24Rik, Nvl	nuclear VCP-like	NM_026171.1		NP_080447.1
GeneID:98417	Cnih4	1	181150931	181168994	18063	+	1	2_Hippo_Male_pool_BHLHE40::1::316	-6451	upstream	1	19	1	2_Hippo_Male_pool_BHLHE40::1	19	Gene Cnih4	HSPC163, AW050376, E430023H19Rik, D530030D03Rik, AI647760, Cnih4	cornichon homolog 4 (Drosophila)	NM_030131.3	1429763_at, 1436436_at	NP_084407.1
GeneID:226757	Wdr26	1	181173226	181211978	38752	-	1	2_Hippo_Male_pool_BHLHE40::1::317	-374	upstream	1	35	1	2_Hippo_Male_pool_BHLHE40::1	35	Gene Wdr26	AI447817, Gid7, AA693241, 1600024A01Rik, C77982, Wdr26, AU044014	WD repeat domain 26	NM_145514.5	1423961_at, 1423962_at, 1423963_at, 1435478_at	NP_663489.4
GeneID:72978	Cnih3	1	181352628	181460641	108013	+	4	2_Hippo_Male_pool_BHLHE40::1::318, 2_Hippo_Male_pool_BHLHE40::1::319, 2_Hippo_Male_pool_BHLHE40::1::320, 2_Hippo_Male_pool_BHLHE40::1::321	364, 860, 16556, 28908	in gene, in gene, in gene, in gene	1	23.5	4	2_Hippo_Male_pool_BHLHE40::1	42	Gene Cnih3	2900075G08Rik, Cnih3	cornichon homolog 3 (Drosophila)	NM_028408.3, NM_001160211.1, NM_001160212.1	1419517_at	NP_082684.1, NP_001153683.1, NP_001153684.1
GeneID:240960	Dnahc14	1	181581722	181814909	233187	+	2	2_Hippo_Male_pool_BHLHE40::1::322, 2_Hippo_Male_pool_BHLHE40::1::323	43206, 229910	in gene, in gene	1	36.5	2	2_Hippo_Male_pool_BHLHE40::1	42	Gene Dnahc14	Gm980, Dnahc14, Gm18554, A230079K17Rik	dynein, axonemal, heavy chain 14	XM_003688772.1, XM_003689335.1		XP_003688820.1, XP_003689383.1
GeneID:98386	Lbr	1	181815315	181842401	27086	-	2	2_Hippo_Male_pool_BHLHE40::1::323, 2_Hippo_Male_pool_BHLHE40::1::324	30769, -127	downstream, upstream	1	44.5	2	2_Hippo_Male_pool_BHLHE40::1	47	Gene Lbr	Lbr, ic, AI505894	lamin B receptor	NM_133815.2	1415829_at	NP_598576.2
GeneID:433384	Gm5533	1	181851574	181853189	1615	-	1	2_Hippo_Male_pool_BHLHE40::1::324	10661	downstream	1	47	1	2_Hippo_Male_pool_BHLHE40::1	47	Gene Gm5533	Gm5533, EG433384	predicted gene 5533	XR_035218.2, XR_035284.2
GeneID:13800	Enah	1	181904445	182019980	115535	-	1	2_Hippo_Male_pool_BHLHE40::1::325	96396	in gene	1	20	1	2_Hippo_Male_pool_BHLHE40::1	20	Gene Enah	Mena, WBP8, AI464316, Enah, AW045240, Ndpp1	enabled homolog (Drosophila)	NM_010135.2, NM_008680.2, NM_001083121.1, NM_001083120.1	1421624_a_at, 1424800_at, 1424801_at, 1431162_a_at	NP_034265.2, NP_032706.2, NP_001076590.1, NP_001076589.1
GeneID:27058	Srp9	1	182124737	182132415	7678	+	2	2_Hippo_Male_pool_BHLHE40::1::326, 2_Hippo_Male_pool_BHLHE40::1::327	-1, 287	upstream, in gene	1	22.5	2	2_Hippo_Male_pool_BHLHE40::1	24	Gene Srp9	Srp9, 9kDa	signal recognition particle 9	NM_012058.3	1417530_a_at	NP_036188.1
GeneID:209456	Trp53bp2	1	182409167	182462436	53269	+	1	2_Hippo_Male_pool_BHLHE40::1::328	-271	upstream	1	48	1	2_Hippo_Male_pool_BHLHE40::1	48	Gene Trp53bp2	53BP2, ASPP2, AI746547, X98550, PPP1R13A, Tp53bp2, Trp53bp2	transformation related protein 53 binding protein 2	NM_173378.2	1433937_at, 1433938_at	NP_775554.2
GeneID:96935	Susd4	1	182764906	182895654	130748	+	1	2_Hippo_Male_pool_BHLHE40::1::329	-1066	upstream	1	78	1	2_Hippo_Male_pool_BHLHE40::1	78	Gene Susd4	AI848994, Susd4, E430021N18Rik, N28096, MGC30368	sushi domain containing 4	NM_144796.4	1424221_at	NP_659045.2
GeneID:68897	Disp1	1	183086264	183221529	135265	-	1	2_Hippo_Male_pool_BHLHE40::1::331	136841	downstream	1	19	1	2_Hippo_Male_pool_BHLHE40::1	19	Gene Disp1	1190008H24Rik, DispA, Disp1	dispatched homolog 1 (Drosophila)	NM_026866.2	1434795_at, 1435132_at	NP_081142.2
GeneID:73590	1700112H15Rik	1	184527841	184557691	29850	-	1	2_Hippo_Male_pool_BHLHE40::1::332	-2053	upstream	1	18	1	2_Hippo_Male_pool_BHLHE40::1	18	Gene 1700112H15Rik	1700112H15Rik	RIKEN cDNA 1700112H15 gene	NR_040472.1
GeneID:67247	Marc2	1	184813068	184845847	32779	-	1	2_Hippo_Male_pool_BHLHE40::1::333	87	in gene	1	19	1	2_Hippo_Male_pool_BHLHE40::1	19	Gene Marc2	Mosc2, Marc2, 2810484M10Rik, mARC1		NM_133684.3	1416766_at	NP_598445.1
GeneID:226778	Mark1	1	184896424	184999549	103125	-	1	2_Hippo_Male_pool_BHLHE40::1::334	93741	in gene	1	20	1	2_Hippo_Male_pool_BHLHE40::1	20	Gene Mark1	Mark1, mPar-1c, AW491150, KIAA1477, B930025N23Rik, Emk3, Par-1c, mKIAA1477	MAP/microtubule affinity-regulating kinase 1	NM_145515.2	1419834_x_at, 1425509_at, 1425510_at, 1425511_at	NP_663490.2
GeneID:381314	Iars2	1	185286662	185329401	42739	-	1	2_Hippo_Male_pool_BHLHE40::1::336	13065	in gene	1	16	1	2_Hippo_Male_pool_BHLHE40::1	16	Gene Iars2	2010002H18Rik, C79125, Iars2, MGC63429	isoleucine-tRNA synthetase 2, mitochondrial	NM_198653.2	1426735_at	NP_941055.1
GeneID:387189	Mir194-1	1	185313319	185313385	66	+	1	2_Hippo_Male_pool_BHLHE40::1::336	3017	downstream	1	16	1	2_Hippo_Male_pool_BHLHE40::1	16	Gene Mir194-1	miR-194, Mir194-1, Mirn194, Mirn194-1	microRNA 194-1	NR_029580.1
GeneID:387211	Mir215	1	185313581	185313692	111	+	1	2_Hippo_Male_pool_BHLHE40::1::336	2755	downstream	1	16	1	2_Hippo_Male_pool_BHLHE40::1	16	Gene Mir215	Mirn215, Mir215, mmu-mir-215	microRNA 215	NR_029908.1
GeneID:23827	Bpnt1	1	185332159	185357769	25610	+	1	2_Hippo_Male_pool_BHLHE40::1::337	30657	downstream	1	27	1	2_Hippo_Male_pool_BHLHE40::1	27	Gene Bpnt1	Bpnt1, BPntase	bisphosphate 3'-nucleotidase 1	NM_011794.3	1418764_a_at	NP_035924.2
GeneID:107508	Eprs	1	185363095	185428355	65260	+	1	2_Hippo_Male_pool_BHLHE40::1::337	-279	upstream	1	27	1	2_Hippo_Male_pool_BHLHE40::1	27	Gene Eprs	2410081F06Rik, C79379, Qprs, Eprs, 3010002K18Rik	glutamyl-prolyl-tRNA synthetase	NM_029735.1	1426713_s_at, 1430370_at	NP_084011.1
GeneID:74717	Spata17	1	187048407	187215446	167039	-	1	2_Hippo_Male_pool_BHLHE40::1::339	95958	in gene	1	25	1	2_Hippo_Male_pool_BHLHE40::1	25	Gene Spata17	MSRG-11, Spata17, MGC107213, 4930504I07Rik, 1700065F16Rik, 4930513F16Rik	spermatogenesis associated 17	NM_028848.3, NM_029067.1	1429874_at, 1431729_at	NP_083124.1, NP_083343.1
GeneID:69308	1700007P06Rik	1	187125138	187127852	2714	+	1	2_Hippo_Male_pool_BHLHE40::1::339	-5650	upstream	1	25	1	2_Hippo_Male_pool_BHLHE40::1	25	Gene 1700007P06Rik	1700007P06Rik	RIKEN cDNA 1700007P06 gene	NR_040554.1
GeneID:67769	Gpatch2	1	187215511	187351445	135934	+	1	2_Hippo_Male_pool_BHLHE40::1::340	67545	in gene	1	21	1	2_Hippo_Male_pool_BHLHE40::1	21	Gene Gpatch2	AI447508, 5830436K05Rik, AW491060, Gpatch2, AW107440, 5830433G22Rik, Gpatc2, AI427714	G patch domain containing 2	NM_026367.4	1420528_at	NP_080643.4
GeneID:16526	Kcnk2	1	189207930	189344192	136262	-	1	2_Hippo_Male_pool_BHLHE40::1::342	71888	in gene	1	16	1	2_Hippo_Male_pool_BHLHE40::1	16	Gene Kcnk2	A430027H14Rik, AI848635, TREK-1, Kcnk2	potassium channel, subfamily K, member 2	NM_010607.2, NM_001159850.1, NR_027627.1		NP_034737.2, NP_001153322.1
GeneID:100042424	Gm3837	1	189277308	189277838	530	-	1	2_Hippo_Male_pool_BHLHE40::1::342	5534	downstream	1	16	1	2_Hippo_Male_pool_BHLHE40::1	16	Gene Gm3837	Gm3837	predicted gene 3837	XM_001478256.3, XM_003086193.2		XP_001478306.1, XP_003086241.1
GeneID:320119	Rps6kc1	1	190772879	190911770	138891	-	3	2_Hippo_Male_pool_BHLHE40::1::344, 2_Hippo_Male_pool_BHLHE40::1::345, 2_Hippo_Male_pool_BHLHE40::1::346	120938, 35866, 58	in gene, in gene, in gene	1	28.667	3	2_Hippo_Male_pool_BHLHE40::1	35	Gene Rps6kc1	Rps6kc1, AA682037, B130003F20Rik, C80612, Rpk118, RPK118	ribosomal protein S6 kinase polypeptide 1	NM_178775.4	1434563_at	NP_848890.3
GeneID:11910	Atf3	1	191170296	191183333	13037	-	1	2_Hippo_Male_pool_BHLHE40::1::347	-43	upstream	1	13	1	2_Hippo_Male_pool_BHLHE40::1	13	Gene Atf3	LRG-21, Atf3	activating transcription factor 3	NM_007498.3		NP_031524.2
GeneID:100504360	D730003I15Rik	1	191224474	191225687	1213	+	1	2_Hippo_Male_pool_BHLHE40::1::348	38	in gene	1	87	1	2_Hippo_Male_pool_BHLHE40::1	87	Gene D730003I15Rik	D730003I15Rik, AU020850	RIKEN cDNA D730003I15 gene	XR_140481.2, XR_141936.2
GeneID:226849	Ppp2r5a	1	191351981	191397041	45060	-	1	2_Hippo_Male_pool_BHLHE40::1::349	1	in gene	1	26	1	2_Hippo_Male_pool_BHLHE40::1	26	Gene Ppp2r5a	Ppp2r5a, MGC38798, PR61alpha	protein phosphatase 2, regulatory subunit B (B56), alpha isoform	NM_144880.4	1423911_at	NP_659129.2
GeneID:100504379	Gm20201	1	191398660	191403272	4612	-	1	2_Hippo_Male_pool_BHLHE40::1::349	6232	downstream	1	26	1	2_Hippo_Male_pool_BHLHE40::1	26	Gene Gm20201	Gm20201	predicted gene, 20201	XR_107310.1, XR_104624.1
GeneID:76843	Dtl	1	191537365	191575534	38169	-	1	2_Hippo_Male_pool_BHLHE40::1::350	-434	upstream	1	30	1	2_Hippo_Male_pool_BHLHE40::1	30	Gene Dtl	5730564G15Rik, Ramp, 2810047L02Rik, Dtl	denticleless homolog (Drosophila)	NM_029766.2	1430228_at, 1434695_at	NP_084042.1
GeneID:77065	Ints7	1	191575734	191621691	45957	+	1	2_Hippo_Male_pool_BHLHE40::1::350	234	in gene	1	30	1	2_Hippo_Male_pool_BHLHE40::1	30	Gene Ints7	5930412E23Rik, Ints7	integrator complex subunit 7	NM_178632.5	1428531_at, 1428532_at	NP_848747.4
GeneID:98736	1700034H15Rik	1	191894072	191907527	13455	-	1	2_Hippo_Male_pool_BHLHE40::1::351	391	in gene	1	25	1	2_Hippo_Male_pool_BHLHE40::1	25	Gene 1700034H15Rik	4930557M11Rik, BB016121, 1700034H15Rik	RIKEN cDNA 1700034H15 gene	NR_030669.1
GeneID:22782	Slc30a1	1	191906781	191913247	6466	+	1	2_Hippo_Male_pool_BHLHE40::1::351	355	in gene	1	25	1	2_Hippo_Male_pool_BHLHE40::1	25	Gene Slc30a1	AI839647, Znt1, C130040I11Rik, Slc30a1	solute carrier family 30 (zinc transporter), member 1	NM_009579.3	1422786_at, 1436164_at	NP_033605.1
GeneID:214742	Rcor3	1	192100459	192137787	37328	-	2	2_Hippo_Male_pool_BHLHE40::1::353, 2_Hippo_Male_pool_BHLHE40::1::354	-101, -581	upstream, upstream	1	23	2	2_Hippo_Male_pool_BHLHE40::1	26	Gene Rcor3	E130101E15Rik, MGC28186, 4921514E24Rik, Rcor3, C730034D20Rik	REST corepressor 3	NM_144814.2	1425352_at, 1428342_at, 1428343_at, 1432232_at	NP_659063.2
GeneID:100038712	Gm10516	1	192136898	192151025	14127	+	2	2_Hippo_Male_pool_BHLHE40::1::353, 2_Hippo_Male_pool_BHLHE40::1::354	990, 1470	in gene, in gene	1	23	2	2_Hippo_Male_pool_BHLHE40::1	26	Gene Gm10516	ENSMUSG00000073476, Gm10516	predicted gene 10516	NR_033536.1
GeneID:16510	Kcnh1	1	192190872	192510158	319286	+	2	2_Hippo_Male_pool_BHLHE40::1::355, 2_Hippo_Male_pool_BHLHE40::1::356	76232, 85640	in gene, in gene	1	33.5	2	2_Hippo_Male_pool_BHLHE40::1	37	Gene Kcnh1	MGC124419, Kcnh1, MGC124420, M-eag, Kv10.1	potassium voltage-gated channel, subfamily H (eag-related), member 1	NM_001038607.1, NM_010600.2	1418414_at, 1435994_at	NP_001033696.1, NP_034730.1
GeneID:226861	Hhat	1	192512828	192771219	258391	-	1	2_Hippo_Male_pool_BHLHE40::1::357	467	in gene	1	23	1	2_Hippo_Male_pool_BHLHE40::1	23	Gene Hhat	AP-2CRE, Hhat, MGC11697, 2810432O22Rik, Skn, Tg(TFAP2A-cre)1Will, AI462858	hedgehog acyltransferase	NM_144881.4	1425636_at	NP_659130.2
GeneID:320952	A730013G03Rik	1	192833173	192835213	2040	-	1	2_Hippo_Male_pool_BHLHE40::1::359	269	in gene	1	30	1	2_Hippo_Male_pool_BHLHE40::1	30	Gene A730013G03Rik	A730013G03Rik	RIKEN cDNA A730013G03 gene	XR_035313.2, XR_035377.2
GeneID:73455	1700065J18Rik	1	192841705	192842739	1034	+	1	2_Hippo_Male_pool_BHLHE40::1::359	-6761	upstream	1	30	1	2_Hippo_Male_pool_BHLHE40::1	30	Gene 1700065J18Rik	1700065J18Rik	RIKEN cDNA 1700065J18 gene	NR_040468.1
GeneID:214791	Sertad4	1	192844488	192855752	11264	-	1	2_Hippo_Male_pool_BHLHE40::1::359	20808	downstream	1	30	1	2_Hippo_Male_pool_BHLHE40::1	30	Gene Sertad4	C130018M11Rik, 4833404A09, Sertad4	SERTA domain containing 4	NM_001177794.1, NM_198247.2		NP_001171265.1, NP_937890.2
GeneID:329324	Syt14	1	192897307	193035698	138391	-	1	2_Hippo_Male_pool_BHLHE40::1::360	-7502	upstream	1	16	1	2_Hippo_Male_pool_BHLHE40::1	16	Gene Syt14	Syt14, B230320I09Rik, sytXIV	synaptotagmin XIV	NM_181546.2		NP_853524.1
GeneID:215193	Diexf	1	193104403	193130251	25848	-	1	2_Hippo_Male_pool_BHLHE40::1::361	43	in gene	1	26	1	2_Hippo_Male_pool_BHLHE40::1	26	Gene Diexf	Diexf, AA408296, Def, AW045375	digestive organ expansion factor homolog (zebrafish)	NM_145415.2		NP_663390.2
GeneID:54139	Irf6	1	193153112	193172036	18924	+	2	2_Hippo_Male_pool_BHLHE40::1::362, 2_Hippo_Male_pool_BHLHE40::1::363	20072, 20600	downstream, downstream	1	25.5	2	2_Hippo_Male_pool_BHLHE40::1	35	Gene Irf6	AI876454, mirf6, E230028I05Rik, Irf6	interferon regulatory factor 6	NM_016851.2	1418301_at	NP_058547.2
GeneID:319266	A130010J15Rik	1	193173469	193177832	4363	+	2	2_Hippo_Male_pool_BHLHE40::1::362, 2_Hippo_Male_pool_BHLHE40::1::363	-285, 243	upstream, in gene	1	25.5	2	2_Hippo_Male_pool_BHLHE40::1	35	Gene A130010J15Rik	A130010J15Rik		NM_001160359.1, NM_001160360.1, NM_181048.3	1429394_at	NP_001153831.1, NP_001153832.1, NP_851391.1
GeneID:215243	Traf3ip3	1	193175504	193201546	26042	-	2	2_Hippo_Male_pool_BHLHE40::1::362, 2_Hippo_Male_pool_BHLHE40::1::363	28362, 27834	downstream, downstream	1	25.5	2	2_Hippo_Male_pool_BHLHE40::1	35	Gene Traf3ip3	T3jam, MGC106845, 6030423D04Rik, MGC41284, AI115021, Traf3ip3	TRAF3 interacting protein 3	NM_153137.4	1434573_at	NP_694777.3
GeneID:76142	Ppp1r14c	10	3366150	3464975	98825	+	1	2_Hippo_Male_pool_BHLHE40::1::364	51450	in gene	1	21	1	2_Hippo_Male_pool_BHLHE40::1	21	Gene Ppp1r14c	Ppp1r14c, 6330514J04Rik, KEPI	protein phosphatase 1, regulatory (inhibitor) subunit 14c	NM_133485.2	1417701_at	NP_597844.1
GeneID:213783	Plekhg1	10	3740377	3967303	226926	+	2	2_Hippo_Male_pool_BHLHE40::1::365, 2_Hippo_Male_pool_BHLHE40::1::366	232839, 233287	downstream, downstream	1	31	2	2_Hippo_Male_pool_BHLHE40::1	44	Gene Plekhg1	Gm521, Plekhg1, mKIAA1209, D10Ertd733e	pleckstrin homology domain containing, family G (with RhoGef domain) member 1	NM_001033253.3, NM_001159942.1	1435363_at	NP_001028425.1, NP_001153414.1
GeneID:270685	Mthfd1l	10	3973075	4167081	194006	+	3	2_Hippo_Male_pool_BHLHE40::1::365, 2_Hippo_Male_pool_BHLHE40::1::366, 2_Hippo_Male_pool_BHLHE40::1::367	141, 589, 29709	in gene, in gene, in gene	1	26.667	3	2_Hippo_Male_pool_BHLHE40::1	44	Gene Mthfd1l	2410004L15Rik, Fthfsdc1, Mthfd1l, AI647056	methylenetetrahydrofolate dehydrogenase (NADP+ dependent) 1-like	NM_172308.4, NM_001170785.1, NM_001170786.1		NP_758512.3, NP_001164256.1, NP_001164257.1
GeneID:64009	Syne1	10	5020192	5550692	530500	-	1	2_Hippo_Male_pool_BHLHE40::1::368	346628	in gene	1	35	1	2_Hippo_Male_pool_BHLHE40::1	35	Gene Syne1	KIAA1756, A330049M09Rik, mKIAA1756, Syne1, CPG2, BE692247, MGC62825, C130039F11Rik, Myne1, 8B	spectrin repeat containing, nuclear envelope 1	NM_022027.2, NM_153399.2, NM_001079686.1	1421545_a_at	NP_071310.2, NP_700448.2, NP_001073154.1
GeneID:215748	Cnksr3	10	7119062	7212237	93175	-	1	2_Hippo_Male_pool_BHLHE40::1::369	5	in gene	1	24	1	2_Hippo_Male_pool_BHLHE40::1	24	Gene Cnksr3	6820402C05, MGC37681, Magi1, Cnksr3, BC024086	Cnksr family member 3	NM_172546.2	1433983_at	NP_766134.1
GeneID:237253	Lrp11	10	7589800	7625483	35683	+	3	2_Hippo_Male_pool_BHLHE40::1::370, 2_Hippo_Male_pool_BHLHE40::1::371, 2_Hippo_Male_pool_BHLHE40::1::372	-7496, -6824, -8	upstream, upstream, upstream	1	33.667	3	2_Hippo_Male_pool_BHLHE40::1	51	Gene Lrp11	9830160H19Rik, 6330533B21, Lrp11, 1700034J19Rik	low density lipoprotein receptor-related protein 11	NM_172784.3	1433536_at	NP_766372.1
GeneID:69912	Nup43	10	7667504	7678886	11382	+	1	2_Hippo_Male_pool_BHLHE40::1::373	13424	downstream	1	20	1	2_Hippo_Male_pool_BHLHE40::1	20	Gene Nup43	2610529I12Rik, AA409950, Nup43, 2610016K01Rik, p42	nucleoporin 43	NM_145706.2	1432187_at, 1432188_s_at	NP_663752.2
GeneID:407824	BC020402	10	7678971	7681158	2187	-	1	2_Hippo_Male_pool_BHLHE40::1::373	230	in gene	1	20	1	2_Hippo_Male_pool_BHLHE40::1	20	Gene BC020402	BC020402	cDNA sequence BC020402	NR_033219.1
GeneID:16798	Lats1	10	7681209	7716461	35252	+	1	2_Hippo_Male_pool_BHLHE40::1::373	-281	upstream	1	20	1	2_Hippo_Male_pool_BHLHE40::1	20	Gene Lats1	AW208599, Lats1	large tumor suppressor	NM_010690.1	1427679_at, 1435739_at	NP_034820.1
GeneID:70097	Sash1	10	8722219	8886070	163851	-	2	2_Hippo_Male_pool_BHLHE40::1::374, 2_Hippo_Male_pool_BHLHE40::1::375	81590, -106	in gene, upstream	1	26.5	2	2_Hippo_Male_pool_BHLHE40::1	31	Gene Sash1	2500002E12Rik, A330076K04Rik, Sash1, 1100001C18Rik, mKIAA0790	SAM and SH3 domain containing 1	NM_175155.4	1432055_at	NP_780364.3
GeneID:101056021	LOC101056021	10	8884594	8886878	2284	+	1	2_Hippo_Male_pool_BHLHE40::1::375	1582	in gene	1	31	1	2_Hippo_Male_pool_BHLHE40::1	31	Gene LOC101056021		uncharacterized LOC101056021	XM_003945459.1, XM_003945849.1		XP_003945508.1, XP_003945898.1
GeneID:71865	Fbxo30	10	11281330	11297969	16639	+	1	2_Hippo_Male_pool_BHLHE40::1::376	-338	upstream	1	39	1	2_Hippo_Male_pool_BHLHE40::1	39	Gene Fbxo30	Fbxo30, 1700026A16Rik	F-box protein 30	NM_027968.3, NM_001168297.1	1429441_at, 1436550_at	NP_082244.2, NP_001161769.1
GeneID:66125	Sf3b5	10	13008450	13009183	733	+	1	2_Hippo_Male_pool_BHLHE40::1::377	94	in gene	1	17	1	2_Hippo_Male_pool_BHLHE40::1	17	Gene Sf3b5	AU043053, 1110005L13Rik, Sf3b10, 10kDa, Sf3b5	splicing factor 3b, subunit 5	NM_175102.4		NP_780311.2
GeneID:66253	Aig1	10	13652709	13868830	216121	-	1	2_Hippo_Male_pool_BHLHE40::1::378	254	in gene	1	36	1	2_Hippo_Male_pool_BHLHE40::1	36	Gene Aig1	CGI-103, AW413422, AV064870, 1500031O19Rik, Aig1	androgen-induced 1	NM_025446.3	1420679_a_at	NP_079722.1
GeneID:15273	Hivep2	10	13966379	14151378	184999	+	2	2_Hippo_Male_pool_BHLHE40::1::379, 2_Hippo_Male_pool_BHLHE40::1::380	-907, 1077	upstream, in gene	1	19	2	2_Hippo_Male_pool_BHLHE40::1	24	Gene Hivep2	Shn-2, MIBP1, Hivep2, Schnurri-2	human immunodeficiency virus type I enhancer binding protein 2	NM_010437.2	1422018_at, 1434904_at	NP_034567.2
GeneID:100504211	Gm20114	10	13966961	14007996	41035	+	2	2_Hippo_Male_pool_BHLHE40::1::379, 2_Hippo_Male_pool_BHLHE40::1::380	-1489, 495	upstream, in gene	1	19	2	2_Hippo_Male_pool_BHLHE40::1	24	Gene Gm20114	Gm20114	predicted gene, 20114	XR_106495.1, XR_105340.1
GeneID:17684	Cited2	10	17723228	17725674	2446	+	2	2_Hippo_Male_pool_BHLHE40::1::381, 2_Hippo_Male_pool_BHLHE40::1::382	-220, 772	upstream, in gene	1	83.5	2	2_Hippo_Male_pool_BHLHE40::1	147	Gene Cited2	Cited2, p35srj, Mrg1, ER154-like, Msg2, AI835299	Cbp/p300-interacting transactivator, with Glu/Asp-rich carboxy-terminal domain, 2	NM_010828.3	1421267_a_at	NP_034958.2
GeneID:73112	Abracl	10	18011260	18023252	11992	-	1	2_Hippo_Male_pool_BHLHE40::1::383	804	in gene	1	16	1	2_Hippo_Male_pool_BHLHE40::1	16	Gene Abracl	3110003A17Rik, MGC107537, 1700028I04Rik, Abracl	ABRA C-terminal like	NM_028440.1		NP_082716.1
GeneID:21929	Tnfaip3	10	19000910	19015410	14500	-	1	2_Hippo_Male_pool_BHLHE40::1::384	-195	upstream	1	15	1	2_Hippo_Male_pool_BHLHE40::1	15	Gene Tnfaip3	Tnfip3, Tnfaip3, A20	tumor necrosis factor, alpha-induced protein 3	NM_001166402.1, NM_009397.3	1433699_at	NP_001159874.1, NP_033423.3
GeneID:26408	Map3k5	10	19934526	20142750	208224	+	2	2_Hippo_Male_pool_BHLHE40::1::386, 2_Hippo_Male_pool_BHLHE40::1::387	-478, 213730	upstream, downstream	1	23	2	2_Hippo_Male_pool_BHLHE40::1	27	Gene Map3k5	ASK, MGC141518, Mekk5, ASK1, Map3k5, MGC141519, 7420452D20Rik, MAPKKK5	mitogen-activated protein kinase kinase kinase 5	NM_008580.4	1421340_at	NP_032606.4
GeneID:17761	Map7	10	20148920	20281590	132670	+	2	2_Hippo_Male_pool_BHLHE40::1::387, 2_Hippo_Male_pool_BHLHE40::1::388	-664, 21832	upstream, in gene	1	24.5	2	2_Hippo_Male_pool_BHLHE40::1	27	Gene Map7	Mtap7, mste, ste, mshi, R75000, E-MAP-115, Map7, MAP7	microtubule-associated protein 7	NM_008635.2, NM_001198635.1	1421835_at, 1421836_at, 1429894_a_at	NP_032661.2, NP_001185564.1
GeneID:29863	Pde7b	10	20398004	20725068	327064	-	1	2_Hippo_Male_pool_BHLHE40::1::389	-292	upstream	1	18	1	2_Hippo_Male_pool_BHLHE40::1	18	Gene Pde7b	Pde7b	phosphodiesterase 7B	NM_013875.5	1421353_at	NP_038903.3
GeneID:52906	Ahi1	10	20952547	21080429	127882	+	1	2_Hippo_Male_pool_BHLHE40::1::390	1853	in gene	1	34	1	2_Hippo_Male_pool_BHLHE40::1	34	Gene Ahi1	1700015F03Rik, Ahi-1, D10Bwg0629e, Ahi1	Abelson helper integration site 1	NM_001177776.1, NM_026203.3		NP_001171247.1, NP_080479.2
GeneID:56422	Hbs1l	10	21295979	21368889	72910	+	1	2_Hippo_Male_pool_BHLHE40::1::391	-43	upstream	1	14	1	2_Hippo_Male_pool_BHLHE40::1	14	Gene Hbs1l	Hbs1l, 2810035F15Rik, AI326327, eRFS	Hbs1-like (S. cerevisiae)	NM_019702.2, NM_001042593.1, NM_001145209.1		NP_062676.2, NP_001036058.1, NP_001138681.1
GeneID:67692	1700020N01Rik	10	21593145	21622375	29230	+	1	2_Hippo_Male_pool_BHLHE40::1::392	12647	in gene	1	45	1	2_Hippo_Male_pool_BHLHE40::1	45	Gene 1700020N01Rik	MGC118229, 1700020N01Rik	RIKEN cDNA 1700020N01 gene	NR_027968.1	1429868_at
GeneID:20393	Sgk1	10	21882184	21999903	117719	+	1	2_Hippo_Male_pool_BHLHE40::1::394	112216	in gene	1	34	1	2_Hippo_Male_pool_BHLHE40::1	34	Gene Sgk1	Sgk, Sgk1	serum/glucocorticoid regulated kinase 1	NM_001161845.2, NM_001161847.2, NM_001161848.2, NM_001161849.2, NM_001161850.2, NM_011361.3	1416041_at	NP_001155317.2, NP_001155319.1, NP_001155320.1, NP_001155321.1, NP_001155322.1, NP_035491.1
GeneID:114671	4930444G20Rik	10	22066309	22068079	1770	-	1	2_Hippo_Male_pool_BHLHE40::1::395	9615	downstream	1	19	1	2_Hippo_Male_pool_BHLHE40::1	19	Gene 4930444G20Rik	4930444G20Rik	RIKEN cDNA 4930444G20 gene	NM_053264.2	1430390_x_at	NP_444494.1
GeneID:237336	Tbpl1	10	22703877	22731447	27570	-	1	2_Hippo_Male_pool_BHLHE40::1::396	119	in gene	1	27	1	2_Hippo_Male_pool_BHLHE40::1	27	Gene Tbpl1	Tlp, TLF, TRP, AW491032, 4732475G08, Tbpl1, TRF2, D18347, STD, AW011832	TATA box binding protein-like 1	NM_011603.5	1431415_a_at, 1434907_at	NP_035733.1
GeneID:20042	Rps12	10	23785183	23787209	2026	-	1	2_Hippo_Male_pool_BHLHE40::1::397	-15	upstream	1	20	1	2_Hippo_Male_pool_BHLHE40::1	20	Gene Rps12	MGC117504, MGC102111, MGC102112, MGC102499, Rps12	ribosomal protein S12	NM_011295.6		NP_035425.2
GeneID:100529074	Snora33	10	23785347	23785451	104	-	1	2_Hippo_Male_pool_BHLHE40::1::397	-1773	upstream	1	20	1	2_Hippo_Male_pool_BHLHE40::1	20	Gene Snora33	Snora33, ACA33, MBI-42	small nucleolar RNA, H/ACA box 33	NR_037680.1
GeneID:100529075	Snord100	10	23785754	23785821	67	-	1	2_Hippo_Male_pool_BHLHE40::1::397	-1403	upstream	1	20	1	2_Hippo_Male_pool_BHLHE40::1	20	Gene Snord100	Snord100, Z51, MBII-429	small nucleolar RNA, C/D box 100	NR_037681.1
GeneID:76306	Slc18b1	10	23796986	23827968	30982	+	1	2_Hippo_Male_pool_BHLHE40::1::397	-9762	upstream	1	20	1	2_Hippo_Male_pool_BHLHE40::1	20	Gene Slc18b1	Slc18b1, 1110021L09Rik	solute carrier family 18, subfamily B, member 1	NM_183116.2	1428795_at	NP_898939.2
GeneID:13822	Epb4.1l2	10	25359798	25523519	163721	+	1	2_Hippo_Male_pool_BHLHE40::1::398	-246	upstream	1	15	1	2_Hippo_Male_pool_BHLHE40::1	15	Gene Epb4.1l2	NBL2, AW555191, 4.1G, D10Ertd398e, Epb4.1l2, Epb41l2	erythrocyte protein band 4.1-like 2	NM_013511.3, NM_001199265.1	1433490_s_at, 1433491_at, 1433492_at	NP_038539.2, NP_001186194.1
GeneID:52665	Echdc1	10	29313166	29346661	33495	+	1	2_Hippo_Male_pool_BHLHE40::1::399	41202	downstream	1	24	1	2_Hippo_Male_pool_BHLHE40::1	24	Gene Echdc1	MMCD, D10Ertd667e, 1700028A24Rik, AI314462, AI930038, Echdc1	enoyl Coenzyme A hydratase domain containing 1	NM_025855.4, NM_001110195.1	1419552_at	NP_080131.4, NP_001103665.1
GeneID:68031	Rnf146	10	29344176	29362442	18266	-	1	2_Hippo_Male_pool_BHLHE40::1::399	8074	in gene	1	24	1	2_Hippo_Male_pool_BHLHE40::1	24	Gene Rnf146	Iduna, 2610509H23Rik, Rnf146	ring finger protein 146	NM_026518.4, NM_001110196.1, NM_001110197.1, NM_001110198.1	1417733_at, 1425001_at, 1425713_a_at	NP_080794.2, NP_001103666.1, NP_001103667.1, NP_001103668.1
GeneID:73681	Trmt11	10	30534225	30600749	66524	-	1	2_Hippo_Male_pool_BHLHE40::1::401	160	in gene	1	19	1	2_Hippo_Male_pool_BHLHE40::1	19	Gene Trmt11	3110045I18Rik, Trmt11, AW213713, 2410075D05Rik		NM_028604.2	1428551_at, 1430920_at	NP_082880.2
GeneID:100504586	Gm20300	10	30603195	30606634	3439	-	1	2_Hippo_Male_pool_BHLHE40::1::401	6045	downstream	1	19	1	2_Hippo_Male_pool_BHLHE40::1	19	Gene Gm20300	Gm20300	predicted gene, 20300	NR_045008.1
GeneID:66847	Hint3	10	30608207	30618366	10159	-	2	2_Hippo_Male_pool_BHLHE40::1::401, 2_Hippo_Male_pool_BHLHE40::1::402	17777, -98	downstream, upstream	1	20	2	2_Hippo_Male_pool_BHLHE40::1	21	Gene Hint3	AV009015, Hint3, HINT-4, 0610010I17Rik, HINT4	histidine triad nucleotide binding protein 3	NM_025798.3	1418583_at	NP_080074.1
GeneID:66521	Rwdd1	10	33996555	34019616	23061	-	1	2_Hippo_Male_pool_BHLHE40::1::403	0	in gene	1	27	1	2_Hippo_Male_pool_BHLHE40::1	27	Gene Rwdd1	2610002D06Rik, Rwdd1, 0710001K08Rik, 2700069A07Rik	RWD domain containing 1	NM_025614.3	1430242_at	NP_079890.1
GeneID:22110	Tspyl1	10	34282190	34284885	2695	+	1	2_Hippo_Male_pool_BHLHE40::1::404	-142	upstream	1	49	1	2_Hippo_Male_pool_BHLHE40::1	49	Gene Tspyl1	Tspyl1, Tspyl	testis-specific protein, Y-encoded-like 1	NM_009433.3	1415908_at	NP_033459.1
GeneID:319638	Nt5dc1	10	34303612	34418528	114916	-	1	2_Hippo_Male_pool_BHLHE40::1::405	101392	in gene	1	24	1	2_Hippo_Male_pool_BHLHE40::1	24	Gene Nt5dc1	MGC107414, AW987726, Nt5c2l1, 6030401B09Rik, Nt5dc1	5'-nucleotidase domain containing 1	NM_176968.4		NP_795942.2
GeneID:15182	Hdac2	10	36974544	37001888	27344	+	1	2_Hippo_Male_pool_BHLHE40::1::406	-400	upstream	1	45	1	2_Hippo_Male_pool_BHLHE40::1	45	Gene Hdac2	Yy1bp, mRPD3, YAF1, D10Wsu179e, Hdac2	histone deacetylase 2	NM_008229.2		NP_032255.2
GeneID:14360	Fyn	10	39369799	39565381	195582	+	1	2_Hippo_Male_pool_BHLHE40::1::409	172569	in gene	1	22	1	2_Hippo_Male_pool_BHLHE40::1	22	Gene Fyn	MGC115870, AW552119, AI448320, Fyn	Fyn proto-oncogene	NM_008054.2, NM_001122892.1, NM_001122893.1	1417558_at	NP_032080.2, NP_001116364.1, NP_001116365.1
GeneID:103213	Traf3ip2	10	39612934	39655307	42373	+	1	2_Hippo_Male_pool_BHLHE40::1::410	17290	in gene	1	41	1	2_Hippo_Male_pool_BHLHE40::1	41	Gene Traf3ip2	Act1, Traf3ip2, CIKS, AI429613	TRAF3 interacting protein 2	NM_134000.3		NP_598761.2
GeneID:327744	E130307A14Rik	10	39621411	39732007	110596	-	4	2_Hippo_Male_pool_BHLHE40::1::410, 2_Hippo_Male_pool_BHLHE40::1::411, 2_Hippo_Male_pool_BHLHE40::1::412, 2_Hippo_Male_pool_BHLHE40::1::413	101783, 935, -409, -809	in gene, in gene, upstream, upstream	1	24.25	4	2_Hippo_Male_pool_BHLHE40::1	41	Gene E130307A14Rik	E130307A14Rik	RIKEN cDNA E130307A14 gene	NR_038037.1	1434723_at
GeneID:19714	Rev3l	10	39732160	39875206	143046	+	3	2_Hippo_Male_pool_BHLHE40::1::411, 2_Hippo_Male_pool_BHLHE40::1::412, 2_Hippo_Male_pool_BHLHE40::1::413	-1088, 256, 656	upstream, in gene, in gene	1	18.667	3	2_Hippo_Male_pool_BHLHE40::1	24	Gene Rev3l	Rev, Sez4, Rev3l, Rev3	REV3-like, catalytic subunit of DNA polymerase zeta RAD54 like (S. cerevisiae)	NM_011264.3	1424632_a_at, 1426194_x_at	NP_035394.2
GeneID:215929	AI317395	10	40001573	40025268	23695	-	1	2_Hippo_Male_pool_BHLHE40::1::415	-28	upstream	1	22	1	2_Hippo_Male_pool_BHLHE40::1	22	Gene AI317395	Naglt1a, AI482555, AI317395, MGC25869	expressed sequence AI317395	NM_144821.4	1425596_at, 1436109_at	NP_659070.2
GeneID:72472	Slc16a10	10	40033535	40142254	108719	-	2	2_Hippo_Male_pool_BHLHE40::1::415, 2_Hippo_Male_pool_BHLHE40::1::416	116958, 105358	downstream, in gene	1	41	2	2_Hippo_Male_pool_BHLHE40::1	60	Gene Slc16a10	Slc16a10, 9830169E08, PRO0813, TAT1, Mct10, 2610103N14Rik	solute carrier family 16 (monocarboxylic acid transporters), member 10	NM_028247.4, NM_001114332.1	1434592_at, 1436368_at	NP_082523.1, NP_001107804.1
GeneID:11702	Amd1	10	40287458	40302188	14730	-	1	2_Hippo_Male_pool_BHLHE40::1::417	-196	upstream	1	23	1	2_Hippo_Male_pool_BHLHE40::1	23	Gene Amd1	Amd1, 1, AdoMetDC, MGC91044, Amd-1, MGC102468, adoMetDC1, SAMDC	S-adenosylmethionine decarboxylase 1	NM_009665.5	1416835_s_at	NP_033795.1
GeneID:78334	Cdk19	10	40349308	40483818	134510	+	1	2_Hippo_Male_pool_BHLHE40::1::418	22852	in gene	1	14	1	2_Hippo_Male_pool_BHLHE40::1	14	Gene Cdk19	Cdc2l6, 2700084L06Rik, AW228747, mKIAA1028, Cdk19, CDK11, AI845279	cyclin-dependent kinase 19	NM_001168304.1, NM_198164.3	1434997_at	NP_001161776.1, NP_937807.2
GeneID:70840	Slc22a16	10	40570362	40604132	33770	+	1	2_Hippo_Male_pool_BHLHE40::1::420	22118	in gene	1	17	1	2_Hippo_Male_pool_BHLHE40::1	17	Gene Slc22a16	OCT6, FLIPT2, MGC118295, Slc22a16, OKB1, CT2, 4921504E14Rik	solute carrier family 22 (organic cation transporter), member 16	NM_027572.1	1429804_at	NP_081848.1
GeneID:70503	Ddo	10	40630011	40649931	19920	+	1	2_Hippo_Male_pool_BHLHE40::1::421	8469	in gene	1	28	1	2_Hippo_Male_pool_BHLHE40::1	28	Gene Ddo	5730402C02Rik, AI467244, Ddo, 5330420D20Rik	D-aspartate oxidase	NM_027442.5		NP_081718.2
GeneID:327747	Mettl24	10	40683282	40811083	127801	+	2	2_Hippo_Male_pool_BHLHE40::1::422, 2_Hippo_Male_pool_BHLHE40::1::423	5214, 79566	in gene, in gene	1	24	2	2_Hippo_Male_pool_BHLHE40::1	28	Gene Mettl24	Mettl24, 9030224M15Rik	methyltransferase like 24	NM_177793.3		NP_808461.1
GeneID:73075	Ppil6	10	41490439	41514288	23849	+	1	2_Hippo_Male_pool_BHLHE40::1::426	29161	downstream	1	24	1	2_Hippo_Male_pool_BHLHE40::1	24	Gene Ppil6	Ppil6, 2900084F20Rik	peptidylprolyl isomerase (cyclophilin)-like 6	NM_028430.1		NP_082706.1
GeneID:53599	Cd164	10	41519500	41531042	11542	+	1	2_Hippo_Male_pool_BHLHE40::1::426	100	in gene	1	24	1	2_Hippo_Male_pool_BHLHE40::1	24	Gene Cd164	AA589639, A115, Cd164, MSSP, MGC-24, A24, AW540279	CD164 antigen	NM_016898.2	1416440_at, 1431527_at	NP_058594.1
GeneID:100628609	Mir3473b	10	41670739	41670793	54	+	1	2_Hippo_Male_pool_BHLHE40::1::427	8141	downstream	1	18	1	2_Hippo_Male_pool_BHLHE40::1	18	Gene Mir3473b	Mir3473b, mmu-mir-3473b	microRNA 3473b	NR_039554.1
GeneID:213402	Armc2	10	41914990	42018382	103392	-	2	2_Hippo_Male_pool_BHLHE40::1::428, 2_Hippo_Male_pool_BHLHE40::1::429	86206, -178	in gene, upstream	1	38.5	2	2_Hippo_Male_pool_BHLHE40::1	43	Gene Armc2	Armc2, 2610018I05Rik	armadillo repeat containing 2	NM_001034858.3		NP_001030030.2
GeneID:56484	Foxo3	10	42185786	42276742	90956	-	1	2_Hippo_Male_pool_BHLHE40::1::430	-1434	upstream	1	138	1	2_Hippo_Male_pool_BHLHE40::1	138	Gene Foxo3	2010203A17Rik, Foxo3, FKHRL1, Fkhr2, 1110048B16Rik, C76856, Foxo3a	forkhead box O3	NM_019740.2	1434831_a_at, 1434832_at	NP_062714.1
GeneID:21907	Nr2e1	10	42561971	42583588	21617	-	1	2_Hippo_Male_pool_BHLHE40::1::431	772	in gene	1	19	1	2_Hippo_Male_pool_BHLHE40::1	19	Gene Nr2e1	Mtll, frc, Tlx, TLL, XTLL, fierce, Nr2e1, tailless, Mtl1	nuclear receptor subfamily 2, group E, member 1	NM_152229.2	1434921_at	NP_689415.1
GeneID:268297	Scml4	10	42860512	42960782	100270	+	1	2_Hippo_Male_pool_BHLHE40::1::432	3712	in gene	1	20	1	2_Hippo_Male_pool_BHLHE40::1	20	Gene Scml4	mFLJ00197, MGC49264, Scml4, 9330161D17	sex comb on midleg-like 4 (Drosophila)	NM_172938.3	1427417_at, 1427545_at	NP_766526.3
GeneID:71365	Pdss2	10	43221486	43464882	243396	+	1	2_Hippo_Male_pool_BHLHE40::1::433	50	in gene	1	21	1	2_Hippo_Male_pool_BHLHE40::1	21	Gene Pdss2	5430420P03Rik, Pdss2, kd, Gm60, Plmp, mDLP1	prenyl (solanesyl) diphosphate synthase, subunit 2	NM_027772.2, NM_001168289.1	1430723_at	NP_082048.2, NP_001161761.1
GeneID:19072	Prep	10	45067214	45158995	91781	+	1	2_Hippo_Male_pool_BHLHE40::1::434	50	in gene	1	25	1	2_Hippo_Male_pool_BHLHE40::1	25	Gene Prep	AI047692, Prep, D10Wsu136e, Pop, PEP, AI450383	prolyl endopeptidase	NM_011156.2	1422796_at	NP_035286.1
GeneID:94221	Gopc	10	52337024	52382124	45100	-	1	2_Hippo_Male_pool_BHLHE40::1::436	-84	upstream	1	22	1	2_Hippo_Male_pool_BHLHE40::1	22	Gene Gopc	PIST, 2210402P09Rik, AI844555, Gopc, GOPC1, CAL, FIG	golgi associated PDZ and coiled-coil motif containing	NM_053187.3, NM_001199272.1	1421191_s_at	NP_444417.2, NP_001186201.1
GeneID:66650	Nepn	10	52391608	52404604	12996	+	1	2_Hippo_Male_pool_BHLHE40::1::436	-9400	upstream	1	22	1	2_Hippo_Male_pool_BHLHE40::1	22	Gene Nepn	Npn, 5730521E12Rik, periolin, Nepn	nephrocan	NM_025684.2	1419065_at	NP_079960.1
GeneID:52014	Nus1	10	52417547	52440192	22645	+	1	2_Hippo_Male_pool_BHLHE40::1::437	213	in gene	1	41	1	2_Hippo_Male_pool_BHLHE40::1	41	Gene Nus1	Nus1, 1600027K07Rik, MGC7199, D10Ertd438e, BC003223, AW538011, AU019165	nuclear undecaprenyl pyrophosphate synthase 1 homolog (S. cerevisiae)	NM_030250.2	1419914_s_at, 1419915_at, 1420646_at, 1434304_s_at	NP_084526.1
GeneID:71567	Mcm9	10	53537324	53630439	93115	-	1	2_Hippo_Male_pool_BHLHE40::1::438	18119	in gene	1	26	1	2_Hippo_Male_pool_BHLHE40::1	26	Gene Mcm9	MGC70158, 9030408O17Rik, Mcmdc1, Gm235, Mcm9	minichromosome maintenance complex component 9	NM_027830.2	1430563_at	NP_082106.2
GeneID:66403	Asf1a	10	53596961	53609225	12264	+	1	2_Hippo_Male_pool_BHLHE40::1::438	15359	downstream	1	26	1	2_Hippo_Male_pool_BHLHE40::1	26	Gene Asf1a	2310079C17Rik, Asf1a, C79052	ASF1 anti-silencing function 1 homolog A (S. cerevisiae)	NM_025541.3	1423511_at	NP_079817.1
GeneID:17155	Man1a	10	53906033	54075796	169763	-	1	2_Hippo_Male_pool_BHLHE40::1::439	116	in gene	1	20	1	2_Hippo_Male_pool_BHLHE40::1	20	Gene Man1a	Man1a1, PCR1, Man1a	mannosidase 1, alpha	NM_008548.4	1417110_at, 1417111_at	NP_032574.1
GeneID:100502920	Gm16998	10	54075922	54081081	5159	+	1	2_Hippo_Male_pool_BHLHE40::1::439	-242	upstream	1	20	1	2_Hippo_Male_pool_BHLHE40::1	20	Gene Gm16998	Gm16998	predicted gene, 16998	NR_038016.1
GeneID:74928	4930467K11Rik	10	57478383	57486353	7970	-	1	2_Hippo_Male_pool_BHLHE40::1::441	113	in gene	1	43	1	2_Hippo_Male_pool_BHLHE40::1	43	Gene 4930467K11Rik	4930467K11Rik	RIKEN cDNA 4930467K11 gene	NR_045353.1
GeneID:15500	Hsf2	10	57486385	57513143	26758	+	1	2_Hippo_Male_pool_BHLHE40::1::441	-145	upstream	1	43	1	2_Hippo_Male_pool_BHLHE40::1	43	Gene Hsf2	Hsf2, AI661205	heat shock factor 2	NM_008297.3		NP_032323.3
GeneID:56442	Serinc1	10	57515774	57532529	16755	-	1	2_Hippo_Male_pool_BHLHE40::1::442	129	in gene	1	51	1	2_Hippo_Male_pool_BHLHE40::1	51	Gene Serinc1	Tde2, Tde1l, AI315070, Serinc1, Tms2, 1500011D18Rik, mKIAA1253, TMS-2, AIGP-2	serine incorporator 1	NM_019760.3	1415838_at	NP_062734.1
GeneID:19386	Ranbp2	10	58446852	58494155	47303	+	3	2_Hippo_Male_pool_BHLHE40::1::443, 2_Hippo_Male_pool_BHLHE40::1::444, 2_Hippo_Male_pool_BHLHE40::1::445	60, 29628, 51228	in gene, in gene, downstream	1	20	3	2_Hippo_Male_pool_BHLHE40::1	31	Gene Ranbp2	Ranbp2, NUP358, AI256741, A430087B05Rik	RAN binding protein 2	NM_011240.3	1422621_at	NP_035370.2
GeneID:76138	Ccdc138	10	58497937	58576244	78307	+	1	2_Hippo_Male_pool_BHLHE40::1::445	143	in gene	1	15	1	2_Hippo_Male_pool_BHLHE40::1	15	Gene Ccdc138	6230424H07Rik, BC042726, Ccdc138	coiled-coil domain containing 138	NM_001162956.1	1432830_at, 1432831_at	NP_001156428.1
GeneID:237353	Sh3rf3	10	58813359	59138916	325557	+	2	2_Hippo_Male_pool_BHLHE40::1::446, 2_Hippo_Male_pool_BHLHE40::1::447	264753, 301841	in gene, in gene	1	15.5	2	2_Hippo_Male_pool_BHLHE40::1	17	Gene Sh3rf3	Sh3md4, 4831416G18Rik, Sh3rf3, Igfbp5-ip, Sh3rf31	SH3 domain containing ring finger 3	NM_172788.3		NP_766376.2
GeneID:103080	Sept10	10	59141627	59221847	80220	-	1	2_Hippo_Male_pool_BHLHE40::1::448	119	in gene	1	27	1	2_Hippo_Male_pool_BHLHE40::1	27	Gene Sept10	AI874685, AA408298, 9430099J10Rik, Sept10, 4921515A04Rik	septin 10	NM_001024911.2, NM_001024910.3		NP_001020082.1, NP_001020081.2
GeneID:268301	Sowahc	10	59221922	59226434	4512	+	1	2_Hippo_Male_pool_BHLHE40::1::448	-194	upstream	1	27	1	2_Hippo_Male_pool_BHLHE40::1	27	Gene Sowahc	Ankrd57, 9430099J10Rik, 4921515A04Rik, C820004L04Rik, Sowahc	sosondowah ankyrin repeat domain family member C	NM_172939.3		NP_766527.3
GeneID:18451	P4ha1	10	59323296	59373304	50008	+	1	2_Hippo_Male_pool_BHLHE40::1::449	64	in gene	1	23	1	2_Hippo_Male_pool_BHLHE40::1	23	Gene P4ha1	AL022634, P4ha, P4ha1	procollagen-proline, 2-oxoglutarate 4-dioxygenase (proline 4-hydroxylase), alpha 1 polypeptide	NM_011030.2	1426519_at	NP_035160.1
GeneID:215999	Mcu	10	59446984	59616692	169708	-	3	2_Hippo_Male_pool_BHLHE40::1::450, 2_Hippo_Male_pool_BHLHE40::1::451, 2_Hippo_Male_pool_BHLHE40::1::452	77140, 980, 468	in gene, in gene, in gene	1	20.333	3	2_Hippo_Male_pool_BHLHE40::1	22	Gene Mcu	Gm64, 2010012O16Rik, D130073L02Rik, Ccdc109a, AV064928, C10orf42, Mcu		NM_001033259.4		NP_001028431.2
GeneID:216001	Micu1	10	59702635	59864123	161488	+	1	2_Hippo_Male_pool_BHLHE40::1::453	-43	upstream	1	26	1	2_Hippo_Male_pool_BHLHE40::1	26	Gene Micu1	Calc, MGC29229, MGC36634, MGC36365, Micu1, Cbara1, CALC, MGC36503, C730016L05Rik	mitochondrial calcium uptake 1	NM_144822.2		NP_659071.1
GeneID:56709	Dnajb12	10	59879591	59898016	18425	+	2	2_Hippo_Male_pool_BHLHE40::1::454, 2_Hippo_Male_pool_BHLHE40::1::455	-167, 20249	upstream, downstream	1	23	2	2_Hippo_Male_pool_BHLHE40::1	27	Gene Dnajb12	Dnajb12, Dj10, mDj10	DnaJ (Hsp40) homolog, subfamily B, member 12	NM_019965.2	1421032_a_at, 1435886_at	NP_064349.2
GeneID:74747	Ddit4	10	59949675	59951770	2095	-	1	2_Hippo_Male_pool_BHLHE40::1::457	9242	downstream	1	22	1	2_Hippo_Male_pool_BHLHE40::1	22	Gene Ddit4	AA415483, dig2, Ddit4, REDD1, Rtp801, 5830413E08Rik	DNA-damage-inducible transcript 4	NM_029083.2	1428306_at	NP_083359.1
GeneID:22295	Cdh23	10	60302750	60696490	393740	-	1	2_Hippo_Male_pool_BHLHE40::1::458	61914	in gene	1	38	1	2_Hippo_Male_pool_BHLHE40::1	38	Gene Cdh23	4930542A03Rik, bus, bob, sals, mdfw, v, Cdh23, nmf252, ahl, ahl1, nmf112, USH1D, nmf181	cadherin 23 (otocadherin)	NM_001252635.1, NM_023370.3, NR_045556.1	1432346_a_at	NP_001239564.1, NP_075859.2
GeneID:20397	Sgpl1	10	61098642	61147665	49023	-	1	2_Hippo_Male_pool_BHLHE40::1::459	113	in gene	1	24	1	2_Hippo_Male_pool_BHLHE40::1	24	Gene Sgpl1	Sgpl1, D10Xrf456, Spl, S1PL, AI428538	sphingosine phosphate lyase 1	NM_009163.3	1415892_at, 1415893_at	NP_033189.2
GeneID:237360	Adamts14	10	61197112	61273438	76326	-	2	2_Hippo_Male_pool_BHLHE40::1::460, 2_Hippo_Male_pool_BHLHE40::1::461	61534, 26958	in gene, in gene	1	33	2	2_Hippo_Male_pool_BHLHE40::1	38	Gene Adamts14	TS14, Adamts-14, Adamts14	a disintegrin-like and metallopeptidase (reprolysin type) with thrombospondin type 1 motif, 14	NM_001081127.1		NP_001074596.1
GeneID:67895	Ppa1	10	61648621	61674165	25544	+	1	2_Hippo_Male_pool_BHLHE40::1::462	31603	downstream	1	52	1	2_Hippo_Male_pool_BHLHE40::1	52	Gene Ppa1	Pyp, 2010317E03Rik, Ppa1	pyrophosphatase (inorganic) 1	NM_026438.4	1416939_at	NP_080714.2
GeneID:20224	Sar1a	10	61680321	61693297	12976	+	1	2_Hippo_Male_pool_BHLHE40::1::462	-97	upstream	1	52	1	2_Hippo_Male_pool_BHLHE40::1	52	Gene Sar1a	Sar1a, Sara, Sara1, 1600019H17Rik	SAR1 gene homolog A (S. cerevisiae)	NM_009120.2	1415696_at, 1423720_a_at	NP_033146.1
GeneID:70423	Tspan15	10	62185396	62231218	45822	-	1	2_Hippo_Male_pool_BHLHE40::1::463	-5070	upstream	1	35	1	2_Hippo_Male_pool_BHLHE40::1	35	Gene Tspan15	2700063A19Rik, AW048364, Tspan15, Tm4sf15, 1110036D12Rik	tetraspanin 15	NM_197996.2	1424653_at	NP_932113.2
GeneID:15275	Hk1	10	62268855	62379908	111053	-	1	2_Hippo_Male_pool_BHLHE40::1::464	39460	in gene	1	89	1	2_Hippo_Male_pool_BHLHE40::1	89	Gene Hk1	BB404130, Hk-1, Hk1, Hk1-s, mHk1-s, dea	hexokinase 1	NM_010438.3, NM_001146100.1	1420901_a_at	NP_034568.2, NP_001139572.1
GeneID:70162	2210417K05Rik	10	62340607	62349866	9259	+	1	2_Hippo_Male_pool_BHLHE40::1::464	-159	upstream	1	89	1	2_Hippo_Male_pool_BHLHE40::1	89	Gene 2210417K05Rik	2210417K05Rik	RIKEN cDNA 2210417K05 gene	NR_038038.1
GeneID:338359	Supv3l1	10	62429378	62449693	20315	-	1	2_Hippo_Male_pool_BHLHE40::1::465	-163	upstream	1	27	1	2_Hippo_Male_pool_BHLHE40::1	27	Gene Supv3l1	Supv3l1, 6330443E10Rik	suppressor of var1, 3-like 1 (S. cerevisiae)	NM_181423.2	1432623_at	NP_852088.1
GeneID:74706	4930507D05Rik	10	62449160	62451353	2193	+	1	2_Hippo_Male_pool_BHLHE40::1::465	696	in gene	1	27	1	2_Hippo_Male_pool_BHLHE40::1	27	Gene 4930507D05Rik	4930507D05Rik	RIKEN cDNA 4930507D05 gene	NR_027926.1	1427360_at, 1432622_a_at
GeneID:30930	Vps26a	10	62454843	62486805	31962	-	1	2_Hippo_Male_pool_BHLHE40::1::465	36949	downstream	1	27	1	2_Hippo_Male_pool_BHLHE40::1	27	Gene Vps26a	Vps26, Vps26a, AA407240, HB58	vacuolar protein sorting 26 homolog A (yeast)	NM_133672.3, NM_001113355.1	1420495_a_at	NP_598433.1, NP_001106826.1
GeneID:94213	Ddx50	10	62616023	62651198	35175	-	1	2_Hippo_Male_pool_BHLHE40::1::466	-226	upstream	1	44	1	2_Hippo_Male_pool_BHLHE40::1	44	Gene Ddx50	GU2, 8430408E17Rik, Ddx50, RH-II, 4933429B04Rik	DEAD (Asp-Glu-Ala-Asp) box polypeptide 50	NM_053183.2	1417875_at	NP_444413.1
GeneID:216021	Stox1	10	62659422	62726099	66677	-	1	2_Hippo_Male_pool_BHLHE40::1::466	74675	downstream	1	44	1	2_Hippo_Male_pool_BHLHE40::1	44	Gene Stox1	Gm63, 4732470K04Rik, Stox1	storkhead box 1	NM_001033260.1		NP_001028432.1
GeneID:67500	Ccar1	10	62743928	62792368	48440	-	1	2_Hippo_Male_pool_BHLHE40::1::467	-16	upstream	1	30	1	2_Hippo_Male_pool_BHLHE40::1	30	Gene Ccar1	MGC90759, Carp1, 9430036H15Rik, Ccar1, 2610511G16Rik	cell division cycle and apoptosis regulator 1	NM_026201.3	1436156_at, 1436157_at	NP_080477.1
GeneID:52463	Tet1	10	62804570	62880014	75444	-	1	2_Hippo_Male_pool_BHLHE40::1::468	-6290	upstream	1	16	1	2_Hippo_Male_pool_BHLHE40::1	16	Gene Tet1	Cxxc6, AA517754, 2510010B09Rik, D10Ertd17e, LCX, Tet1, mKIAA1676, BB001228	tet methylcytosine dioxygenase 1	NM_027384.1, NM_001253857.1	1419896_at, 1419897_at, 1429448_s_at	NP_081660.1, NP_001240786.1
GeneID:73132	Slc25a16	10	62920633	62946494	25861	+	1	2_Hippo_Male_pool_BHLHE40::1::469	-100	upstream	1	16	1	2_Hippo_Male_pool_BHLHE40::1	16	Gene Slc25a16	3110021G18Rik, Slc25a16, HGT.1, GDC, GDA, ML7	solute carrier family 25 (mitochondrial carrier, Graves disease autoantigen), member 16	NM_175194.2	1434996_at	NP_780403.1
GeneID:327762	Dna2	10	62947029	62974188	27159	+	1	2_Hippo_Male_pool_BHLHE40::1::470	33387	downstream	1	18	1	2_Hippo_Male_pool_BHLHE40::1	18	Gene Dna2	Dna2, KIAA0083, Dna2l, E130315B21Rik	DNA replication helicase 2 homolog (yeast)	NM_177372.3		NP_796346.2
GeneID:70432	Rufy2	10	62980223	63018742	38519	+	2	2_Hippo_Male_pool_BHLHE40::1::470, 2_Hippo_Male_pool_BHLHE40::1::471	193, 43809	in gene, downstream	1	25	2	2_Hippo_Male_pool_BHLHE40::1	32	Gene Rufy2	Denn, ZFYVE13, LZ-FYVE, Rufy2, 2610111M19Rik, AI844453	RUN and FYVE domain-containing 2	NM_027425.3	1427993_at, 1434346_at, 1434347_s_at	NP_081701.2
GeneID:432467	Hnrnph3	10	63014664	63023849	9185	-	1	2_Hippo_Male_pool_BHLHE40::1::471	-183	upstream	1	32	1	2_Hippo_Male_pool_BHLHE40::1	32	Gene Hnrnph3	AA693301, Hnrnph3, AI666703, Hnrph3	heterogeneous nuclear ribonucleoprotein H3	NM_001079824.1		NP_001073293.1
GeneID:67307	Pbld2	10	63024512	63058812	34300	+	1	2_Hippo_Male_pool_BHLHE40::1::471	-480	upstream	1	32	1	2_Hippo_Male_pool_BHLHE40::1	32	Gene Pbld2	Pbld2, 3110049J23Rik, Mawbp	phenazine biosynthesis-like protein domain containing 2	NM_026085.2		NP_080361.1
GeneID:30045	Dnajc12	10	63382443	63408840	26397	+	1	2_Hippo_Male_pool_BHLHE40::1::472	341	in gene	1	26	1	2_Hippo_Male_pool_BHLHE40::1	26	Gene Dnajc12	mJDP1, Jdp1, Dnajc12	DnaJ (Hsp40) homolog, subfamily C, member 12	NM_013888.3, NM_001253685.1	1417441_at	NP_038916.1, NP_001240614.1
GeneID:631906	Gm7075	10	63420608	63421752	1144	-	1	2_Hippo_Male_pool_BHLHE40::1::473	-7848	upstream	1	18	1	2_Hippo_Male_pool_BHLHE40::1	18	Gene Gm7075	EG631906, Gm7075	ring finger protein 7 pseudogene
GeneID:216033	Ctnna3	10	63430098	65003667	1573569	+	3	2_Hippo_Male_pool_BHLHE40::1::473, 2_Hippo_Male_pool_BHLHE40::1::474, 2_Hippo_Male_pool_BHLHE40::1::475	-498, 660254, 752718	upstream, in gene, in gene	1	22.333	3	2_Hippo_Male_pool_BHLHE40::1	30	Gene Ctnna3	Catna3, Vr22, Ctnna3, 4930429L08Rik, 4933408A16	catenin (cadherin associated protein), alpha 3	NM_177612.3, NM_001164376.1, NM_001164519.1		NP_808280.2, NP_001157848.1, NP_001157991.1
GeneID:216028	Lrrtm3	10	63928497	64090255	161758	-	1	2_Hippo_Male_pool_BHLHE40::1::474	-97	upstream	1	30	1	2_Hippo_Male_pool_BHLHE40::1	30	Gene Lrrtm3	9630044H04Rik, Lrrtm3	leucine rich repeat transmembrane neuronal 3	NM_178678.4	1434759_at, 1434760_at, 1434761_at	NP_848793.1
GeneID:100502808	Gm19386	10	64181333	64182443	1110	+	1	2_Hippo_Male_pool_BHLHE40::1::475	1483	downstream	1	19	1	2_Hippo_Male_pool_BHLHE40::1	19	Gene Gm19386	Gm19386	predicted gene, 19386	XR_141009.1, XR_141541.1
GeneID:641340	Nrbf2	10	67266689	67285281	18592	-	1	2_Hippo_Male_pool_BHLHE40::1::476	-255	upstream	1	18	1	2_Hippo_Male_pool_BHLHE40::1	18	Gene Nrbf2	NRBF-2, Nrbf2	nuclear receptor binding factor 2	NM_001036293.2		NP_001031370.1
GeneID:13654	Egr2	10	67537869	67542188	4319	+	1	2_Hippo_Male_pool_BHLHE40::1::477	11251	downstream	1	54	1	2_Hippo_Male_pool_BHLHE40::1	54	Gene Egr2	Zfp-25, Krox-20, Zfp-6, Egr2, NGF1-B, Egr-2, Krox20	early growth response 2	NM_010118.3	1427682_a_at, 1427683_at	NP_034248.2
GeneID:211488	Ado	10	67544511	67548955	4444	-	1	2_Hippo_Male_pool_BHLHE40::1::477	-165	upstream	1	54	1	2_Hippo_Male_pool_BHLHE40::1	54	Gene Ado	MGC67243, Gm237, Ado, MGC73511	2-aminoethanethiol (cysteamine) dioxygenase	NM_001005419.2	1435923_at	NP_001005419.2
GeneID:216049	Zfp365	10	67886105	67912662	26557	-	2	2_Hippo_Male_pool_BHLHE40::1::478, 2_Hippo_Male_pool_BHLHE40::1::479	438, -10	in gene, upstream	1	33	2	2_Hippo_Male_pool_BHLHE40::1	34	Gene Zfp365	talanin, Zfp365, Znf365, Su48, AI839779, AV340892	zinc finger protein 365	NM_178679.2	1433583_at, 1435615_at	NP_848794.1
GeneID:71371	Arid5b	10	68095593	68278726	183133	-	2	2_Hippo_Male_pool_BHLHE40::1::480, 2_Hippo_Male_pool_BHLHE40::1::481	143174, 142118	in gene, in gene	1	26.5	2	2_Hippo_Male_pool_BHLHE40::1	36	Gene Arid5b	Mrf2beta, Desrt, 5430435G07Rik, AI467247, Mrf2, 4930580B11, Arid5b, Mrf2alpha	AT rich interactive domain 5B (MRF1-like)	NM_023598.2	1420972_at, 1420973_at, 1434283_at	NP_076087.2
GeneID:69288	Rhobtb1	10	69208552	69291791	83239	+	1	2_Hippo_Male_pool_BHLHE40::1::482	4152	in gene	1	21	1	2_Hippo_Male_pool_BHLHE40::1	21	Gene Rhobtb1	AV350930, Rhobtb1, AI573858, AI173445, MGC107538, 3110048G13Rik, 1700008H16Rik	Rho-related BTB domain containing 1	NM_001081347.1, NM_001252636.1, NM_001252637.1, NM_001252638.1	1429206_at, 1429656_at	NP_001074816.1, NP_001239565.1, NP_001239566.1, NP_001239567.1
GeneID:320700	A930033H14Rik	10	69209762	69213252	3490	-	1	2_Hippo_Male_pool_BHLHE40::1::482	548	in gene	1	21	1	2_Hippo_Male_pool_BHLHE40::1	21	Gene A930033H14Rik	A930033H14Rik	RIKEN cDNA A930033H14 gene	XR_105403.3, XR_106523.3
GeneID:11735	Ank3	10	69533708	70027436	493728	+	1	2_Hippo_Male_pool_BHLHE40::1::483	210660	in gene	1	29	1	2_Hippo_Male_pool_BHLHE40::1	29	Gene Ank3	Ankyrin-G, AnkG, 2900054D09Rik, Ank3, Ankyrin-3, Ank-3, AI314020, MGC14049	ankyrin 3, epithelial	NM_170728.2, NM_170689.2, NM_170688.2, NM_009670.4, NM_146005.3, NM_170730.2, NM_170687.3, NM_170690.2, NM_170729.2	1425202_a_at	NP_733924.2, NP_733790.2, NP_033800.2, NP_733789.1, NP_666117.2, NP_733926.2, NP_733791.2, NP_733925.2, NP_733788.2
GeneID:76551	Ccdc6	10	70097121	70193200	96079	+	3	2_Hippo_Male_pool_BHLHE40::1::484, 2_Hippo_Male_pool_BHLHE40::1::485, 2_Hippo_Male_pool_BHLHE40::1::486	-577, -193, 72223	upstream, upstream, in gene	1	25	3	2_Hippo_Male_pool_BHLHE40::1	33	Gene Ccdc6	AA536681, AA960498, 2810012H18Rik, AW061011, Ccdc6	coiled-coil domain containing 6	NM_001111121.1	1428311_at	NP_001104591.1
GeneID:71721	Fam13c	10	70440668	70558732	118064	+	1	2_Hippo_Male_pool_BHLHE40::1::489	164	in gene	1	26	1	2_Hippo_Male_pool_BHLHE40::1	26	Gene Fam13c	C030038O19Rik, Fam13c, KIAA1796, mKIAA1796, 1200015N20Rik	family with sequence similarity 13, member C	NM_024244.4, NM_001143776.1, NM_001143777.1	1430141_at	NP_077206.3, NP_001137248.1, NP_001137249.1
GeneID:70911	Phyhipl	10	70557686	70599291	41605	-	1	2_Hippo_Male_pool_BHLHE40::1::490	-261	upstream	1	29	1	2_Hippo_Male_pool_BHLHE40::1	29	Gene Phyhipl	4921522K17Rik, Phyhipl, AI267048	phytanoyl-CoA hydroxylase interacting protein-like	NM_178621.4, NM_001162846.1	1427023_at	NP_848736.2, NP_001156318.1
GeneID:319646	D630013N20Rik	10	70601049	70655963	54914	-	1	2_Hippo_Male_pool_BHLHE40::1::490	56411	downstream	1	29	1	2_Hippo_Male_pool_BHLHE40::1	29	Gene D630013N20Rik	D630013N20Rik	RIKEN cDNA D630013N20 gene	NR_045291.1, NR_045292.1
GeneID:83675	Bicc1	10	70925086	71159634	234548	-	1	2_Hippo_Male_pool_BHLHE40::1::491	131026	in gene	1	23	1	2_Hippo_Male_pool_BHLHE40::1	23	Gene Bicc1	Bicc1, jcpk, Bic-C, bpk, MGC124370	bicaudal C homolog 1 (Drosophila)	NM_031397.2	1423484_at, 1436029_at	NP_113574.1
GeneID:69718	Ipmk	10	71347793	71385885	38092	+	1	2_Hippo_Male_pool_BHLHE40::1::492	26223	in gene	1	17	1	2_Hippo_Male_pool_BHLHE40::1	17	Gene Ipmk	AA408208, Ipmk, 2410017C19Rik, Impk	inositol polyphosphate multikinase	NM_027184.1	1430031_at, 1436215_at	NP_081460.1
GeneID:11994	Pcdh15	10	73821867	74649737	827870	+	1	2_Hippo_Male_pool_BHLHE40::1::493	-11	upstream	1	14	1	2_Hippo_Male_pool_BHLHE40::1	14	Gene Pcdh15	Gm9815, BB078305, av, Ush1f, ENSMUSG00000046980, nmf19, Pcdh15	protocadherin 15	NM_023115.3, NM_001142735.1, NM_001142736.1, NM_001142737.1, NM_001142738.1, NM_001142739.1, NM_001142740.1, NM_001142741.1, NM_001142742.1, NM_001142743.1, NM_001142746.1, NM_001142747.1, NM_001142748.1, NM_001142760.1	1421503_at	NP_075604.2, NP_001136207.1, NP_001136208.1, NP_001136209.1, NP_001136210.1, NP_001136211.1, NP_001136212.1, NP_001136213.1, NP_001136214.1, NP_001136215.1, NP_001136218.1, NP_001136219.1, NP_001136220.1, NP_001136232.1
GeneID:71236	Rtdr1	10	74957477	75032586	75109	-	1	2_Hippo_Male_pool_BHLHE40::1::494	-4342	upstream	1	19	1	2_Hippo_Male_pool_BHLHE40::1	19	Gene Rtdr1	4933431K05Rik, Rtdr1	rhabdoid tumor deletion region gene 1	NM_001163533.1, NM_001163534.1, NM_001163535.1, NM_027730.1	1431601_at	NP_001157005.1, NP_001157006.1, NP_001157007.1, NP_082006.1
GeneID:76877	Rab36	10	75037089	75054100	17011	+	2	2_Hippo_Male_pool_BHLHE40::1::494, 2_Hippo_Male_pool_BHLHE40::1::495	-161, 26527	upstream, downstream	1	19	2	2_Hippo_Male_pool_BHLHE40::1	19	Gene Rab36	6330593L16Rik, Rab36, AW047545	RAB36, member RAS oncogene family	NM_029781.3	1431136_at, 1436471_at	NP_084057.1
GeneID:110279	Bcr	10	75060896	75184923	124027	+	1	2_Hippo_Male_pool_BHLHE40::1::495	2720	in gene	1	19	1	2_Hippo_Male_pool_BHLHE40::1	19	Gene Bcr	mKIAA3017, AI561783, 5133400C09Rik, AI853148, Bcr	breakpoint cluster region	NM_001081412.2	1427265_at	NP_001074881.1
GeneID:104248	Cabin1	10	75646110	75764357	118247	-	3	2_Hippo_Male_pool_BHLHE40::1::496, 2_Hippo_Male_pool_BHLHE40::1::497, 2_Hippo_Male_pool_BHLHE40::1::498	79957, 20869, 229	in gene, in gene, in gene	1	29.333	3	2_Hippo_Male_pool_BHLHE40::1	31	Gene Cabin1	Cabin1, Cain, Ppp3in, A330070M20Rik	calcineurin binding protein 1	NM_172549.3	1433686_at	NP_766137.2
GeneID:13202	Ddt	10	75771233	75773374	2141	-	1	2_Hippo_Male_pool_BHLHE40::1::498	9246	downstream	1	31	1	2_Hippo_Male_pool_BHLHE40::1	31	Gene Ddt	Ddt, C78655	D-dopachrome tautomerase	NM_010027.1	1417103_at	NP_034157.1
GeneID:103140	Gstt3	10	75774122	75781414	7292	-	1	2_Hippo_Male_pool_BHLHE40::1::498	17286	downstream	1	31	1	2_Hippo_Male_pool_BHLHE40::1	31	Gene Gstt3	Gstt3, AI118089	glutathione S-transferase, theta 3	NM_133994.3	1423891_at	NP_598755.1
GeneID:14872	Gstt2	10	75831845	75834881	3036	-	1	2_Hippo_Male_pool_BHLHE40::1::499	-2655	upstream	1	42	1	2_Hippo_Male_pool_BHLHE40::1	42	Gene Gstt2	AI266894, Gstt2, mGSTT2, Yrs	glutathione S-transferase, theta 2	NM_010361.2	1417883_at	NP_034491.2
GeneID:333669	Gm5134	10	75954514	76009591	55077	+	2	2_Hippo_Male_pool_BHLHE40::1::500, 2_Hippo_Male_pool_BHLHE40::1::501	18958, 25134	in gene, in gene	1	16.5	2	2_Hippo_Male_pool_BHLHE40::1	18	Gene Gm5134	Gm5134, EG333669	predicted gene 5134	NM_198635.3		NP_941037.2
GeneID:16987	Lss	10	76531627	76553934	22307	+	1	2_Hippo_Male_pool_BHLHE40::1::502	-11	upstream	1	45	1	2_Hippo_Male_pool_BHLHE40::1	45	Gene Lss	MGC27893, Lss, 2810025N20Rik, BC029082, Osc, D10Ertd116e	lanosterol synthase	NM_146006.1	1420013_s_at, 1420014_at, 1426913_at	NP_666118.1
GeneID:108705	Pttg1ip	10	77581767	77598732	16965	+	1	2_Hippo_Male_pool_BHLHE40::1::503	24889	downstream	1	39	1	2_Hippo_Male_pool_BHLHE40::1	39	Gene Pttg1ip	AU018448, 1810010L20Rik, AI314311, MGC36923, Pttg1ip, C79540	pituitary tumor-transforming 1 interacting protein	NM_145925.2	1420131_s_at, 1420132_s_at	NP_666037.1
GeneID:20610	Sumo3	10	77606234	77618331	12097	+	1	2_Hippo_Male_pool_BHLHE40::1::503	422	in gene	1	39	1	2_Hippo_Male_pool_BHLHE40::1	39	Gene Sumo3	AW121497, 2810014B19Rik, SUMO-3, Smt3h1, D10Ertd345e, Smt3B, SMT3A, Sumo3, AA409334, AW536077	SMT3 suppressor of mif two 3 homolog 3 (yeast)	NM_019929.3	1422457_s_at	NP_064313.1
GeneID:18641	Pfkl	10	77986947	78009796	22849	-	1	2_Hippo_Male_pool_BHLHE40::1::504	431	in gene	1	24	1	2_Hippo_Male_pool_BHLHE40::1	24	Gene Pfkl	Pfkl, AA407869	phosphofructokinase, liver, B-type	NM_008826.4		NP_032852.2
GeneID:28295	D10Jhu81e	10	78162067	78169768	7701	-	1	2_Hippo_Male_pool_BHLHE40::1::505	40	in gene	1	46	1	2_Hippo_Male_pool_BHLHE40::1	46	Gene D10Jhu81e	ES1, D10Jhu81e, C21orf33	DNA segment, Chr 10, Johns Hopkins University 81 expressed	NM_138601.2		NP_613067.1
GeneID:110816	Pwp2	10	78170910	78185149	14239	-	1	2_Hippo_Male_pool_BHLHE40::1::505	15421	downstream	1	46	1	2_Hippo_Male_pool_BHLHE40::1	46	Gene Pwp2	wdp103, MGC117973, Pwp2h, 6530411D08Rik, Pwp2	PWP2 periodic tryptophan protein homolog (yeast)	NM_029546.2, XM_003946427.1, XM_003946428.1	1424193_at	NP_083822.1, XP_003946476.1, XP_003946477.1
GeneID:216131	Trappc10	10	78186725	78244642	57917	-	1	2_Hippo_Male_pool_BHLHE40::1::506	-190	upstream	1	47	1	2_Hippo_Male_pool_BHLHE40::1	47	Gene Trappc10	Tmem1, Trappc10, B230307C21Rik, Gm870	trafficking protein particle complex 10	NM_001081055.1	1435430_at	NP_001074524.1
GeneID:13014	Cstb	10	78425670	78427622	1952	+	1	2_Hippo_Male_pool_BHLHE40::1::507	-6	upstream	1	23	1	2_Hippo_Male_pool_BHLHE40::1	23	Gene Cstb	AA960480, Cstb, Stfb	cystatin B	NM_007793.3	1422506_a_at, 1422507_at	NP_031819.1
GeneID:216134	Pdxk	10	78436747	78464948	28201	-	1	2_Hippo_Male_pool_BHLHE40::1::508	-108	upstream	1	29	1	2_Hippo_Male_pool_BHLHE40::1	29	Gene Pdxk	AA119688, 2310036D04Rik, C77999, Pdxk	pyridoxal (pyridoxine, vitamin B6) kinase	NM_172134.2	1427929_a_at, 1427930_at, 1427931_s_at	NP_742146.1
GeneID:216136	Ilvbl	10	78574500	78584502	10002	+	1	2_Hippo_Male_pool_BHLHE40::1::509	-68	upstream	1	35	1	2_Hippo_Male_pool_BHLHE40::1	35	Gene Ilvbl	5830463I21, Ilvbl, AI415009	ilvB (bacterial acetolactate synthase)-like	NM_173751.4		NP_776112.1
GeneID:71709	Syde1	10	78584503	78591964	7461	-	1	2_Hippo_Male_pool_BHLHE40::1::509	17532	downstream	1	35	1	2_Hippo_Male_pool_BHLHE40::1	35	Gene Syde1	Syde1, 1200008N06Rik, BB043000	synapse defective 1, Rho GTPase, homolog 1 (C. elegans)	NM_027875.1	1431798_a_at	NP_082151.1
GeneID:20513	Slc1a6	10	78780496	78814825	34329	+	1	2_Hippo_Male_pool_BHLHE40::1::510	7424	in gene	1	49	1	2_Hippo_Male_pool_BHLHE40::1	49	Gene Slc1a6	Slc1a6, EAAT4	solute carrier family 1 (high affinity aspartate/glutamate transporter), member 6	NM_009200.3	1418933_at	NP_033226.1
GeneID:17123	Madcam1	10	79664574	79668536	3962	+	1	2_Hippo_Male_pool_BHLHE40::1::511	4706	downstream	1	21	1	2_Hippo_Male_pool_BHLHE40::1	21	Gene Madcam1	MGC144711, MGC144710, Madcam1, MGC35998, AV211525	mucosal vascular addressin cell adhesion molecule 1	NM_013591.2	1425253_a_at	NP_038619.2
GeneID:110012	Tpgs1	10	79669410	79676126	6716	+	2	2_Hippo_Male_pool_BHLHE40::1::511, 2_Hippo_Male_pool_BHLHE40::1::512	-130, 12542	upstream, downstream	1	20.5	2	2_Hippo_Male_pool_BHLHE40::1	21	Gene Tpgs1	PGs1, AV005629, Gm16517, Gtrgeo22, Tpgs1		NM_148934.2		NP_683736.1
GeneID:216150	Cdc34	10	79682195	79688398	6203	+	1	2_Hippo_Male_pool_BHLHE40::1::512	-243	upstream	1	20	1	2_Hippo_Male_pool_BHLHE40::1	20	Gene Cdc34	Cdc34, AI327276, UBE2R1	cell division cycle 34	NM_177613.2	1434879_at	NP_808281.1
GeneID:16904	Gzmm	10	79689020	79695260	6240	+	2	2_Hippo_Male_pool_BHLHE40::1::512, 2_Hippo_Male_pool_BHLHE40::1::513	-7068, 15380	upstream, downstream	1	33	2	2_Hippo_Male_pool_BHLHE40::1	46	Gene Gzmm	Gzmm, Lmet1, MMET-1	granzyme M (lymphocyte met-ase 1)	NM_008504.2		NP_032530.1
GeneID:12215	Bsg	10	79704358	79711979	7621	+	1	2_Hippo_Male_pool_BHLHE40::1::513	42	in gene	1	46	1	2_Hippo_Male_pool_BHLHE40::1	46	Gene Bsg	AI325119, Bsg, HT-7, CD147, AI115436, EMMPRIN	basigin	NM_001077184.1, NM_009768.2		NP_001070652.1, NP_033898.1
GeneID:67112	Fgf22	10	79755119	79756961	1842	+	1	2_Hippo_Male_pool_BHLHE40::1::514	11905	downstream	1	48	1	2_Hippo_Male_pool_BHLHE40::1	48	Gene Fgf22	2210414E06Rik, FGF-22, Fgf22	fibroblast growth factor 22	NM_023304.1		NP_075793.1
GeneID:70294	Rnf126	10	79758515	79766952	8437	-	1	2_Hippo_Male_pool_BHLHE40::1::514	-72	upstream	1	48	1	2_Hippo_Male_pool_BHLHE40::1	48	Gene Rnf126	2610010O19Rik, Rnf126	ring finger protein 126	NM_144528.3, NR_027505.2	1424514_at	NP_653111.1
GeneID:109284	R3hdm4	10	79910053	79916930	6877	-	1	2_Hippo_Male_pool_BHLHE40::1::515	-9982	upstream	1	14	1	2_Hippo_Male_pool_BHLHE40::1	14	Gene R3hdm4	R3hdm4, AI503502, C030046I01Rik	R3H domain containing 4	NM_177994.4	1433931_at, 1433932_x_at	NP_818775.2
GeneID:114229	Kiss1r	10	79916971	79922273	5302	+	1	2_Hippo_Male_pool_BHLHE40::1::515	9941	downstream	1	14	1	2_Hippo_Male_pool_BHLHE40::1	14	Gene Kiss1r	Kiss1r, KiSS-1, Gpr54	KISS1 receptor	NM_053244.5		NP_444474.1
GeneID:13496	Arid3a	10	79927072	79955012	27940	+	2	2_Hippo_Male_pool_BHLHE40::1::515, 2_Hippo_Male_pool_BHLHE40::1::516	-160, 7456	upstream, in gene	1	23.5	2	2_Hippo_Male_pool_BHLHE40::1	33	Gene Arid3a	Dri1, Bright, Arid3a, Dril1	AT rich interactive domain 3A (BRIGHT-like)	NM_007880.3	1419396_at	NP_031906.1
GeneID:70719	Hmha1	10	80016672	80031471	14799	+	1	2_Hippo_Male_pool_BHLHE40::1::517	22912	downstream	1	36	1	2_Hippo_Male_pool_BHLHE40::1	36	Gene Hmha1	AW539505, Ha-1, Hmha1, KIAA0223, 6330406L22Rik	histocompatibility (minor) HA-1	NM_027521.3, NM_001142701.1	1428242_at	NP_081797.1, NP_001136173.1
GeneID:66420	Polr2e	10	80035953	80039659	3706	-	1	2_Hippo_Male_pool_BHLHE40::1::517	75	in gene	1	36	1	2_Hippo_Male_pool_BHLHE40::1	36	Gene Polr2e	RPB5, 25kDa, XAP4, AW208866, 2410021N14Rik, Polr2e	polymerase (RNA) II (DNA directed) polypeptide E	NM_025554.2	1417138_s_at	NP_079830.2
GeneID:625249	Gpx4	10	80053510	80056439	2929	+	1	2_Hippo_Male_pool_BHLHE40::1::518	-102	upstream	1	17	1	2_Hippo_Male_pool_BHLHE40::1	17	Gene Gpx4	mtPHGPx, PHGPx, 1700027O09Rik, MGC103187, MGC118087, snGPx, Gpx4	glutathione peroxidase 4	NM_001037741.2, NM_008162.2		NP_001032830.2, NP_032188.3
GeneID:216161	Sbno2	10	80057014	80102702	45688	-	1	2_Hippo_Male_pool_BHLHE40::1::518	49294	downstream	1	17	1	2_Hippo_Male_pool_BHLHE40::1	17	Gene Sbno2	Sno, Sbno2, Stno, BC019206, F730040C21	strawberry notch homolog 2 (Drosophila)	NM_183426.1		NP_906271.1
GeneID:20869	Stk11	10	80116536	80130470	13934	+	3	2_Hippo_Male_pool_BHLHE40::1::519, 2_Hippo_Male_pool_BHLHE40::1::520, 2_Hippo_Male_pool_BHLHE40::1::521	15032, 22200, 22696	downstream, downstream, downstream	1	39	3	2_Hippo_Male_pool_BHLHE40::1	59	Gene Stk11	Lkb1, Stk11, Par-4, mLKB1, R75140, AA408040	serine/threonine kinase 11	NM_011492.3	1418644_a_at	NP_035622.1
GeneID:100503659	Dos	10	80130434	80139367	8933	-	5	2_Hippo_Male_pool_BHLHE40::1::519, 2_Hippo_Male_pool_BHLHE40::1::520, 2_Hippo_Male_pool_BHLHE40::1::521, 2_Hippo_Male_pool_BHLHE40::1::522, 2_Hippo_Male_pool_BHLHE40::1::523	7799, 631, 135, -2073, -3465	in gene, in gene, in gene, upstream, upstream	1	36	5	2_Hippo_Male_pool_BHLHE40::1	59	Gene Dos	R29144/1, Dos, MGC118572, 9630008F14	downstream of Stk11	NM_001195268.1, NR_036582.1	1433494_at	NP_001182197.1
GeneID:66043	Atp5d	10	80142315	80145818	3503	+	4	2_Hippo_Male_pool_BHLHE40::1::520, 2_Hippo_Male_pool_BHLHE40::1::521, 2_Hippo_Male_pool_BHLHE40::1::522, 2_Hippo_Male_pool_BHLHE40::1::523	-3579, -3083, -875, 517	upstream, upstream, upstream, in gene	1	30.25	4	2_Hippo_Male_pool_BHLHE40::1	43	Gene Atp5d	AI876556, C85518, 1500000I11Rik, AA960090, Atp5d, 0610008F14Rik, AU020773	ATP synthase, H+ transporting, mitochondrial F1 complex, delta subunit	NM_025313.2	1423716_s_at	NP_079589.2
GeneID:59090	Midn	10	80148290	80158367	10077	+	6	2_Hippo_Male_pool_BHLHE40::1::520, 2_Hippo_Male_pool_BHLHE40::1::521, 2_Hippo_Male_pool_BHLHE40::1::522, 2_Hippo_Male_pool_BHLHE40::1::523, 2_Hippo_Male_pool_BHLHE40::1::524, 2_Hippo_Male_pool_BHLHE40::1::525	-9554, -9058, -6850, -5458, 19518, 20078	upstream, upstream, upstream, upstream, downstream, downstream	1	27.833	6	2_Hippo_Male_pool_BHLHE40::1	43	Gene Midn	Midn, 3000003C15Rik	midnolin	NM_021565.1		NP_067540.1
GeneID:12696	Cirbp	10	80167841	80171653	3812	+	2	2_Hippo_Male_pool_BHLHE40::1::524, 2_Hippo_Male_pool_BHLHE40::1::525	-33, 527	upstream, in gene	1	23	2	2_Hippo_Male_pool_BHLHE40::1	24	Gene Cirbp	Cirbp, R74941, Cirp	cold inducible RNA binding protein	NM_007705.2	1416332_at	NP_031731.1
GeneID:69770	1600002K03Rik	10	80172944	80175119	2175	+	2	2_Hippo_Male_pool_BHLHE40::1::524, 2_Hippo_Male_pool_BHLHE40::1::525	-5136, -4576	upstream, upstream	1	23	2	2_Hippo_Male_pool_BHLHE40::1	24	Gene 1600002K03Rik	1600002K03Rik		NM_027207.2	1429091_at	NP_081483.1
GeneID:75406	Ndufs7	10	80249452	80256792	7340	+	2	2_Hippo_Male_pool_BHLHE40::1::526, 2_Hippo_Male_pool_BHLHE40::1::527	12436, 15252	downstream, downstream	1	35	2	2_Hippo_Male_pool_BHLHE40::1	39	Gene Ndufs7	1010001M04Rik, Ndufs7	NADH dehydrogenase (ubiquinone) Fe-S protein 7	NM_029272.3	1424313_a_at	NP_083548.1
GeneID:14431	Gamt	10	80258151	80260968	2817	-	2	2_Hippo_Male_pool_BHLHE40::1::526, 2_Hippo_Male_pool_BHLHE40::1::527	-920, -3736	upstream, upstream	1	35	2	2_Hippo_Male_pool_BHLHE40::1	39	Gene Gamt	AA571402, Spintz1, Gamt	guanidinoacetate methyltransferase	NM_010255.3	1422558_at	NP_034385.1
GeneID:70248	Dazap1	10	80264991	80288413	23422	+	2	2_Hippo_Male_pool_BHLHE40::1::526, 2_Hippo_Male_pool_BHLHE40::1::527	-3103, -287	upstream, upstream	1	35	2	2_Hippo_Male_pool_BHLHE40::1	39	Gene Dazap1	2410042M16Rik, Dazap1, mPrrp	DAZ associated protein 1	NM_133188.2, NM_001122604.1, NM_001122605.1	1419275_at	NP_573451.2, NP_001116076.1, NP_001116077.1
GeneID:23805	Apc2	10	80301820	80318256	16436	+	3	2_Hippo_Male_pool_BHLHE40::1::528, 2_Hippo_Male_pool_BHLHE40::1::529, 2_Hippo_Male_pool_BHLHE40::1::530	13476, 15524, 16676	in gene, in gene, downstream	1	29	3	2_Hippo_Male_pool_BHLHE40::1	33	Gene Apc2	Apc2, APCL, AI852447, R75424	adenomatosis polyposis coli 2	NM_011789.2	1422129_at, 1435199_at	NP_035919.2
GeneID:66374	2310011J03Rik	10	80318255	80320548	2293	-	3	2_Hippo_Male_pool_BHLHE40::1::528, 2_Hippo_Male_pool_BHLHE40::1::529, 2_Hippo_Male_pool_BHLHE40::1::530	5252, 3204, 2052	downstream, downstream, in gene	1	29	3	2_Hippo_Male_pool_BHLHE40::1	33	Gene 2310011J03Rik	AI452186, 2310011J03Rik, AW545358	RIKEN cDNA 2310011J03 gene	NM_025521.3		NP_079797.1
GeneID:18551	Pcsk4	10	80321283	80329473	8190	-	3	2_Hippo_Male_pool_BHLHE40::1::528, 2_Hippo_Male_pool_BHLHE40::1::529, 2_Hippo_Male_pool_BHLHE40::1::530	14177, 12129, 10977	downstream, downstream, downstream	1	29	3	2_Hippo_Male_pool_BHLHE40::1	33	Gene Pcsk4	Pcsk4, 0710008O07, NEC3, SPC5, L21221, PC4, MGC63195, AI647044	proprotein convertase subtilisin/kexin type 4	NM_008793.2	1425824_a_at	NP_032819.1
GeneID:237400	Mex3d	10	80380355	80387651	7296	-	1	2_Hippo_Male_pool_BHLHE40::1::531	-253	upstream	1	82	1	2_Hippo_Male_pool_BHLHE40::1	82	Gene Mex3d	Rkhd1, BC059858, Mex3d, MGC69704	mex3 homolog D (C. elegans)	NM_198615.2		NP_941017.2
GeneID:17192	Mbd3	10	80392541	80399479	6938	-	1	2_Hippo_Male_pool_BHLHE40::1::531	11575	downstream	1	82	1	2_Hippo_Male_pool_BHLHE40::1	82	Gene Mbd3	Mbd3, AU019209, AI181826	methyl-CpG binding domain protein 3	NM_013595.2	1417728_at	NP_038623.1
GeneID:21423	Tcf3	10	80409165	80433653	24488	-	1	2_Hippo_Male_pool_BHLHE40::1::532	-267	upstream	1	24	1	2_Hippo_Male_pool_BHLHE40::1	24	Gene Tcf3	E12/E47, E2A, ME2, A1, E12, ALF2, E47, VDIR, Tcfe2a, Pan1, bHLHb21, Pan2, AA408400, AW209082, Tcf3	transcription factor 3	NM_001164147.1, NM_001164148.1, NM_001164149.1, NM_001164150.1, NM_001164151.1, NM_001164152.1, NM_001164153.1, NM_011548.4	1426297_at, 1427764_a_at	NP_001157619.1, NP_001157620.1, NP_001157621.1, NP_001157622.1, NP_001157623.1, NP_001157624.1, NP_001157625.1, NP_035678.3
GeneID:118445	Klf16	10	80567121	80577296	10175	-	1	2_Hippo_Male_pool_BHLHE40::1::533	-656	upstream	1	29	1	2_Hippo_Male_pool_BHLHE40::1	29	Gene Klf16	DRRF, Klf16, BTEB4, AI843742	Kruppel-like factor 16	NM_078477.2	1416350_at	NP_510962.2
GeneID:216169	Abhd17a	10	80583649	80590341	6692	-	1	2_Hippo_Male_pool_BHLHE40::1::533	12389	downstream	1	29	1	2_Hippo_Male_pool_BHLHE40::1	29	Gene Abhd17a	Abhd17a, MGC11699, 1700013O15Rik, Fam108a, D10Bwg1364e, MGC90979, BC005632	abhydrolase domain containing 17A	NM_145421.2	1415753_at	NP_663396.1
GeneID:100113398	Adat3	10	80602880	80607654	4774	+	1	2_Hippo_Male_pool_BHLHE40::1::534	128	in gene	1	39	1	2_Hippo_Male_pool_BHLHE40::1	39	Gene Adat3	MGC65589, A430024H01Rik, Adat3	adenosine deaminase, tRNA-specific 3	NM_001100606.1	1430327_at	NP_001094076.1
GeneID:56214	Scamp4	10	80602882	80615783	12901	+	1	2_Hippo_Male_pool_BHLHE40::1::534	126	in gene	1	39	1	2_Hippo_Male_pool_BHLHE40::1	39	Gene Scamp4	Scamp4, AW742369, Sc4, AU022392, AI448940, 2410022D05Rik	secretory carrier membrane protein 4	NM_019575.4	1421842_a_at	NP_062521.1
GeneID:11776	Ap3d1	10	80706978	80742211	35233	-	1	2_Hippo_Male_pool_BHLHE40::1::535	467	in gene	1	16	1	2_Hippo_Male_pool_BHLHE40::1	16	Gene Ap3d1	AA407035, mBLVR1, Bolvr, MGC140989, mh, Ap3d, mocha, Ap3d1	adaptor-related protein complex 3, delta 1 subunit	NM_007460.1	1417964_at	NP_031486.1
GeneID:208266	Dot1l	10	80755206	80794347	39141	+	1	2_Hippo_Male_pool_BHLHE40::1::536	-262	upstream	1	26	1	2_Hippo_Male_pool_BHLHE40::1	26	Gene Dot1l	KMT4, mDot1, Dot1, Dot1l, AW907654, A630076O07	DOT1-like, histone H3 methyltransferase (S. cerevisiae)	NM_199322.1		NP_955354.1
GeneID:237403	Lingo3	10	80832801	80844039	11238	-	1	2_Hippo_Male_pool_BHLHE40::1::537	-153	upstream	1	24	1	2_Hippo_Male_pool_BHLHE40::1	24	Gene Lingo3	LERN2, Lingo3, AI851712	leucine rich repeat and Ig domain containing 3	NM_001013758.2		NP_001013780.2
GeneID:66094	Lsm7	10	80852825	80855209	2384	-	1	2_Hippo_Male_pool_BHLHE40::1::537	11017	downstream	1	24	1	2_Hippo_Male_pool_BHLHE40::1	24	Gene Lsm7	0910001B06Rik, Lsm7, 1110033F18Rik	LSM7 homolog, U6 small nuclear RNA associated (S. cerevisiae)	NM_025349.2	1417313_at	NP_079625.1
GeneID:432478	Tmprss9	10	80879816	80899494	19678	+	1	2_Hippo_Male_pool_BHLHE40::1::538	18232	in gene	1	35	1	2_Hippo_Male_pool_BHLHE40::1	35	Gene Tmprss9	Serase-1B, Tmprss9	transmembrane protease, serine 9	NM_001081688.2		NP_001075157.2
GeneID:30055	Timm13	10	80899450	80900969	1519	-	1	2_Hippo_Male_pool_BHLHE40::1::538	2921	downstream	1	35	1	2_Hippo_Male_pool_BHLHE40::1	35	Gene Timm13	Tim9, Timm9, D10Ertd378e, Timm13	translocase of inner mitochondrial membrane 13	NM_013895.4		NP_038923.1
GeneID:16907	Lmnb2	10	80901363	80918245	16882	-	2	2_Hippo_Male_pool_BHLHE40::1::538, 2_Hippo_Male_pool_BHLHE40::1::539	20197, 101	downstream, in gene	1	27	2	2_Hippo_Male_pool_BHLHE40::1	35	Gene Lmnb2	Lmnb2	lamin B2	NM_010722.5		NP_034852.2
GeneID:16969	Zbtb7a	10	81136271	81151657	15386	+	1	2_Hippo_Male_pool_BHLHE40::1::540	721	in gene	1	27	1	2_Hippo_Male_pool_BHLHE40::1	27	Gene Zbtb7a	FBI-1, Pokemon, 9030619K07Rik, Zbtb7, Lrf, 9130006G12Rik, AI452336, Zbtb7a	zinc finger and BTB domain containing 7a	NM_010731.3		NP_034861.3
GeneID:59004	Pias4	10	81153961	81167720	13759	-	3	2_Hippo_Male_pool_BHLHE40::1::541, 2_Hippo_Male_pool_BHLHE40::1::542, 2_Hippo_Male_pool_BHLHE40::1::543	-5592, -7544, -8888	upstream, upstream, upstream	1	28	3	2_Hippo_Male_pool_BHLHE40::1	33	Gene Pias4	Pias-gamma, Pias4, Piasg, PIASY	protein inhibitor of activated STAT 4	NM_021501.4	1418861_at	NP_067476.2
GeneID:13629	Eef2	10	81176631	81182509	5878	+	4	2_Hippo_Male_pool_BHLHE40::1::541, 2_Hippo_Male_pool_BHLHE40::1::542, 2_Hippo_Male_pool_BHLHE40::1::543, 2_Hippo_Male_pool_BHLHE40::1::544	-3319, -1367, -23, 15817	upstream, upstream, upstream, downstream	1	28.25	4	2_Hippo_Male_pool_BHLHE40::1	33	Gene Eef2	MGC98463, Eef2, Ef-2	eukaryotic translation elongation factor 2	NM_007907.2	1424736_at	NP_031933.1
GeneID:100217454	Snord37	10	81178961	81179013	52	+	3	2_Hippo_Male_pool_BHLHE40::1::541, 2_Hippo_Male_pool_BHLHE40::1::542, 2_Hippo_Male_pool_BHLHE40::1::543	-5649, -3697, -2353	upstream, upstream, upstream	1	28	3	2_Hippo_Male_pool_BHLHE40::1	33	Gene Snord37	MBII-376, Snord37	small nucleolar RNA, C/D box 37	NR_028549.1
GeneID:13144	Dapk3	10	81183007	81193197	10190	+	4	2_Hippo_Male_pool_BHLHE40::1::541, 2_Hippo_Male_pool_BHLHE40::1::542, 2_Hippo_Male_pool_BHLHE40::1::543, 2_Hippo_Male_pool_BHLHE40::1::544	-9695, -7743, -6399, 9441	upstream, upstream, upstream, in gene	1	28.25	4	2_Hippo_Male_pool_BHLHE40::1	33	Gene Dapk3	Dapk3, ZIPK		NM_001190473.1, NM_001190474.1, NM_007828.2	1423446_at	NP_001177402.1, NP_001177403.1, NP_031854.1
GeneID:69678	2310050B05Rik	10	81194691	81208370	13679	+	1	2_Hippo_Male_pool_BHLHE40::1::544	-2243	upstream	1	29	1	2_Hippo_Male_pool_BHLHE40::1	29	Gene 2310050B05Rik	2310050B05Rik	RIKEN cDNA 2310050B05 gene	NR_015477.1	1430787_at
GeneID:69564	Nmrk2	10	81198170	81202037	3867	-	1	2_Hippo_Male_pool_BHLHE40::1::544	9589	downstream	1	29	1	2_Hippo_Male_pool_BHLHE40::1	29	Gene Nmrk2	Nmrk2, 2310015C21Rik, Itgb1bp3, Mibp		NM_027120.2		NP_081396.1
GeneID:103406	Zfr2	10	81233163	81252123	18960	+	1	2_Hippo_Male_pool_BHLHE40::1::545	24629	downstream	1	30	1	2_Hippo_Male_pool_BHLHE40::1	30	Gene Zfr2	2010013I23Rik, mKIAA1086, Zfr2, 9130206N08Rik, AW045600	zinc finger RNA binding protein 2	NM_001034895.3	1430502_at, 1434992_at	NP_001030067.2
GeneID:17179	Matk	10	81257545	81262981	5436	+	2	2_Hippo_Male_pool_BHLHE40::1::545, 2_Hippo_Male_pool_BHLHE40::1::546	247, 9319	in gene, downstream	1	45.5	2	2_Hippo_Male_pool_BHLHE40::1	61	Gene Matk	Ntk, MGC130505, Matk, HYL, CHK	megakaryocyte-associated tyrosine kinase	NM_010768.1	1421739_a_at, 1432329_a_at	NP_034898.1
GeneID:66047	Mrpl54	10	81264722	81266926	2204	-	2	2_Hippo_Male_pool_BHLHE40::1::545, 2_Hippo_Male_pool_BHLHE40::1::546	9134, 62	downstream, in gene	1	45.5	2	2_Hippo_Male_pool_BHLHE40::1	61	Gene Mrpl54	0610008M19Rik, D10Sut1e, Mrpl54	mitochondrial ribosomal protein L54	NM_025317.2		NP_079593.1
GeneID:57267	Apba3	10	81268172	81273247	5075	+	1	2_Hippo_Male_pool_BHLHE40::1::546	-1308	upstream	1	61	1	2_Hippo_Male_pool_BHLHE40::1	61	Gene Apba3	X11gamma, Mint-3, mint3, AW208791, lin-10, Apba3	amyloid beta (A4) precursor protein-binding, family A, member 3	NM_018758.2	1416182_at	NP_061228.1
GeneID:100526465	Mir3057	10	81271597	81271687	90	+	1	2_Hippo_Male_pool_BHLHE40::1::546	-4733	upstream	1	61	1	2_Hippo_Male_pool_BHLHE40::1	61	Gene Mir3057	mmu-mir-3057, Mir3057	microRNA 3057	NR_037218.1
GeneID:27375	Tjp3	10	81273200	81291267	18067	-	2	2_Hippo_Male_pool_BHLHE40::1::546, 2_Hippo_Male_pool_BHLHE40::1::547	24403, -1533	downstream, upstream	1	82.5	2	2_Hippo_Male_pool_BHLHE40::1	104	Gene Tjp3	Tjp3, ZO-3	tight junction protein 3	NM_013769.2	1417896_at	NP_038797.2
GeneID:18717	Pip5k1c	10	81292972	81319974	27002	+	1	2_Hippo_Male_pool_BHLHE40::1::547	-172	upstream	1	104	1	2_Hippo_Male_pool_BHLHE40::1	104	Gene Pip5k1c	Pip5kIgamma, Pip5k1c, AI835305, AI115456	phosphatidylinositol-4-phosphate 5-kinase, type 1 gamma	NM_008844.2, NM_001146687.1	1424954_a_at	NP_032870.2, NP_001140159.1
GeneID:209047	Gipc3	10	81337762	81343266	5504	-	2	2_Hippo_Male_pool_BHLHE40::1::548, 2_Hippo_Male_pool_BHLHE40::1::549	-3742, -7294	upstream, upstream	1	24	2	2_Hippo_Male_pool_BHLHE40::1	29	Gene Gipc3	Gipc3, Rgs19ip3, Ahl5	GIPC PDZ domain containing family, member 3	NM_148951.1	1426150_at	NP_683753.1
GeneID:15353	Hmg20b	10	81346046	81350457	4411	-	2	2_Hippo_Male_pool_BHLHE40::1::548, 2_Hippo_Male_pool_BHLHE40::1::549	3449, -103	in gene, upstream	1	24	2	2_Hippo_Male_pool_BHLHE40::1	29	Gene Hmg20b	Hmgx2, AW610687, Hmgxb2, Hmg20b, BRAF35, Smarce1r	high mobility group 20B	NM_010440.3, NM_001163165.1, NM_001163166.1	1417637_a_at	NP_034570.1, NP_001156637.1, NP_001156638.1
GeneID:73822	Mfsd12	10	81357570	81364035	6465	+	1	2_Hippo_Male_pool_BHLHE40::1::549	-7010	upstream	1	19	1	2_Hippo_Male_pool_BHLHE40::1	19	Gene Mfsd12	MGC148235, F630110N24Rik, C19orf28, Wdt1, Mfsd12	major facilitator superfamily domain containing 12	NM_028657.3	1434263_at	NP_082933.2
GeneID:18029	Nfic	10	81396191	81427173	30982	-	2	2_Hippo_Male_pool_BHLHE40::1::550, 2_Hippo_Male_pool_BHLHE40::1::551	10213, -3419	in gene, upstream	1	30.5	2	2_Hippo_Male_pool_BHLHE40::1	40	Gene Nfic	NF1-C, 1110019L22Rik, Nfic, AI746521, AA589446, 1500041O16Rik	nuclear factor I/C	NM_008688.3, NM_026756.2	1422565_s_at, 1427665_a_at, 1429148_at, 1435527_at	NP_032714.1, NP_081032.2
GeneID:14797	Aes	10	81559560	81566364	6804	+	1	2_Hippo_Male_pool_BHLHE40::1::552	11368	downstream	1	25	1	2_Hippo_Male_pool_BHLHE40::1	25	Gene Aes	Aes, AL024115, Grg5, Grg, Grg-5, Esp1, Tle5	amino-terminal enhancer of split	NM_010347.3	1420619_a_at	NP_034477.1
GeneID:21886	Tle2	10	81575287	81590845	15558	+	1	2_Hippo_Male_pool_BHLHE40::1::552	-4359	upstream	1	25	1	2_Hippo_Male_pool_BHLHE40::1	25	Gene Tle2	Grg2, KIAA4188, mKIAA4188, Tle2	transducin-like enhancer of split 2, homolog of Drosophila E(spl)	NM_001252401.1, NM_019725.2	1436244_a_at	NP_001239330.1, NP_062699.1
GeneID:114606	Tle6	10	81590905	81600900	9995	-	1	2_Hippo_Male_pool_BHLHE40::1::553	-92	upstream	1	30	1	2_Hippo_Male_pool_BHLHE40::1	30	Gene Tle6	Tle6, Grg6, 1810057E06Rik	transducin-like enhancer of split 6, homolog of Drosophila E(spl)	NM_053254.2		NP_444484.1
GeneID:70615	Ankrd24	10	81628540	81647612	19072	+	1	2_Hippo_Male_pool_BHLHE40::1::554	15300	in gene	1	52	1	2_Hippo_Male_pool_BHLHE40::1	52	Gene Ankrd24	5730519E19Rik, 4631433D01Rik, Ankrd24, D10Bur2e	ankyrin repeat domain 24	NM_027480.3	1425731_at, 1430776_s_at, 1430902_at	NP_081756.4
GeneID:100233208	Gm10778	10	81649069	81667361	18292	+	1	2_Hippo_Male_pool_BHLHE40::1::554	-5229	upstream	1	52	1	2_Hippo_Male_pool_BHLHE40::1	52	Gene Gm10778	ENSMUSG00000074860, Gm10778	predicted gene 10778	NM_001142963.1		NP_001136435.1
GeneID:408062	Zfp873	10	82048127	82061586	13459	+	1	2_Hippo_Male_pool_BHLHE40::1::555	225	in gene	1	17	1	2_Hippo_Male_pool_BHLHE40::1	17	Gene Zfp873	Zfp873, MGC102234	zinc finger protein 873	NM_001024626.2		NP_001019797.2
GeneID:237412	Gm4924	10	82354379	82379636	25257	+	1	2_Hippo_Male_pool_BHLHE40::1::557	69	in gene	1	28	1	2_Hippo_Male_pool_BHLHE40::1	28	Gene Gm4924	Gm4924, Mif1, EG237412	predicted gene 4924	XR_141556.2, XR_035281.4
GeneID:544717	1190007I07Rik	10	82619851	82623228	3377	-	3	2_Hippo_Male_pool_BHLHE40::1::558, 2_Hippo_Male_pool_BHLHE40::1::559, 2_Hippo_Male_pool_BHLHE40::1::560	252, -180, -6500	in gene, upstream, upstream	1	25.333	3	2_Hippo_Male_pool_BHLHE40::1	28	Gene 1190007I07Rik	1190007I07Rik	RIKEN cDNA 1190007I07 gene	NM_001135567.1, NM_001135568.1, NM_001135569.1	1429259_a_at	NP_001129039.1, NP_001129040.1, NP_001129041.1
GeneID:21665	Tdg	10	82629838	82650494	20656	+	3	2_Hippo_Male_pool_BHLHE40::1::558, 2_Hippo_Male_pool_BHLHE40::1::559, 2_Hippo_Male_pool_BHLHE40::1::560	-6862, -6430, -110	upstream, upstream, upstream	1	25.333	3	2_Hippo_Male_pool_BHLHE40::1	28	Gene Tdg	JZA-3, Jza1, Tdg, E130317C12Rik	thymine DNA glycosylase	NM_172552.3, NM_011561.2	1416790_a_at, 1435715_x_at	NP_766140.2, NP_035691.2
GeneID:74782	Glt8d2	10	82650433	82690650	40217	-	4	2_Hippo_Male_pool_BHLHE40::1::561, 2_Hippo_Male_pool_BHLHE40::1::562, 2_Hippo_Male_pool_BHLHE40::1::563, 2_Hippo_Male_pool_BHLHE40::1::564	28058, 24026, 9722, -8598	in gene, in gene, in gene, upstream	1	23.5	4	2_Hippo_Male_pool_BHLHE40::1	26	Gene Glt8d2	Glt8d2, 1110021D20Rik, MGC100315	glycosyltransferase 8 domain containing 2	NM_029102.3	1429402_at, 1429403_x_at	NP_083378.2
GeneID:67933	Hcfc2	10	82699007	82741392	42385	+	1	2_Hippo_Male_pool_BHLHE40::1::564	241	in gene	1	26	1	2_Hippo_Male_pool_BHLHE40::1	26	Gene Hcfc2	1700129L13Rik, AU019838, Hcfc2	host cell factor C2	NM_001081218.1	1428617_at, 1428618_at	NP_001074687.1
GeneID:70003	1700028I16Rik	10	82812123	82824242	12119	+	1	2_Hippo_Male_pool_BHLHE40::1::566	-91	upstream	1	22	1	2_Hippo_Male_pool_BHLHE40::1	22	Gene 1700028I16Rik	1700028I16Rik	RIKEN cDNA 1700028I16 gene	NR_038042.1
GeneID:58250	Chst11	10	82985497	83195900	210403	+	1	2_Hippo_Male_pool_BHLHE40::1::567	18983	in gene	1	26	1	2_Hippo_Male_pool_BHLHE40::1	26	Gene Chst11	C4ST1, Chst11, C4s, C4ST, 1110020P09Rik, C4ST-1	carbohydrate sulfotransferase 11	NM_021439.2	1428902_at	NP_067414.2
GeneID:28109	D10Wsu102e	10	83360221	83368835	8614	+	1	2_Hippo_Male_pool_BHLHE40::1::568	-125	upstream	1	29	1	2_Hippo_Male_pool_BHLHE40::1	29	Gene D10Wsu102e	D10Wsu102e, AI747614, C430041I18Rik	DNA segment, Chr 10, Wayne State University 102, expressed	NM_026579.3	1431005_at	NP_080855.1
GeneID:216188	Aldh1l2	10	83487447	83534140	46693	-	1	2_Hippo_Male_pool_BHLHE40::1::569	-9764	upstream	1	38	1	2_Hippo_Male_pool_BHLHE40::1	38	Gene Aldh1l2	MGC19039, D330038I09Rik, mtFDH, Aldh1l2	aldehyde dehydrogenase 1 family, member L2	NM_153543.2	1436119_at	NP_705771.2
GeneID:319277	A230046K03Rik	10	83543941	83596473	52532	+	1	2_Hippo_Male_pool_BHLHE40::1::569	-37	upstream	1	38	1	2_Hippo_Male_pool_BHLHE40::1	38	Gene A230046K03Rik	A230046K03Rik, mKIAA1033, Kiaa1033, AA589518	RIKEN cDNA A230046K03 gene	NM_001033375.2	1427319_at, 1436353_at	NP_001028547.2
GeneID:216198	Tcp11l2	10	84576947	84614355	37408	+	1	2_Hippo_Male_pool_BHLHE40::1::572	541	in gene	1	25	1	2_Hippo_Male_pool_BHLHE40::1	25	Gene Tcp11l2	E430026E19Rik, MGC39016, Tcp11l2	t-complex 11 (mouse) like 2	NM_146008.2		NP_666120.1
GeneID:71137	Rfx4	10	84756048	84906538	150490	+	1	2_Hippo_Male_pool_BHLHE40::1::573	47568	in gene	1	18	1	2_Hippo_Male_pool_BHLHE40::1	18	Gene Rfx4	NYD-sp10, 4933412G19Rik, Rfx4	regulatory factor X, 4 (influences HLA class II expression)	NM_001024918.1, NM_027689.3	1432053_at	NP_001020089.1, NP_081965.2
GeneID:625690	Gm6613	10	84794150	84794704	554	-	1	2_Hippo_Male_pool_BHLHE40::1::573	-8912	upstream	1	18	1	2_Hippo_Male_pool_BHLHE40::1	18	Gene Gm6613	EG625690, Gm6613	predicted gene 6613	XM_916964.4, XM_894484.4		XP_922057.3, XP_899577.3
GeneID:12952	Cry1	10	85131700	85185054	53354	-	1	2_Hippo_Male_pool_BHLHE40::1::574	-130	upstream	1	39	1	2_Hippo_Male_pool_BHLHE40::1	39	Gene Cry1	AU021000, AU020726, Phll1, Cry1	cryptochrome 1 (photolyase-like)	NM_007771.3	1433733_a_at	NP_031797.1
GeneID:74007	Btbd11	10	85386814	85660292	273478	+	1	2_Hippo_Male_pool_BHLHE40::1::575	221890	in gene	1	22	1	2_Hippo_Male_pool_BHLHE40::1	22	Gene Btbd11	6330404E16Rik, Btbd11	BTB (POZ) domain containing 11	NM_001017525.1, NM_028709.2	1428377_at	NP_001017525.1, NP_082985.2
GeneID:72843	Prdm4	10	85891966	85916945	24979	-	1	2_Hippo_Male_pool_BHLHE40::1::577	-271	upstream	1	30	1	2_Hippo_Male_pool_BHLHE40::1	30	Gene Prdm4	1700031E19Rik, SC-1, AW552272, 2810470D21Rik, Prdm4	PR domain containing 4	NM_181650.2		NP_857633.2
GeneID:67341	Ascl4	10	85928491	85929647	1156	+	1	2_Hippo_Male_pool_BHLHE40::1::578	213	in gene	1	23	1	2_Hippo_Male_pool_BHLHE40::1	23	Gene Ascl4	Ascl4, bHLHa44, 1700054F16Rik	achaete-scute complex homolog 4 (Drosophila)	NM_001163614.1		NP_001157086.1
GeneID:28088	D10Wsu52e	10	85938637	85957793	19156	-	1	2_Hippo_Male_pool_BHLHE40::1::578	29089	downstream	1	23	1	2_Hippo_Male_pool_BHLHE40::1	23	Gene D10Wsu52e	HSPC117, AI255213, AI463255, D10Wsu52e, FAAP	DNA segment, Chr 10, Wayne State University 52, expressed	NM_145422.4	1420129_s_at, 1420130_s_at, 1423880_at	NP_663397.1
GeneID:69754	Fbxo7	10	86021929	86048328	26399	+	1	2_Hippo_Male_pool_BHLHE40::1::579	119	in gene	1	31	1	2_Hippo_Male_pool_BHLHE40::1	31	Gene Fbxo7	Fbxo7, A230052G17Rik, C85118, AW260462, 2410015K21Rik, AI117679	F-box protein 7	NM_153195.2		NP_694875.2
GeneID:22027	Hsp90b1	10	86690841	86705444	14603	-	1	2_Hippo_Male_pool_BHLHE40::1::580	20036	downstream	1	41	1	2_Hippo_Male_pool_BHLHE40::1	41	Gene Hsp90b1	TA-3, GRP94, gp96, ERp99, Tra-1, Hsp90b1, Tra1, Targ2	heat shock protein 90, beta (Grp94), member 1	NM_011631.1	1415889_a_at	NP_035761.1
GeneID:192188	Stab2	10	86841210	87007942	166732	-	1	2_Hippo_Male_pool_BHLHE40::1::581	117222	in gene	1	27	1	2_Hippo_Male_pool_BHLHE40::1	27	Gene Stab2	STAB-2, FEEL-2, Stab2, FELL, MFEEL-2	stabilin 2	NM_138673.2	1419423_at	NP_619614.1
GeneID:17172	Ascl1	10	87491041	87493660	2619	-	3	2_Hippo_Male_pool_BHLHE40::1::583, 2_Hippo_Male_pool_BHLHE40::1::584, 2_Hippo_Male_pool_BHLHE40::1::585	1068, 284, -1124	in gene, in gene, upstream	1	26	3	2_Hippo_Male_pool_BHLHE40::1	35	Gene Ascl1	ASH1, Mash1, AI225900, Ascl1, bHLHa46	achaete-scute complex homolog 1 (Drosophila)	NM_008553.4		NP_032579.2
GeneID:432486	Gnptab	10	88379412	88447329	67917	+	1	2_Hippo_Male_pool_BHLHE40::1::586	220	in gene	1	21	1	2_Hippo_Male_pool_BHLHE40::1	21	Gene Gnptab	KIAA1208, mKIAA1208, Gnptab, EG432486, MGC79224	N-acetylglucosamine-1-phosphate transferase, alpha and beta subunits	NM_001004164.2	1435335_a_at	NP_001004164.2
GeneID:237433	Gm4925	10	88729541	88731101	1560	-	1	2_Hippo_Male_pool_BHLHE40::1::588	-99	upstream	1	92	1	2_Hippo_Male_pool_BHLHE40::1	92	Gene Gm4925	MGC118686, EG237433, Gm4925	predicted gene 4925	NM_001037166.2		NP_001032243.1
GeneID:104303	Arl1	10	88731414	88743202	11788	+	1	2_Hippo_Male_pool_BHLHE40::1::588	-214	upstream	1	92	1	2_Hippo_Male_pool_BHLHE40::1	92	Gene Arl1	2310008D22Rik, Arl1, AU019749	ADP-ribosylation factor-like 1	NM_025859.3		NP_080135.2
GeneID:70683	Utp20	10	88746607	88826814	80207	-	1	2_Hippo_Male_pool_BHLHE40::1::589	78	in gene	1	21	1	2_Hippo_Male_pool_BHLHE40::1	21	Gene Utp20	AA617408, mDRIN, 3830408P06Rik, Utp20, Drim, mDRIM	UTP20, small subunit (SSU) processome component, homolog (yeast)	NM_175158.3		NP_780367.2
GeneID:77531	Anks1b	10	89873509	90972985	1099476	+	2	2_Hippo_Male_pool_BHLHE40::1::591, 2_Hippo_Male_pool_BHLHE40::1::592	831211, 986299	in gene, in gene	1	23.5	2	2_Hippo_Male_pool_BHLHE40::1	28	Gene Anks1b	E530015N03Rik, C030032C09Rik, AIDA-1b, Anks1b, Gm1555, ENSMUSG00000078431, Gm10937, MGC102232	ankyrin repeat and sterile alpha motif domain containing 1B	NM_001128086.2, NM_001177396.1, NM_001177397.1, NM_001177398.1, NM_181398.3		NP_001121558.2, NP_001170867.1, NP_001170868.1, NP_001170869.1, NP_852063.1
GeneID:13713	Elk3	10	93247416	93311159	63743	-	2	2_Hippo_Male_pool_BHLHE40::1::595, 2_Hippo_Male_pool_BHLHE40::1::596	35799, 34615	in gene, in gene	1	36.5	2	2_Hippo_Male_pool_BHLHE40::1	51	Gene Elk3	Sap-2, Etrp, Erp, Net, Elk3, D430049E23Rik	ELK3, member of ETS oncogene family	NM_013508.2	1417662_at, 1435143_at	NP_038536.2
GeneID:13998	Fgd6	10	94036001	94145339	109338	+	1	2_Hippo_Male_pool_BHLHE40::1::597	93791	in gene	1	30	1	2_Hippo_Male_pool_BHLHE40::1	30	Gene Fgd6	AA123052, Fgd6, ZFYVE24, Etohd4	FYVE, RhoGEF and PH domain containing 6	NM_053072.3	1419322_at, 1435467_at	NP_444302.4
GeneID:380656	A230066D03Rik	10	94309168	94430887	121719	+	1	2_Hippo_Male_pool_BHLHE40::1::598	107120	in gene	1	16	1	2_Hippo_Male_pool_BHLHE40::1	16	Gene A230066D03Rik	A230066D03Rik, Gm1556	RIKEN cDNA A230066D03 gene	XM_003945471.1, XM_003945865.1		XP_003945520.1, XP_003945914.1
GeneID:319880	Tmcc3	10	94514857	94590954	76097	+	1	2_Hippo_Male_pool_BHLHE40::1::599	9111	in gene	1	23	1	2_Hippo_Male_pool_BHLHE40::1	23	Gene Tmcc3	C88213, MGC30586, C630016B22Rik, AW488095, Tmcc3, Tmcc1	transmembrane and coiled coil domains 3	NM_172051.3, NM_001168684.1, NM_177026.1	1434252_at, 1434253_s_at, 1435554_at	NP_742048.2, NP_001162155.1, NP_796000.1
GeneID:67723	4932415G12Rik	10	94673493	94688613	15120	-	1	2_Hippo_Male_pool_BHLHE40::1::600	-400	upstream	1	16	1	2_Hippo_Male_pool_BHLHE40::1	16	Gene 4932415G12Rik	4932415G12Rik	RIKEN cDNA 4932415G12 gene	NR_015524.1	1428375_at, 1428376_at
GeneID:77048	Ccdc41	10	94688790	94790336	101546	+	1	2_Hippo_Male_pool_BHLHE40::1::600	223	in gene	1	16	1	2_Hippo_Male_pool_BHLHE40::1	16	Gene Ccdc41	Ccdc41, 2600001G24Rik, 5730513H21Rik, 4921537D05Rik	coiled-coil domain containing 41	NM_029852.2	1430303_at, 1430866_at	NP_084128.2
GeneID:54712	Plxnc1	10	94790866	94944578	153712	-	1	2_Hippo_Male_pool_BHLHE40::1::601	25826	in gene	1	14	1	2_Hippo_Male_pool_BHLHE40::1	14	Gene Plxnc1	CD232, 2510048K12Rik, Plxnc1, AW742158, Vespr	plexin C1	NM_018797.2	1423213_at, 1423214_at	NP_061267.1
GeneID:216233	Socs2	10	95411490	95416857	5367	-	1	2_Hippo_Male_pool_BHLHE40::1::602	-55	upstream	1	21	1	2_Hippo_Male_pool_BHLHE40::1	21	Gene Socs2	8030460M17, AI527257, Cish2, AW108012, SSI-2, JAB, MGC118106, CIS2, hg, Socs2, SOCS-2, D130043N08Rik	suppressor of cytokine signaling 2	NM_007706.4, NM_001168655.1, NM_001168656.1, NM_001168657.1	1418507_s_at	NP_031732.1, NP_001162126.1, NP_001162127.1, NP_001162128.1
GeneID:70523	5730420D15Rik	10	95417375	95428640	11265	+	1	2_Hippo_Male_pool_BHLHE40::1::602	-463	upstream	1	21	1	2_Hippo_Male_pool_BHLHE40::1	21	Gene 5730420D15Rik	5730420D15Rik	RIKEN cDNA 5730420D15 gene	NR_045338.1, NR_045339.1
GeneID:93765	Ube2n	10	95515162	95545658	30496	+	1	2_Hippo_Male_pool_BHLHE40::1::603	-346	upstream	1	31	1	2_Hippo_Male_pool_BHLHE40::1	31	Gene Ube2n	1500026J17Rik, UBC13, AL022654, Ube2n, BB101821	ubiquitin-conjugating enzyme E2N	NM_080560.3		NP_542127.1
GeneID:216238	Eea1	10	95940663	96045518	104855	+	1	2_Hippo_Male_pool_BHLHE40::1::604	153	in gene	1	29	1	2_Hippo_Male_pool_BHLHE40::1	29	Gene Eea1	B230358H09Rik, ZFYVE2, Eea1, A430109M19Rik	early endosome antigen 1	NM_001001932.3		NP_001001932.1
GeneID:67972	Atp2b1	10	98915152	99026143	110991	+	2	2_Hippo_Male_pool_BHLHE40::1::607, 2_Hippo_Male_pool_BHLHE40::1::608	-1136, -368	upstream, upstream	1	33	2	2_Hippo_Male_pool_BHLHE40::1	38	Gene Atp2b1	E130111D10Rik, Atp2b1, Pmca1, 2810442I22Rik	ATPase, Ca++ transporting, plasma membrane 1	NM_026482.2	1428936_at, 1428937_at	NP_080758.1
GeneID:382406	Poc1b	10	99107171	99197988	90817	+	1	2_Hippo_Male_pool_BHLHE40::1::609	62866	in gene	1	20	1	2_Hippo_Male_pool_BHLHE40::1	20	Gene Poc1b	Poc1b, Wdr51b, 4933430F16Rik	POC1 centriolar protein homolog B (Chlamydomonas)	NM_027740.6	1429325_at	NP_082016.1
GeneID:67603	Dusp6	10	99263231	99267489	4258	+	2	2_Hippo_Male_pool_BHLHE40::1::610, 2_Hippo_Male_pool_BHLHE40::1::611	-1295, -191	upstream, upstream	1	21	2	2_Hippo_Male_pool_BHLHE40::1	24	Gene Dusp6	Dusp6, MKP3, MGC98540, MKP-3, 1300019I03Rik, PYST1	dual specificity phosphatase 6	NM_026268.3	1415834_at	NP_080544.1
GeneID:100043277	6430590A10Rik	10	103367268	103368502	1234	-	1	2_Hippo_Male_pool_BHLHE40::1::612	267	in gene	1	32	1	2_Hippo_Male_pool_BHLHE40::1	32	Gene 6430590A10Rik	6430590A10Rik	RIKEN cDNA 6430590A10 gene	XM_003945466.1, XM_003945862.1		XP_003945515.1, XP_003945911.1
GeneID:103098	Slc6a15	10	103367808	103419379	51571	+	1	2_Hippo_Male_pool_BHLHE40::1::612	427	in gene	1	32	1	2_Hippo_Male_pool_BHLHE40::1	32	Gene Slc6a15	AA536730, Slc6a15, v7-3, AI326451, AI326450	solute carrier family 6 (neurotransmitter transporter), member 15	NM_001252330.1, NM_175328.3	1426712_at	NP_001239259.1, NP_780537.1
GeneID:216292	Mettl25	10	105763185	105841380	78195	-	1	2_Hippo_Male_pool_BHLHE40::1::613	100	in gene	1	41	1	2_Hippo_Male_pool_BHLHE40::1	41	Gene Mettl25	BC067068, Mettl25	methyltransferase like 25	NM_207522.2	1434749_at	NP_997405.2
GeneID:52713	Ccdc59	10	105841479	105847510	6031	+	1	2_Hippo_Male_pool_BHLHE40::1::613	-199	upstream	1	41	1	2_Hippo_Male_pool_BHLHE40::1	41	Gene Ccdc59	2300004H16Rik, D10Ertd718e, Ccdc59	coiled-coil domain containing 59	NM_025602.3		NP_079878.1
GeneID:628870	Otogl	10	107762310	107912134	149824	-	1	2_Hippo_Male_pool_BHLHE40::1::615	97894	in gene	1	25	1	2_Hippo_Male_pool_BHLHE40::1	25	Gene Otogl	EG628870, Otogl, Gm6924	otogelin-like	NM_001177567.1		NP_001171038.1
GeneID:114774	Pawr	10	108332189	108414391	82202	+	1	2_Hippo_Male_pool_BHLHE40::1::616	34243	in gene	1	19	1	2_Hippo_Male_pool_BHLHE40::1	19	Gene Pawr	Pawr, Par-4, 2310001G03Rik, PAR4	PRKC, apoptosis, WT1, regulator	NM_054056.2	1426910_at	NP_473397.1
GeneID:13008	Csrp2	10	110920176	110939514	19338	+	1	2_Hippo_Male_pool_BHLHE40::1::618	-176	upstream	1	16	1	2_Hippo_Male_pool_BHLHE40::1	16	Gene Csrp2	Crp2, Csrp2, AW551867, SmLim	cysteine and glycine-rich protein 2	NM_007792.4	1420731_a_at	NP_031818.3
GeneID:237542	Osbpl8	10	111164802	111297247	132445	+	1	2_Hippo_Male_pool_BHLHE40::1::619	-162	upstream	1	21	1	2_Hippo_Male_pool_BHLHE40::1	21	Gene Osbpl8	AA536976, ORP-8, D330025H14Rik, C730029P18Rik, Osbpl8, AA536995	oxysterol binding protein-like 8	NM_175489.3, NM_001003717.1		NP_780698.2, NP_001003717.1
GeneID:53605	Nap1l1	10	111473192	111498150	24958	+	1	2_Hippo_Male_pool_BHLHE40::1::620	33464	downstream	1	19	1	2_Hippo_Male_pool_BHLHE40::1	19	Gene Nap1l1	AI256722, Nap1l1, NAP-1, D10Ertd68e, AA407126	nucleosome assembly protein 1-like 1	NM_015781.4, NM_001146707.1	1420476_a_at, 1420477_at, 1420478_at, 1420479_a_at, 1429227_x_at	NP_056596.1, NP_001140179.1
GeneID:382421	Gm5176	10	111500788	111501345	557	+	1	2_Hippo_Male_pool_BHLHE40::1::620	5868	downstream	1	19	1	2_Hippo_Male_pool_BHLHE40::1	19	Gene Gm5176	Gm5176, MGC60992, EG382421	high mobility group box 2 pseudogene	NR_033603.1
GeneID:21664	Phlda1	10	111506286	111508649	2363	+	1	2_Hippo_Male_pool_BHLHE40::1::620	370	in gene	1	19	1	2_Hippo_Male_pool_BHLHE40::1	19	Gene Phlda1	TDAG51, Phlda1, DT1P1B11, Tdag	pleckstrin homology-like domain, family A, member 1	NM_009344.3	1418835_at	NP_033370.2
GeneID:52705	Krr1	10	111972695	111988430	15735	+	1	2_Hippo_Male_pool_BHLHE40::1::621	233	in gene	1	31	1	2_Hippo_Male_pool_BHLHE40::1	31	Gene Krr1	AI255219, 2610511F02Rik, Krr1, AI428520, D10Ertd773e, Hrb2	KRR1, small subunit (SSU) processome component, homolog (yeast)	NM_178610.4	1420139_s_at, 1428084_at	NP_848725.2
GeneID:69286	Glipr1l1	10	112060189	112078510	18321	+	1	2_Hippo_Male_pool_BHLHE40::1::622	3	in gene	1	40	1	2_Hippo_Male_pool_BHLHE40::1	40	Gene Glipr1l1	1700011E04Rik, Glipr1l1	GLI pathogenesis-related 1 like 1	NM_027018.1	1430281_at	NP_081294.1
GeneID:544736	Glipr1l3	10	112141814	112160206	18392	-	1	2_Hippo_Male_pool_BHLHE40::1::623	-114	upstream	1	35	1	2_Hippo_Male_pool_BHLHE40::1	35	Gene Glipr1l3	Glipr1l3	GLI pathogenesis-related 1 like 3	XM_001480631.1, XM_916012.3		XP_001480681.1, XP_921105.3
GeneID:353025	Caps2	10	112165676	112216555	50879	+	1	2_Hippo_Male_pool_BHLHE40::1::623	-5356	upstream	1	35	1	2_Hippo_Male_pool_BHLHE40::1	35	Gene Caps2	Caps2, D630005B03Rik	calcyphosphine 2	NM_178278.4	1431539_at	NP_840062.2
GeneID:66687	Tbc1d15	10	115197871	115251493	53622	-	1	2_Hippo_Male_pool_BHLHE40::1::624	101	in gene	1	44	1	2_Hippo_Male_pool_BHLHE40::1	44	Gene Tbc1d15	AU023730, Rab7-GAP, Ly6dl, AW557774, Tbc1d15, 4432405K22Rik, AU022358	TBC1 domain family, member 15	NM_025706.3	1416060_at, 1416061_at, 1416062_at	NP_079982.3
GeneID:216344	Rab21	10	115289862	115315591	25729	-	1	2_Hippo_Male_pool_BHLHE40::1::625	-89	upstream	1	25	1	2_Hippo_Male_pool_BHLHE40::1	25	Gene Rab21	Rab21, 9630024B22	RAB21, member RAS oncogene family	NM_024454.1		NP_077774.1
GeneID:100038558	Gm10752	10	115315646	115316374	728	+	1	2_Hippo_Male_pool_BHLHE40::1::625	34	in gene	1	25	1	2_Hippo_Male_pool_BHLHE40::1	25	Gene Gm10752	Gm10752, ENSMUSG00000074742	predicted gene 10752	XR_140995.1, XR_141566.1
GeneID:72068	Cnot2	10	116485161	116581511	96350	-	1	2_Hippo_Male_pool_BHLHE40::1::626	37847	in gene	1	20	1	2_Hippo_Male_pool_BHLHE40::1	20	Gene Cnot2	AA537049, AA959607, 2600016M12Rik, MGC115808, 2810470K03Rik, AW557563, Cnot2, C79650	CCR4-NOT transcription complex, subunit 2	NM_001037847.2, NM_028082.2, NM_001037848.3, NR_024327.1, NM_001037846.3		NP_001032936.2, NP_082358.2, NP_001032935.2, NP_001032937.1
GeneID:64050	Yeats4	10	117215141	117224507	9366	-	1	2_Hippo_Male_pool_BHLHE40::1::627	59	in gene	1	20	1	2_Hippo_Male_pool_BHLHE40::1	20	Gene Yeats4	4930573H17Rik, Yeats4, NuBI-1, GAS41, B230215M10Rik	YEATS domain containing 4	NM_026570.4	1423105_a_at	NP_080846.1
GeneID:77397	9530003J23Rik	10	117233753	117238681	4928	-	1	2_Hippo_Male_pool_BHLHE40::1::627	14233	downstream	1	20	1	2_Hippo_Male_pool_BHLHE40::1	20	Gene 9530003J23Rik	9530003J23Rik	RIKEN cDNA 9530003J23 gene	NM_029906.3	1429829_at	NP_084182.2
GeneID:432508	Cpsf6	10	117344668	117376973	32305	-	1	2_Hippo_Male_pool_BHLHE40::1::628	1069	in gene	1	20	1	2_Hippo_Male_pool_BHLHE40::1	20	Gene Cpsf6	CFIM68, HPBRII-4, CFIM, 4733401N12Rik, AI256641, HPBRII-7, Cpsf6	cleavage and polyadenylation specific factor 6	NM_001013391.2	1428231_at, 1428232_at, 1428233_at, 1428234_at	NP_001013409.1
GeneID:70574	Cpm	10	117629500	117687352	57852	+	1	2_Hippo_Male_pool_BHLHE40::1::629	46324	in gene	1	24	1	2_Hippo_Male_pool_BHLHE40::1	24	Gene Cpm	Cpm, MGC118152, 5730456K23Rik, AA589379, E030045M14Rik, 1110060I01Rik	carboxypeptidase M	NM_027468.1	1429413_at	NP_081744.1
GeneID:17246	Mdm2	10	117688905	117710716	21811	-	1	2_Hippo_Male_pool_BHLHE40::1::630	172	in gene	1	18	1	2_Hippo_Male_pool_BHLHE40::1	18	Gene Mdm2	Mdm-2, Mdm2, 1700007J15Rik, AA415488	transformed mouse 3T3 cell double minute 2	NM_010786.3	1423605_a_at, 1427718_a_at	NP_034916.1
GeneID:69181	Dyrk2	10	118859349	118868903	9554	-	1	2_Hippo_Male_pool_BHLHE40::1::632	7	in gene	1	18	1	2_Hippo_Male_pool_BHLHE40::1	18	Gene Dyrk2	Dyrk2, 1810038L18Rik	dual-specificity tyrosine-(Y)-phosphorylation regulated kinase 2	NM_001014390.2	1428637_at	NP_001014412.1
GeneID:71902	Cand1	10	119198812	119240055	41243	-	1	2_Hippo_Male_pool_BHLHE40::1::634	-377	upstream	1	37	1	2_Hippo_Male_pool_BHLHE40::1	37	Gene Cand1	AI846556, AI195005, 2310038O07Rik, Tp120a, 6330512O03Rik, D10Ertd516e, Cand1, mKIAA0829	cullin associated and neddylation disassociated 1	NM_027994.1	1428648_at, 1428649_at, 1435781_at	NP_082270.1
GeneID:74053	Grip1	10	119454314	120075597	621283	+	1	2_Hippo_Male_pool_BHLHE40::1::635	237526	in gene	1	20	1	2_Hippo_Male_pool_BHLHE40::1	20	Gene Grip1	GRIP, mKIAA4223, Grip1, eb, 4931400F03Rik, KIAA4223	glutamate receptor interacting protein 1	NM_028736.1, NM_130891.1, NM_133442.1	1421350_a_at, 1435951_at	NP_083012.1, NP_570961.1, NP_597699.1
GeneID:74694	Tbc1d30	10	121263819	121311189	47370	-	1	2_Hippo_Male_pool_BHLHE40::1::636	29941	in gene	1	20	1	2_Hippo_Male_pool_BHLHE40::1	20	Gene Tbc1d30	Tbc1d30, 4930505D03Rik	TBC1 domain family, member 30	NM_029057.1	1430607_at	NP_083333.1
GeneID:75612	Gns	10	121365090	121397245	32155	+	1	2_Hippo_Male_pool_BHLHE40::1::637	-226	upstream	1	51	1	2_Hippo_Male_pool_BHLHE40::1	51	Gene Gns	Gns, N28088, G6S, 2610016K11Rik, AU042285, C87209	glucosamine (N-acetyl)-6-sulfatase	NM_029364.3	1433488_x_at, 1433546_at	NP_083640.1
GeneID:73192	Xpot	10	121587380	121626316	38936	-	1	2_Hippo_Male_pool_BHLHE40::1::638	-228	upstream	1	43	1	2_Hippo_Male_pool_BHLHE40::1	43	Gene Xpot	3110065H13Rik, AI452076, EXPORTIN-T, C79645, Xpot, 1110004L07Rik	exportin, tRNA (nuclear export receptor for tRNAs)	NM_001081056.1	1428772_at, 1428949_at	NP_001074525.1
GeneID:270802	BC048403	10	121739937	121752859	12922	+	1	2_Hippo_Male_pool_BHLHE40::1::639	175	in gene	1	25	1	2_Hippo_Male_pool_BHLHE40::1	25	Gene BC048403	E030027L10, BC048403	cDNA sequence BC048403	NM_173022.2	1427954_at	NP_766610.2
GeneID:319468	Ppm1h	10	122678762	122945795	267033	+	1	2_Hippo_Male_pool_BHLHE40::1::640	-186	upstream	1	24	1	2_Hippo_Male_pool_BHLHE40::1	24	Gene Ppm1h	Ppm1h, A430075L18Rik, C030002B11Rik, ARHCL1	protein phosphatase 1H (PP2C domain containing)	NM_176919.4, NM_001110218.1	1435510_at	NP_795893.2, NP_001103688.1
GeneID:387251	Mirlet7i	10	122985640	122985724	84	-	1	2_Hippo_Male_pool_BHLHE40::1::641	-868	upstream	1	19	1	2_Hippo_Male_pool_BHLHE40::1	19	Gene Mirlet7i	Mirnlet7i, Mirlet7i, mmu-let-7i	microRNA let7i	NR_029527.1
GeneID:67074	Mon2	10	122992061	123076505	84444	-	1	2_Hippo_Male_pool_BHLHE40::1::641	89913	downstream	1	19	1	2_Hippo_Male_pool_BHLHE40::1	19	Gene Mon2	Mon2, mKIAA1040, AW495628, 2610528O22Rik, Sf21	MON2 homolog (yeast)	NM_153395.2, NM_001163024.1, NM_001163025.1	1428817_at, 1428818_at	NP_700444.2, NP_001156496.1, NP_001156497.1
GeneID:68876	Xrcc6bp1	10	126868427	126901371	32944	-	1	2_Hippo_Male_pool_BHLHE40::1::643	27	in gene	1	27	1	2_Hippo_Male_pool_BHLHE40::1	27	Gene Xrcc6bp1	2410012H02Rik, 1110068E08Rik, Xrcc6bp1	XRCC6 binding protein 1	NM_026858.3, NM_001159559.1		NP_081134.2, NP_001153031.1
GeneID:52468	Ctdsp2	10	126978717	126999975	21258	+	1	2_Hippo_Male_pool_BHLHE40::1::645	1715	in gene	1	24	1	2_Hippo_Male_pool_BHLHE40::1	24	Gene Ctdsp2	OS4, D10Ertd73e, OS-4, MGC38258, SCP2, AI586070, Ctdsp2	CTD (carboxy-terminal domain, RNA polymerase II, polypeptide A) small phosphatase 2	NM_146012.2, NM_001113470.1	1423660_at, 1423661_s_at	NP_666124.1, NP_001106941.1
GeneID:11567	Avil	10	127000709	127020994	20285	+	1	2_Hippo_Male_pool_BHLHE40::1::646	30043	downstream	1	41	1	2_Hippo_Male_pool_BHLHE40::1	41	Gene Avil	Avil, DOC6, Advil	advillin	NM_009635.3	1419148_at	NP_033765.2
GeneID:66399	Tsfm	10	127022332	127030814	8482	-	1	2_Hippo_Male_pool_BHLHE40::1::646	62	in gene	1	41	1	2_Hippo_Male_pool_BHLHE40::1	41	Gene Tsfm	EF-TS, 9430024O13Rik, Tsfm, EF-Tsmt, 2310050B20Rik	Ts translation elongation factor, mitochondrial	NM_025537.3	1432170_at	NP_079813.1
GeneID:100504608	LOC100504608	10	127032905	127041394	8489	-	2	2_Hippo_Male_pool_BHLHE40::1::646, 2_Hippo_Male_pool_BHLHE40::1::647	10642, 82	downstream, in gene	1	31.5	2	2_Hippo_Male_pool_BHLHE40::1	41	Gene LOC100504608		protein FAM119B-like	NM_001205036.1		NP_001191965.1
GeneID:17299	Mettl1	10	127041932	127045461	3529	+	1	2_Hippo_Male_pool_BHLHE40::1::647	-620	upstream	1	22	1	2_Hippo_Male_pool_BHLHE40::1	22	Gene Mettl1	2810012D02Rik, Mettl1	methyltransferase like 1	NM_010792.1	1419122_at	NP_034922.1
GeneID:13115	Cyp27b1	10	127048246	127053006	4760	+	1	2_Hippo_Male_pool_BHLHE40::1::647	-6934	upstream	1	22	1	2_Hippo_Male_pool_BHLHE40::1	22	Gene Cyp27b1	Cyp27b, MGC91184, Pddr, P450c1, Vdd1, VddrI, Cyp40, Vdr, Vddr, Cyp27b1, Cp2b, Cyp1	cytochrome P450, family 27, subfamily b, polypeptide 1	NM_010009.2	1427372_at	NP_034139.2
GeneID:216438	March9	10	127056050	127060184	4134	-	1	2_Hippo_Male_pool_BHLHE40::1::648	-3176	upstream	1	20	1	2_Hippo_Male_pool_BHLHE40::1	20	Gene March9	March9, BC019560, AI608492	membrane-associated ring finger (C3HC4) 9	NM_001033262.2	1427409_at	NP_001028434.1
GeneID:12567	Cdk4	10	127063603	127067283	3680	+	2	2_Hippo_Male_pool_BHLHE40::1::648, 2_Hippo_Male_pool_BHLHE40::1::649	-243, 7373	upstream, downstream	1	34.5	2	2_Hippo_Male_pool_BHLHE40::1	49	Gene Cdk4	Cdk4, Crk3	cyclin-dependent kinase 4	NM_009870.3	1422439_a_at, 1422440_at, 1422441_x_at	NP_034000.1
GeneID:67125	Tspan31	10	127067290	127070261	2971	-	2	2_Hippo_Male_pool_BHLHE40::1::648, 2_Hippo_Male_pool_BHLHE40::1::649	6901, -715	downstream, upstream	1	34.5	2	2_Hippo_Male_pool_BHLHE40::1	49	Gene Tspan31	Tspan31, Sas, 2700085A14Rik, AW742554	tetraspanin 31	NM_025982.4	1416556_at, 1430029_a_at	NP_080258.1
GeneID:100504703	A730063M14Rik	10	127070481	127071101	620	+	2	2_Hippo_Male_pool_BHLHE40::1::648, 2_Hippo_Male_pool_BHLHE40::1::649	-7121, 495	upstream, in gene	1	34.5	2	2_Hippo_Male_pool_BHLHE40::1	49	Gene A730063M14Rik	A730063M14Rik	RIKEN cDNA A730063M14 gene	NR_040660.1
GeneID:216439	Agap2	10	127078907	127093169	14262	+	2	2_Hippo_Male_pool_BHLHE40::1::649, 2_Hippo_Male_pool_BHLHE40::1::650	-7931, 2373	upstream, in gene	1	38	2	2_Hippo_Male_pool_BHLHE40::1	49	Gene Agap2	mKIAA0167, Agap2, Centg1	ArfGAP with GTPase domain, ankyrin repeat and PH domain 2	NM_001033263.4	1419789_at	NP_001028435.1
GeneID:14421	B4galnt1	10	127165156	127172340	7184	+	2	2_Hippo_Male_pool_BHLHE40::1::651, 2_Hippo_Male_pool_BHLHE40::1::652	13340, 15132	downstream, downstream	1	45	2	2_Hippo_Male_pool_BHLHE40::1	66	Gene B4galnt1	GalNAcT, Gal-NAc-T, Ggm-2, Ggm2, GalNAc-T, Galgt1, 4933429D13Rik, B4galnt1	beta-1,4-N-acetyl-galactosaminyl transferase 1	NM_001244617.1, NM_001244618.1, NM_008080.5, NM_027739.2, NR_045166.1	1418655_at, 1425363_at	NP_001231546.1, NP_001231547.1, NP_032106.1, NP_082015.2
GeneID:216441	Slc26a10	10	127172426	127180645	8219	-	3	2_Hippo_Male_pool_BHLHE40::1::651, 2_Hippo_Male_pool_BHLHE40::1::652, 2_Hippo_Male_pool_BHLHE40::1::653	2149, 357, -6907	in gene, in gene, upstream	1	35.667	3	2_Hippo_Male_pool_BHLHE40::1	66	Gene Slc26a10	Slc26a10, MGC107595, C78409, D630010I07	solute carrier family 26, member 10	NM_177615.3		NP_808283.2
GeneID:52666	Arhgef25	10	127182521	127190054	7533	-	3	2_Hippo_Male_pool_BHLHE40::1::651, 2_Hippo_Male_pool_BHLHE40::1::652, 2_Hippo_Male_pool_BHLHE40::1::653	11558, 9766, 2502	downstream, downstream, in gene	1	35.667	3	2_Hippo_Male_pool_BHLHE40::1	66	Gene Arhgef25	GEFT, D10Ertd610e, 2410008H17Rik, Arhgef25	Rho guanine nucleotide exchange factor (GEF) 25	NM_028027.3, NM_001166413.1	1419978_s_at, 1426855_at	NP_082303.2, NP_001159885.1
GeneID:80904	Dtx3	10	127190378	127195709	5331	-	2	2_Hippo_Male_pool_BHLHE40::1::652, 2_Hippo_Male_pool_BHLHE40::1::653	15421, 8157	downstream, downstream	1	41.5	2	2_Hippo_Male_pool_BHLHE40::1	66	Gene Dtx3	Deltex3, mg310, MGC106339, Dtx3	deltex 3 homolog (Drosophila)	NM_030714.2	1420752_at	NP_109639.1
GeneID:100038591	F420014N23Rik	10	127195249	127202643	7394	+	2	2_Hippo_Male_pool_BHLHE40::1::653, 2_Hippo_Male_pool_BHLHE40::1::654	-7697, 16527	upstream, downstream	1	20	2	2_Hippo_Male_pool_BHLHE40::1	23	Gene F420014N23Rik	ENSMUSG00000074658, F420014N23Rik	RIKEN cDNA F420014N23 gene	NR_045715.1, NR_045716.1
GeneID:117150	Pip4k2c	10	127197067	127211622	14555	-	2	2_Hippo_Male_pool_BHLHE40::1::653, 2_Hippo_Male_pool_BHLHE40::1::654	24070, -154	downstream, upstream	1	20	2	2_Hippo_Male_pool_BHLHE40::1	23	Gene Pip4k2c	Pip5k2c, Pip4k2c	phosphatidylinositol-5-phosphate 4-kinase, type II, gamma	NM_054097.3	1416387_at, 1416388_at	NP_473438.1
GeneID:407790	Ndufa4l2	10	127514939	127517154	2215	+	1	2_Hippo_Male_pool_BHLHE40::1::655	7301	downstream	1	23	1	2_Hippo_Male_pool_BHLHE40::1	23	Gene Ndufa4l2	Ndufa4l2, BC064011, MGC117746	NADH dehydrogenase (ubiquinone) 1 alpha subcomplex, 4-like 2	NM_001098789.1	1434905_at	NP_001092259.1
GeneID:108037	Shmt2	10	127517123	127522444	5321	-	1	2_Hippo_Male_pool_BHLHE40::1::655	204	in gene	1	23	1	2_Hippo_Male_pool_BHLHE40::1	23	Gene Shmt2	2700043D08Rik, AA408223, AA986903, Shmt2	serine hydroxymethyltransferase 2 (mitochondrial)	NM_001252316.1, NM_028230.4	1426423_at, 1434204_x_at	NP_001239245.1, NP_082506.1
GeneID:104080	Nxph4	10	127525473	127534559	9086	-	1	2_Hippo_Male_pool_BHLHE40::1::655	12319	downstream	1	23	1	2_Hippo_Male_pool_BHLHE40::1	23	Gene Nxph4	AI851051, 1110036M10Rik, Nxph4	neurexophilin 4	NM_183297.2	1429753_at	NP_899120.2
GeneID:16971	Lrp1	10	127538157	127621148	82991	-	1	2_Hippo_Male_pool_BHLHE40::1::656	-708	upstream	1	22	1	2_Hippo_Male_pool_BHLHE40::1	22	Gene Lrp1	CD91, A2mr, Lrp, AI316852, Lrp1	low density lipoprotein receptor-related protein 1	NM_008512.2		NP_032538.2
GeneID:20852	Stat6	10	127642986	127660987	18001	+	2	2_Hippo_Male_pool_BHLHE40::1::657, 2_Hippo_Male_pool_BHLHE40::1::658	24054, 26358	downstream, downstream	1	29.5	2	2_Hippo_Male_pool_BHLHE40::1	34	Gene Stat6	Stat6	signal transducer and activator of transcription 6	NM_009284.2	1421708_a_at, 1426353_at	NP_033310.2
GeneID:17937	Nab2	10	127660918	127666703	5785	-	2	2_Hippo_Male_pool_BHLHE40::1::657, 2_Hippo_Male_pool_BHLHE40::1::658	-337, -2641	upstream, upstream	1	29.5	2	2_Hippo_Male_pool_BHLHE40::1	34	Gene Nab2	AI451907, Nab2	Ngfi-A binding protein 2	NM_008668.2, NM_001122895.1	1417930_at	NP_032694.2, NP_001116367.1
GeneID:72243	1700012D01Rik	10	127667123	127668851	1728	+	3	2_Hippo_Male_pool_BHLHE40::1::657, 2_Hippo_Male_pool_BHLHE40::1::658, 2_Hippo_Male_pool_BHLHE40::1::659	-83, 2221, 9965	upstream, downstream, downstream	1	27.333	3	2_Hippo_Male_pool_BHLHE40::1	34	Gene 1700012D01Rik	1700012D01Rik	RIKEN cDNA 1700012D01 gene	NR_045171.1
GeneID:210035	Tmem194	10	127677065	127701047	23982	+	3	2_Hippo_Male_pool_BHLHE40::1::657, 2_Hippo_Male_pool_BHLHE40::1::658, 2_Hippo_Male_pool_BHLHE40::1::659	-10025, -7721, 23	upstream, upstream, in gene	1	27.333	3	2_Hippo_Male_pool_BHLHE40::1	34	Gene Tmem194	MGC40914, Tmem194a, Tmem194	transmembrane protein 194	NM_001113211.1, NM_173732.3	1436460_at	NP_001106682.1, NP_776093.1
GeneID:19075	Prim1	10	128015215	128030030	14815	+	1	2_Hippo_Male_pool_BHLHE40::1::660	20433	downstream	1	41	1	2_Hippo_Male_pool_BHLHE40::1	41	Gene Prim1	Prim1, AI324982, MGC107288	DNA primase, p49 subunit	NM_008921.2	1418369_at	NP_032947.1
GeneID:17938	Naca	10	128035346	128048637	13291	+	1	2_Hippo_Male_pool_BHLHE40::1::660	302	in gene	1	41	1	2_Hippo_Male_pool_BHLHE40::1	41	Gene Naca	AL024382, mKIAA0363, skNAC, Gm1878, AL022831, Naca	nascent polypeptide-associated complex alpha polypeptide	NM_013608.3, NM_001113199.1	1416669_s_at	NP_038636.2, NP_001106670.1
GeneID:56351	Ptges3	10	128058982	128077254	18272	+	1	2_Hippo_Male_pool_BHLHE40::1::661	-38	upstream	1	25	1	2_Hippo_Male_pool_BHLHE40::1	25	Gene Ptges3	Ptges3, Ptges, 5730442A20Rik, Tebp, sid3177, cPGES, p23	prostaglandin E synthase 3 (cytosolic)	NM_019766.4		NP_062740.1
GeneID:103135	Pan2	10	128303335	128321358	18023	+	1	2_Hippo_Male_pool_BHLHE40::1::662	19273	downstream	1	19	1	2_Hippo_Male_pool_BHLHE40::1	19	Gene Pan2	AI047843, AW742773, mKIAA0710, Pan2, Usp52, 1200014O24Rik	PAN2 polyA specific ribonuclease subunit homolog (S. cerevisiae)	NM_001252326.1, NM_001252327.1, NM_133992.3	1426700_a_at	NP_001239255.1, NP_001239256.1, NP_598753.1
GeneID:56530	Cnpy2	10	128322459	128327187	4728	+	1	2_Hippo_Male_pool_BHLHE40::1::662	149	in gene	1	19	1	2_Hippo_Male_pool_BHLHE40::1	19	Gene Cnpy2	D10Bwg1546e, Tmem4, Zsig9, Cnpy2, 5330432A10Rik, AW229003	canopy 2 homolog (zebrafish)	NM_019953.1	1416507_at	NP_064337.1
GeneID:68094	Smarcc2	10	128459236	128490174	30938	+	1	2_Hippo_Male_pool_BHLHE40::1::663	-612	upstream	1	19	1	2_Hippo_Male_pool_BHLHE40::1	19	Gene Smarcc2	5930405J04Rik, Smarcc2	SWI/SNF related, matrix associated, actin dependent regulator of chromatin, subfamily c, member 2	NM_198160.2, NM_001114096.1, NM_001114097.1	1428382_at	NP_937803.1, NP_001107568.1, NP_001107569.1
GeneID:19682	Rdh5	10	128913590	128919297	5707	-	1	2_Hippo_Male_pool_BHLHE40::1::664	-4191	upstream	1	27	1	2_Hippo_Male_pool_BHLHE40::1	27	Gene Rdh5	AI987873, RDH4, Rdh5, 9-cis, cRDH	retinol dehydrogenase 5	NM_134006.4	1418808_at	NP_598767.1
GeneID:14533	Bloc1s1	10	128919914	128923524	3610	-	1	2_Hippo_Male_pool_BHLHE40::1::664	36	in gene	1	27	1	2_Hippo_Male_pool_BHLHE40::1	27	Gene Bloc1s1	BLOS1, AI839753, Gcn5l1, Bloc1s1	biogenesis of lysosome-related organelles complex-1, subunit 1	NM_015740.3	1422614_s_at	NP_056555.2
GeneID:56218	Patz1	11	3289131	3309083	19952	+	2	2_Hippo_Male_pool_BHLHE40::1::665, 2_Hippo_Male_pool_BHLHE40::1::666	757, 1429	in gene, in gene	1	37.5	2	2_Hippo_Male_pool_BHLHE40::1	46	Gene Patz1	Zfp278, 8430401L15Rik, AI447519, Mazr, Patz, Patz1	POZ (BTB) and AT hook containing zinc finger 1	NM_019574.3, NM_001253690.1, NM_001253691.1, NR_045108.2, NR_045109.2	1429739_a_at, 1434495_at	NP_062520.1, NP_001240619.1, NP_001240620.1
GeneID:791413	Gm12592	11	3304830	3331178	26348	-	3	2_Hippo_Male_pool_BHLHE40::1::667, 2_Hippo_Male_pool_BHLHE40::1::668, 2_Hippo_Male_pool_BHLHE40::1::669	458, -246, -1078	in gene, upstream, upstream	1	43.333	3	2_Hippo_Male_pool_BHLHE40::1	92	Gene Gm12592	OTTMUSG00000007639, Gm12592	predicted gene 12592	XR_105429.2, XR_106630.2
GeneID:100302648	Gm11944	11	3309000	3320722	11722	+	1	2_Hippo_Male_pool_BHLHE40::1::667	21720	downstream	1	19	1	2_Hippo_Male_pool_BHLHE40::1	19	Gene Gm11944	OTTMUSG00000005017, Gm11944	predicted gene 11944	NR_045708.1
GeneID:216505	Pik3ip1	11	3330731	3342971	12240	+	3	2_Hippo_Male_pool_BHLHE40::1::667, 2_Hippo_Male_pool_BHLHE40::1::668, 2_Hippo_Male_pool_BHLHE40::1::669	-11, 693, 1525	upstream, in gene, in gene	1	43.333	3	2_Hippo_Male_pool_BHLHE40::1	92	Gene Pik3ip1	Hgfl, Pik3ip1, 5830455E04Rik, Crkd, 1500004A08Rik	phosphoinositide-3-kinase interacting protein 1	NM_178149.4	1428332_at	NP_835362.2
GeneID:16886	Limk2	11	3343297	3409235	65938	-	1	2_Hippo_Male_pool_BHLHE40::1::670	99	in gene	1	18	1	2_Hippo_Male_pool_BHLHE40::1	18	Gene Limk2	Limk2, Limk2b, Limk2a, 9430059K01, A930024P04Rik, C85310	LIM motif-containing protein kinase 2	NM_173053.1, NM_001034030.1, NM_010718.3	1418581_a_at	NP_774958.1, NP_001029202.1, NP_034848.1
GeneID:193670	Rnf185	11	3415983	3452325	36342	-	1	2_Hippo_Male_pool_BHLHE40::1::670	43189	downstream	1	18	1	2_Hippo_Male_pool_BHLHE40::1	18	Gene Rnf185	AL033296, Rnf185, MGC19394, 1700022N24Rik	ring finger protein 185	NM_145355.4		NP_663330.2
GeneID:544752	Tug1	11	3639794	3648808	9014	-	1	2_Hippo_Male_pool_BHLHE40::1::671	-184	upstream	1	42	1	2_Hippo_Male_pool_BHLHE40::1	42	Gene Tug1	Tug1, AI316828	taurine upregulated gene 1	NR_002322.1, NR_002321.1	1415708_at, 1426771_at
GeneID:74522	Morc2a	11	3649494	3690372	40878	+	1	2_Hippo_Male_pool_BHLHE40::1::671	-502	upstream	1	42	1	2_Hippo_Male_pool_BHLHE40::1	42	Gene Morc2a	Zcwcc1, 8430403M08Rik, Morc2a	microrchidia 2A	NM_198162.1, NM_001159288.1	1429532_at	NP_937805.1, NP_001152760.1
GeneID:74309	Osbp2	11	3703731	3863903	160172	-	2	2_Hippo_Male_pool_BHLHE40::1::672, 2_Hippo_Male_pool_BHLHE40::1::673	66047, -193	in gene, upstream	1	30	2	2_Hippo_Male_pool_BHLHE40::1	33	Gene Osbp2	1700095P05Rik, ORP-4, OSBPL1, Osbp2, Gm244, C630001G20Rik	oxysterol binding protein 2	NM_152818.2	1428355_at, 1428356_at	NP_690031.2
GeneID:103710	Slc35e4	11	3907022	3914664	7642	-	1	2_Hippo_Male_pool_BHLHE40::1::674	1800	in gene	1	32	1	2_Hippo_Male_pool_BHLHE40::1	32	Gene Slc35e4	Slc35e4, MGC28785, AI414849, A330108F03Rik, AI536442	solute carrier family 35, member E4	NM_153142.3	1434167_at, 1436693_x_at	NP_694782.1
GeneID:21452	Tcn2	11	3917077	3932078	15001	-	1	2_Hippo_Male_pool_BHLHE40::1::674	19214	downstream	1	32	1	2_Hippo_Male_pool_BHLHE40::1	32	Gene Tcn2	Tcn-2, Tcn2, AW208754	transcobalamin 2	NM_015749.3, NM_001130459.1, NM_001130458.1		NP_056564.1, NP_001123931.1, NP_001123930.1
GeneID:75342	4930556J24Rik	11	3937541	3976778	39237	-	1	2_Hippo_Male_pool_BHLHE40::1::675	12938	in gene	1	94	1	2_Hippo_Male_pool_BHLHE40::1	94	Gene 4930556J24Rik	4930556J24Rik	RIKEN cDNA 4930556J24 gene	XM_003085769.1, XM_003084882.1		XP_003085817.1, XP_003084930.1
GeneID:64934	Pes1	11	3963975	3980004	16029	+	1	2_Hippo_Male_pool_BHLHE40::1::675	-135	upstream	1	94	1	2_Hippo_Male_pool_BHLHE40::1	94	Gene Pes1	Pes1	pescadillo homolog 1, containing BRCT domain (zebrafish)	NM_022889.3	1416172_at, 1416173_at	NP_075027.1
GeneID:103655	Sec14l4	11	4031782	4048023	16241	+	1	2_Hippo_Male_pool_BHLHE40::1::676	-4022	upstream	1	18	1	2_Hippo_Male_pool_BHLHE40::1	18	Gene Sec14l4	AW536553, Sec14l4, AI256582, SPF, MGC30313, TAP	SEC14-like 4 (S. cerevisiae)	NM_146013.1	1424676_s_at	NP_666125.1
GeneID:74302	Mtmr3	11	4480868	4594815	113947	-	2	2_Hippo_Male_pool_BHLHE40::1::677, 2_Hippo_Male_pool_BHLHE40::1::678	351, -97	in gene, upstream	1	22.5	2	2_Hippo_Male_pool_BHLHE40::1	29	Gene Mtmr3	mKIAA0371, 1700092A20Rik, Mtmr3, AI255150, AW557713, FYVE-DSP1, MGC78036, ZFYVE10	myotubularin related protein 3	NM_028860.2	1427117_at, 1434042_s_at	NP_083136.2
GeneID:75452	Ascc2	11	4637793	4683385	45592	+	1	2_Hippo_Male_pool_BHLHE40::1::679	41183	in gene	1	25	1	2_Hippo_Male_pool_BHLHE40::1	25	Gene Ascc2	1700011I11Rik, AW046480, FLJ21588, 2610034L15Rik, AI482016, Ascc2, ASC1p100	activating signal cointegrator 1 complex subunit 2	NM_029291.1	1418348_a_at, 1427156_s_at	NP_083567.1
GeneID:380684	Nefh	11	4938754	4948064	9310	-	1	2_Hippo_Male_pool_BHLHE40::1::680	320	in gene	1	18	1	2_Hippo_Male_pool_BHLHE40::1	18	Gene Nefh	mKIAA0845, Nfh, Nefh, NF-H, NF200	neurofilament, heavy polypeptide	NM_010904.3	1424847_at	NP_035034.2
GeneID:11764	Ap1b1	11	4947521	5042794	95273	+	2	2_Hippo_Male_pool_BHLHE40::1::680, 2_Hippo_Male_pool_BHLHE40::1::681	223, 39439	in gene, in gene	1	20	2	2_Hippo_Male_pool_BHLHE40::1	22	Gene Ap1b1	Ap1b1, Adtb1	adaptor protein complex AP-1, beta 1 subunit	NM_001243043.1, NM_001243044.1, NM_007454.3	1416279_at	NP_001229972.1, NP_001229973.1, NP_031480.2
GeneID:100038587	Gm10278	11	4989752	4992577	2825	-	1	2_Hippo_Male_pool_BHLHE40::1::681	5617	downstream	1	22	1	2_Hippo_Male_pool_BHLHE40::1	22	Gene Gm10278	ENSMUSG00000069821, Gm10278	predicted gene 10278	XR_141035.1, XR_141620.1
GeneID:78926	Gas2l1	11	5054131	5065327	11196	-	3	2_Hippo_Male_pool_BHLHE40::1::682, 2_Hippo_Male_pool_BHLHE40::1::683, 2_Hippo_Male_pool_BHLHE40::1::684	6895, 5423, 3343	in gene, in gene, in gene	1	30.333	3	2_Hippo_Male_pool_BHLHE40::1	41	Gene Gas2l1	GAR22, D0Jmb1, Gas2l1, 4930500E24Rik, TU-71.1, Gar22	growth arrest-specific 2 like 1	NM_001190406.1, NM_001190408.1, NM_030228.3, NM_144560.3	1430595_at, 1434928_at	NP_001177335.1, NP_001177337.1, NP_653146.1, NP_084504.2
GeneID:75668	Rasl10a	11	5058128	5060383	2255	+	3	2_Hippo_Male_pool_BHLHE40::1::682, 2_Hippo_Male_pool_BHLHE40::1::683, 2_Hippo_Male_pool_BHLHE40::1::684	304, 1776, 3856	in gene, in gene, downstream	1	30.333	3	2_Hippo_Male_pool_BHLHE40::1	41	Gene Rasl10a	2210403B10Rik, MGC130094, MGC130093, Rasl10a, AI852688	RAS-like, family 10, member A	NM_145216.3	1427975_at	NP_660251.1
GeneID:14030	Ewsr1	11	5069688	5099077	29389	-	2	2_Hippo_Male_pool_BHLHE40::1::683, 2_Hippo_Male_pool_BHLHE40::1::684	39173, 37093	downstream, downstream	1	35	2	2_Hippo_Male_pool_BHLHE40::1	41	Gene Ewsr1	Ewsh, Ews, AU018891, Ewsr1	Ewing sarcoma breakpoint region 1	NM_007968.2	1417238_at	NP_031994.2
GeneID:22433	Xbp1	11	5520967	5525872	4905	+	1	2_Hippo_Male_pool_BHLHE40::1::685	713	in gene	1	18	1	2_Hippo_Male_pool_BHLHE40::1	18	Gene Xbp1	D11Ertd39e, Xbp1, TREB-5, TREB5, XBP-1	X-box binding protein 1	NM_013842.2	1420011_s_at, 1420012_at, 1420886_a_at	NP_038870.2
GeneID:104479	Ccdc117	11	5528887	5542217	13330	-	1	2_Hippo_Male_pool_BHLHE40::1::685	20537	downstream	1	18	1	2_Hippo_Male_pool_BHLHE40::1	18	Gene Ccdc117	AV173073, Ccdc117, BC018601, 1700026O03Rik, 1110004K02Rik, AU018638, MGC30640, AU042822	coiled-coil domain containing 117	NM_134033.2		NP_598794.2
GeneID:72046	Urgcp	11	5713417	5762376	48959	-	1	2_Hippo_Male_pool_BHLHE40::1::686	72	in gene	1	60	1	2_Hippo_Male_pool_BHLHE40::1	60	Gene Urgcp	9130001I21Rik, mKIAA1507, 2010005J08Rik, Urgcp, AW060359, Urg4	upregulator of cell proliferation	NM_178623.3, NM_001077661.1	1430494_at, 1433498_at, 1433499_at	NP_848738.2, NP_001071129.1
GeneID:76508	2210015D19Rik	11	5762150	5784710	22560	+	1	2_Hippo_Male_pool_BHLHE40::1::686	154	in gene	1	60	1	2_Hippo_Male_pool_BHLHE40::1	60	Gene 2210015D19Rik	1600028I17Rik, AI596465, 2210015D19Rik	RIKEN cDNA 2210015D19 gene	NR_015577.1	1429073_at
GeneID:11568	Aebp1	11	5861866	5872225	10359	+	1	2_Hippo_Male_pool_BHLHE40::1::688	16438	downstream	1	25	1	2_Hippo_Male_pool_BHLHE40::1	25	Gene Aebp1	Aebp1, ACLP	AE binding protein 1	NM_009636.2	1422514_at	NP_033766.2
GeneID:18972	Pold2	11	5872180	5878256	6076	-	1	2_Hippo_Male_pool_BHLHE40::1::688	-48	upstream	1	25	1	2_Hippo_Male_pool_BHLHE40::1	25	Gene Pold2	po1D2, p50, 50kDa, Pold2	polymerase (DNA directed), delta 2, regulatory subunit	NM_008894.2		NP_032920.2
GeneID:103988	Gck	11	5900823	5949599	48776	-	1	2_Hippo_Male_pool_BHLHE40::1::689	-6001	upstream	1	19	1	2_Hippo_Male_pool_BHLHE40::1	19	Gene Gck	GLK, Gck, MODY2, HXKP, HKIV, Gk, HK4, Gls006	glucokinase	NM_010292.4	1419146_a_at, 1425303_at	NP_034422.2
GeneID:56418	Ykt6	11	5955758	5967780	12022	+	1	2_Hippo_Male_pool_BHLHE40::1::689	-158	upstream	1	19	1	2_Hippo_Male_pool_BHLHE40::1	19	Gene Ykt6	AW105923, Ykt6, 1810013M05Rik, 0610042I15Rik	YKT6 homolog (S. Cerevisiae)	NM_019661.4		NP_062635.2
GeneID:12323	Camk2b	11	5969642	6065748	96106	-	3	2_Hippo_Male_pool_BHLHE40::1::690, 2_Hippo_Male_pool_BHLHE40::1::691, 2_Hippo_Male_pool_BHLHE40::1::692	1417, 740, -332	in gene, in gene, upstream	1	26	3	2_Hippo_Male_pool_BHLHE40::1	32	Gene Camk2b	Camk2d, Camk2b, MGC90738	calcium/calmodulin-dependent protein kinase II, beta	NM_001174053.1, NM_001174054.1, NM_007595.5		NP_001167524.1, NP_001167525.1, NP_031621.3
GeneID:209586	Nudcd3	11	6105691	6200451	94760	-	1	2_Hippo_Male_pool_BHLHE40::1::693	45987	in gene	1	19	1	2_Hippo_Male_pool_BHLHE40::1	19	Gene Nudcd3	BC024322, Nudcd3, AI427847, KIAA1068, mKIAA1068, RP23-28G13.2	NudC domain containing 3	NM_173748.4		NP_776109.1
GeneID:52915	Zmiz2	11	6389364	6406162	16798	+	1	2_Hippo_Male_pool_BHLHE40::1::694	26492	downstream	1	76	1	2_Hippo_Male_pool_BHLHE40::1	76	Gene Zmiz2	2410117E06Rik, Zmiz2, D11Bwg0280e, R74931, Zimp7	zinc finger, MIZ-type containing 2	NM_028601.2, NM_001005867.1		NP_082877.2, NP_001005867.1
GeneID:268373	Ppia	11	6415870	6419810	3940	+	2	2_Hippo_Male_pool_BHLHE40::1::694, 2_Hippo_Male_pool_BHLHE40::1::695	-14, 482	upstream, in gene	1	59	2	2_Hippo_Male_pool_BHLHE40::1	76	Gene Ppia	2700098C05, Cphn, CypA, CyP-18, Ppia	peptidylprolyl isomerase A	NM_008907.1	1417451_a_at	NP_032933.1
GeneID:246177	Myo1g	11	6506548	6520958	14410	-	1	2_Hippo_Male_pool_BHLHE40::1::696	-7714	upstream	1	66	1	2_Hippo_Male_pool_BHLHE40::1	66	Gene Myo1g	Myo1g, E430002D17Rik	myosin IG	NM_178440.4	1427892_at	NP_848534.2
GeneID:100041286	Gm11974	11	6525591	6528760	3169	-	1	2_Hippo_Male_pool_BHLHE40::1::696	88	in gene	1	66	1	2_Hippo_Male_pool_BHLHE40::1	66	Gene Gm11974	OTTMUSG00000005115, Gm11974	predicted gene 11974	NR_045893.1
GeneID:16009	Igfbp3	11	7206086	7213923	7837	-	1	2_Hippo_Male_pool_BHLHE40::1::698	611	in gene	1	16	1	2_Hippo_Male_pool_BHLHE40::1	16	Gene Igfbp3	IGgfbp3, Igfbp3, AI649005, IGFBP-3	insulin-like growth factor binding protein 3	NM_008343.2	1423062_at	NP_032369.2
GeneID:319939	Tns3	11	8431652	8664535	232883	-	1	2_Hippo_Male_pool_BHLHE40::1::700	40183	in gene	1	49	1	2_Hippo_Male_pool_BHLHE40::1	49	Gene Tns3	F830010I22Rik, TEM6, Tns3, BC023928, Tens1	tensin 3	NM_001083587.1		NP_001077056.1
GeneID:15574	Hus1	11	8993142	9011137	17995	-	1	2_Hippo_Male_pool_BHLHE40::1::701	161	in gene	1	16	1	2_Hippo_Male_pool_BHLHE40::1	16	Gene Hus1	mHus1, Hus1	Hus1 homolog (S. pombe)	NM_008316.4	1418308_at, 1425366_a_at	NP_032342.1
GeneID:194974	Sun3	11	9016054	9048991	32937	-	3	2_Hippo_Male_pool_BHLHE40::1::701, 2_Hippo_Male_pool_BHLHE40::1::702, 2_Hippo_Male_pool_BHLHE40::1::703	38015, 1567, 319	downstream, in gene, in gene	1	25	3	2_Hippo_Male_pool_BHLHE40::1	34	Gene Sun3	MGC130135, D630047F21Rik, Sun3, Sunc1	Sad1 and UNC84 domain containing 3	NM_177576.3		NP_808244.1
GeneID:626870	Gm11992	11	9048592	9069354	20762	+	2	2_Hippo_Male_pool_BHLHE40::1::702, 2_Hippo_Male_pool_BHLHE40::1::703	-1168, 80	upstream, in gene	1	29.5	2	2_Hippo_Male_pool_BHLHE40::1	34	Gene Gm11992	OTTMUSG00000005148, Gm11992	predicted gene 11992	NM_001037928.3		NP_001033017.1
GeneID:53604	Zpbp	11	11280040	11462419	182379	-	1	2_Hippo_Male_pool_BHLHE40::1::704	83	in gene	1	20	1	2_Hippo_Male_pool_BHLHE40::1	20	Gene Zpbp	Sp38, Zpbp, 4930486K01Rik, sp-38, IAM38, Iam38	zona pellucida binding protein	NM_001185153.1, NM_015785.2		NP_001172082.1, NP_056600.1
GeneID:60530	Fignl1	11	11800288	11808962	8674	-	1	2_Hippo_Male_pool_BHLHE40::1::705	146	in gene	1	16	1	2_Hippo_Male_pool_BHLHE40::1	16	Gene Fignl1	Fignl1		NM_021891.3, NM_001163359.1, NM_001163360.1	1422430_at	NP_068691.2, NP_001156831.1, NP_001156832.1
GeneID:13195	Ddc	11	11814101	11898144	84043	-	1	2_Hippo_Male_pool_BHLHE40::1::705	89328	downstream	1	16	1	2_Hippo_Male_pool_BHLHE40::1	16	Gene Ddc	Aadc, Ddc	dopa decarboxylase	NM_001190448.1, NM_016672.4	1426215_at, 1430591_at	NP_001177377.1, NP_057881.1
GeneID:14783	Grb10	11	11930499	12037420	106921	-	1	2_Hippo_Male_pool_BHLHE40::1::706	11212	in gene	1	136	1	2_Hippo_Male_pool_BHLHE40::1	136	Gene Grb10	mKIAA0207, AI325020, 5730571D09Rik, Meg1, Grb10	growth factor receptor bound protein 10	NM_001177629.1, NM_010345.4	1425457_a_at, 1425458_a_at, 1430164_a_at	NP_001171100.1, NP_034475.2
GeneID:380686	Cnrip1	11	17051934	17079372	27438	+	1	2_Hippo_Male_pool_BHLHE40::1::707	-30	upstream	1	48	1	2_Hippo_Male_pool_BHLHE40::1	48	Gene Cnrip1	C2orf32, AI854501, 3110054C06Rik, 1500041B16Rik, Cnrip1, 5330437A18Rik	cannabinoid receptor interacting protein 1	NM_029861.2	1430302_at, 1433695_at	NP_084137.1
GeneID:19058	Ppp3r1	11	17159298	17200380	41082	+	1	2_Hippo_Male_pool_BHLHE40::1::708	-226	upstream	1	30	1	2_Hippo_Male_pool_BHLHE40::1	30	Gene Ppp3r1	Cnb1, MCIP1, CaNB1, Ppp3r1	protein phosphatase 3, regulatory subunit B, alpha isoform (calcineurin B, type I)	NM_024459.2	1421786_at, 1433591_at	NP_077779.2
GeneID:57316	C1d	11	17257618	17269176	11558	+	1	2_Hippo_Male_pool_BHLHE40::1::709	-18	upstream	1	25	1	2_Hippo_Male_pool_BHLHE40::1	25	Gene C1d	1110036E10Rik, AI875855, SUN-CoR, C1d	C1D nuclear receptor co-repressor	NM_020558.3	1416886_at, 1416887_at	NP_065583.2
GeneID:114716	Spred2	11	19924442	20022597	98155	+	3	2_Hippo_Male_pool_BHLHE40::1::712, 2_Hippo_Male_pool_BHLHE40::1::713, 2_Hippo_Male_pool_BHLHE40::1::714	-186, 1142, 14886	upstream, in gene, in gene	1	42.667	3	2_Hippo_Male_pool_BHLHE40::1	83	Gene Spred2	Spred2, C79158	sprouty-related, EVH1 domain containing 2	NM_033523.4	1423001_at, 1434403_at	NP_277058.1
GeneID:58172	Sertad2	11	20543253	20653023	109770	+	2	2_Hippo_Male_pool_BHLHE40::1::717, 2_Hippo_Male_pool_BHLHE40::1::718	-821, 88875	upstream, in gene	1	35	2	2_Hippo_Male_pool_BHLHE40::1	36	Gene Sertad2	MNCb-1504, AB041541, AU021878, Sertad2, Kiaa0127, Sei2, SEI-2, TRIP-Br2, mKIAA0127	SERTA domain containing 2	NM_001038625.1, NM_021372.2	1417209_at	NP_001033714.1, NP_067347.2
GeneID:67245	Peli1	11	21091324	21150327	59003	+	1	2_Hippo_Male_pool_BHLHE40::1::719	-188	upstream	1	25	1	2_Hippo_Male_pool_BHLHE40::1	25	Gene Peli1	AI586297, Peli1, D11Ertd676e, A930031K15Rik, 2810468L03Rik, AA409794	pellino 1	NM_023324.2	1417371_at, 1417372_a_at, 1431060_at, 1431061_s_at	NP_075813.2
GeneID:216558	Ugp2	11	21321138	21370879	49741	-	1	2_Hippo_Male_pool_BHLHE40::1::720	-545	upstream	1	43	1	2_Hippo_Male_pool_BHLHE40::1	43	Gene Ugp2	Ugp2, MGC38262	UDP-glucose pyrophosphorylase 2	NM_139297.5	1426460_a_at, 1426461_at, 1434485_a_at, 1434486_x_at	NP_647458.1
GeneID:18423	Otx1	11	21994764	22001651	6887	-	2	2_Hippo_Male_pool_BHLHE40::1::721, 2_Hippo_Male_pool_BHLHE40::1::722	4835, -317	in gene, upstream	1	16.5	2	2_Hippo_Male_pool_BHLHE40::1	17	Gene Otx1	Otx1, A730044F23Rik, jv	orthodenticle homolog 1 (Drosophila)	NM_011023.3		NP_035153.1
GeneID:216565	Ehbp1	11	22005825	22286795	280970	-	2	2_Hippo_Male_pool_BHLHE40::1::721, 2_Hippo_Male_pool_BHLHE40::1::722	289979, 284827	downstream, downstream	1	16.5	2	2_Hippo_Male_pool_BHLHE40::1	17	Gene Ehbp1	Flj21950, AF424697, Ehbp1, NACSIN	EH domain binding protein 1	NM_001252515.1, NM_153078.4	1424586_at	NP_001239444.1, NP_694718.4
GeneID:103573	Xpo1	11	23256041	23297597	41556	+	3	2_Hippo_Male_pool_BHLHE40::1::723, 2_Hippo_Male_pool_BHLHE40::1::724, 2_Hippo_Male_pool_BHLHE40::1::725	-809, -105, 50167	upstream, upstream, downstream	1	33.333	3	2_Hippo_Male_pool_BHLHE40::1	45	Gene Xpo1	Crm1, Xpo1, AA420417, Exp1	exportin 1, CRM1 homolog (yeast)	NM_134014.3, NM_001035226.1	1418442_at, 1418443_at	NP_598775.2, NP_001030303.1
GeneID:100042202	Gm3718	11	23304165	23306302	2137	-	1	2_Hippo_Male_pool_BHLHE40::1::725	94	in gene	1	28	1	2_Hippo_Male_pool_BHLHE40::1	28	Gene Gm3718	Gm3718	predicted gene 3718	XR_168476.1
GeneID:17847	Usp34	11	23306895	23490560	183665	+	1	2_Hippo_Male_pool_BHLHE40::1::725	-687	upstream	1	28	1	2_Hippo_Male_pool_BHLHE40::1	28	Gene Usp34	A530081C03Rik, Usp34, Murr2	ubiquitin specific peptidase 34	NM_001190401.2	1434392_at, 1434393_at	NP_001177330.2
GeneID:268391	A830031A19Rik	11	24048955	24075054	26099	-	2	2_Hippo_Male_pool_BHLHE40::1::726, 2_Hippo_Male_pool_BHLHE40::1::727	-1362, -6898	upstream, upstream	1	35.5	2	2_Hippo_Male_pool_BHLHE40::1	44	Gene A830031A19Rik	Gm662, A830031A19Rik	RIKEN cDNA A830031A19 gene	XR_035331.1, XR_035402.1
GeneID:14025	Bcl11a	11	24078056	24173558	95502	+	2	2_Hippo_Male_pool_BHLHE40::1::726, 2_Hippo_Male_pool_BHLHE40::1::727	-1640, 3896	upstream, in gene	1	35.5	2	2_Hippo_Male_pool_BHLHE40::1	44	Gene Bcl11a	Evi9b, Evi9, Ctip1, Evi9a, mKIAA1809, D930021L15Rik, Bcl11a, 2810047E18Rik, BCL-11A, Evi9c	B cell CLL/lymphoma 11A (zinc finger protein)	NM_016707.3, NM_001159289.1, NM_001159290.1, NM_001242934.1	1419406_a_at, 1426552_a_at	NP_057916.1, NP_001152761.1, NP_001152762.1, NP_001229863.1
GeneID:70626	5730522E02Rik	11	25616846	26210576	593730	-	2	2_Hippo_Male_pool_BHLHE40::1::728, 2_Hippo_Male_pool_BHLHE40::1::729	494704, 136464	in gene, in gene	1	19.5	2	2_Hippo_Male_pool_BHLHE40::1	20	Gene 5730522E02Rik	5730522E02Rik	RIKEN cDNA 5730522E02 gene	NR_027973.1	1432237_at
GeneID:108686	Ccdc88a	11	29373775	29510812	137037	+	1	2_Hippo_Male_pool_BHLHE40::1::730	17	in gene	1	37	1	2_Hippo_Male_pool_BHLHE40::1	37	Gene Ccdc88a	AI848406, C130096N06Rik, Hkrp1, D130005J21Rik, Ape, Ccdc88a, Grdn, A430106J12Rik, C330012F17Rik, Girdin, Giv	coiled coil domain containing 88A	NM_176841.3	1436025_at	NP_789811.2
GeneID:68585	Rtn4	11	29692898	29744414	51516	+	1	2_Hippo_Male_pool_BHLHE40::1::731	894	in gene	1	27	1	2_Hippo_Male_pool_BHLHE40::1	27	Gene Rtn4	AA960376, mKIAA0886, 1110020G17Rik, AA407876, Rtn4, C130026I10Rik, Nogo-B, AA409940, Nogo-A, ASY, Nogo-C, NSP-CL, NOGO, KIAA4153, mKIAA4153, NgA	reticulon 4	NM_024226.4, NM_194052.3, NM_194053.3, NM_194054.3, NM_194051.3	1421116_a_at, 1435284_at	NP_077188.1, NP_918941.1, NP_918943.1, NP_918940.1, NP_918942.1
GeneID:101055730	LOC101055730	11	29695511	29696704	1193	+	1	2_Hippo_Male_pool_BHLHE40::1::731	-1719	upstream	1	27	1	2_Hippo_Male_pool_BHLHE40::1	27	Gene LOC101055730		uncharacterized LOC101055730	XR_168478.1, XR_168694.1
GeneID:237711	Eml6	11	29743051	30026033	282982	-	1	2_Hippo_Male_pool_BHLHE40::1::732	236897	in gene	1	23	1	2_Hippo_Male_pool_BHLHE40::1	23	Gene Eml6	2900083P10Rik, MGC38936, Eml6, EMAP-6, C230094A16Rik	echinoderm microtubule associated protein like 6	NM_146016.2	1425825_at	NP_666128.2
GeneID:666427	Gm8098	11	30231059	30268659	37600	+	1	2_Hippo_Male_pool_BHLHE40::1::733	37389	in gene	1	20	1	2_Hippo_Male_pool_BHLHE40::1	20	Gene Gm8098	Gm8098, EG666427	predicted gene 8098	XR_168479.1
GeneID:20856	Stc2	11	31359441	31370061	10620	-	2	2_Hippo_Male_pool_BHLHE40::1::734, 2_Hippo_Male_pool_BHLHE40::1::735	557, -83	in gene, upstream	1	32	2	2_Hippo_Male_pool_BHLHE40::1	42	Gene Stc2	Stc2, mustc2, AW125853, Stc2l	stanniocalcin 2	NM_011491.3	1419503_at	NP_035621.1
GeneID:18197	Nsg2	11	32000459	32059202	58743	+	1	2_Hippo_Male_pool_BHLHE40::1::737	85	in gene	1	38	1	2_Hippo_Male_pool_BHLHE40::1	38	Gene Nsg2	AA989750, Nsg2, R75287, 8.5	neuron specific gene family member 2	NM_008741.3	1416107_at	NP_032767.1
GeneID:268396	Sh3pxd2b	11	32347811	32428183	80372	+	1	2_Hippo_Male_pool_BHLHE40::1::739	-5539	upstream	1	22	1	2_Hippo_Male_pool_BHLHE40::1	22	Gene Sh3pxd2b	fad49, G431001E03Rik, Sh3pxd2b, TSK4	SH3 and PX domains 2B	NM_177364.3	1435644_at	NP_796338.2
GeneID:327900	Ubtd2	11	32455372	32518709	63337	+	1	2_Hippo_Male_pool_BHLHE40::1::740	276	in gene	1	14	1	2_Hippo_Male_pool_BHLHE40::1	14	Gene Ubtd2	4930571L24, Ubtd2, AI645720, 9630054F20Rik	ubiquitin domain containing 2	NM_173784.3		NP_776145.2
GeneID:20868	Stk10	11	32533266	32624595	91329	+	1	2_Hippo_Male_pool_BHLHE40::1::741	90222	in gene	1	52	1	2_Hippo_Male_pool_BHLHE40::1	52	Gene Stk10	mKIAA4026, Gek1, KIAA4026, Lok, Stk10	serine/threonine kinase 10	NM_009288.2	1417751_at	NP_033314.2
GeneID:20564	Slit3	11	35121456	35708507	587051	+	3	2_Hippo_Male_pool_BHLHE40::1::744, 2_Hippo_Male_pool_BHLHE40::1::745, 2_Hippo_Male_pool_BHLHE40::1::746	56848, 503472, 558736	in gene, in gene, in gene	1	42.333	3	2_Hippo_Male_pool_BHLHE40::1	67	Gene Slit3	Slit1, Slit3, Slil2	slit homolog 3 (Drosophila)	NM_011412.3		NP_035542.2
GeneID:723924	Mir218-2	11	35616816	35616925	109	+	1	2_Hippo_Male_pool_BHLHE40::1::745	8112	downstream	1	29	1	2_Hippo_Male_pool_BHLHE40::1	29	Gene Mir218-2	Mir218-2, Mirn218-2, mir-218-2	microRNA 218-2	NR_029799.1
GeneID:211652	Wwc1	11	35839178	35980089	140911	-	1	2_Hippo_Male_pool_BHLHE40::1::747	52617	in gene	1	18	1	2_Hippo_Male_pool_BHLHE40::1	18	Gene Wwc1	AA408228, mKIAA0869, Kibra, KIAA0869, AU017197, MGC47054, BC037006, Wwc1	WW, C2 and coiled-coil domain containing 1	NM_170779.1	1420007_at, 1420008_s_at, 1420009_at, 1427261_at	NP_740749.1
GeneID:100504297	Gm20157	11	35930099	35932798	2699	-	1	2_Hippo_Male_pool_BHLHE40::1::747	5326	downstream	1	18	1	2_Hippo_Male_pool_BHLHE40::1	18	Gene Gm20157	Gm20157	predicted gene, 20157	XR_141060.1, XR_141629.1
GeneID:23964	Tenm2	11	36006669	36944243	937574	-	2	2_Hippo_Male_pool_BHLHE40::1::748, 2_Hippo_Male_pool_BHLHE40::1::749	871011, 704915	in gene, in gene	1	24	2	2_Hippo_Male_pool_BHLHE40::1	35	Gene Tenm2	D3Bwg1534e, Odz2, 9330187F13Rik, Odz3, 2610040L17Rik, Ten-m2, mKIAA1127, Tenm2	teneurin transmembrane protein 2	NM_011856.3	1420718_at, 1432988_at	NP_035986.3
GeneID:108645	Mat2b	11	40679314	40695203	15889	-	2	2_Hippo_Male_pool_BHLHE40::1::752, 2_Hippo_Male_pool_BHLHE40::1::753	627, 323	in gene, in gene	1	23.5	2	2_Hippo_Male_pool_BHLHE40::1	29	Gene Mat2b	MATIIbeta, TGR, Mat2b, 2410018D16Rik, AU022853, AI182287, 1110064C04Rik, MAT-II	methionine adenosyltransferase II, beta	NM_134017.2, NM_001199274.1		NP_598778.1, NP_001186203.1
GeneID:15366	Hmmr	11	40701388	40733437	32049	-	2	2_Hippo_Male_pool_BHLHE40::1::752, 2_Hippo_Male_pool_BHLHE40::1::753	38861, 38557	downstream, downstream	1	23.5	2	2_Hippo_Male_pool_BHLHE40::1	29	Gene Hmmr	CD168, Hmmr, AA386826, Rhamm	hyaluronan mediated motility receptor (RHAMM)	NM_013552.2	1425815_a_at, 1427541_x_at, 1429871_at	NP_038580.2
GeneID:14401	Gabrb2	11	42419757	42632591	212834	+	1	2_Hippo_Male_pool_BHLHE40::1::756	211	in gene	1	18	1	2_Hippo_Male_pool_BHLHE40::1	18	Gene Gabrb2	C030021G16Rik, C030002O17Rik, Gabrb2, AI834970, Gabrab2, Gabrb-2	gamma-aminobutyric acid (GABA) A receptor, subunit beta 2	NM_008070.3	1428203_at, 1428204_at, 1428205_x_at, 1429685_at	NP_032096.1
GeneID:70802	Pwwp2a	11	43681998	43722633	40635	+	1	2_Hippo_Male_pool_BHLHE40::1::757	-110	upstream	1	22	1	2_Hippo_Male_pool_BHLHE40::1	22	Gene Pwwp2a	D930040F23Rik, Pwwp2a, AI891583, 4631424J17Rik, AU024105	PWWP domain containing 2A	NM_027557.1, NM_001164231.1	1435633_at	NP_081833.1, NP_001157703.1
GeneID:79560	Ublcp1	11	44454571	44470548	15977	-	1	2_Hippo_Male_pool_BHLHE40::1::758	-76	upstream	1	15	1	2_Hippo_Male_pool_BHLHE40::1	15	Gene Ublcp1	8430435I17Rik, MGC7513, Ublcp1, MGC117826, BC002236, 4930527B16Rik	ubiquitin-like domain containing CTD phosphatase 1	NM_024475.5, XM_003945884.1	1415788_at, 1415789_a_at, 1415790_at, 1429606_at	NP_077795.2, XP_003945933.1
GeneID:74315	Rnf145	11	44518964	44565520	46556	+	2	2_Hippo_Male_pool_BHLHE40::1::759, 2_Hippo_Male_pool_BHLHE40::1::760	-212, 892	upstream, in gene	1	21	2	2_Hippo_Male_pool_BHLHE40::1	27	Gene Rnf145	3732413I11Rik, Rnf145, TMRF1	ring finger protein 145	NM_028862.3, NM_001166553.1		NP_083138.2, NP_001160025.1
GeneID:211007	Trim41	11	48806404	48817391	10987	-	1	2_Hippo_Male_pool_BHLHE40::1::762	143	in gene	1	26	1	2_Hippo_Male_pool_BHLHE40::1	26	Gene Trim41	R75223, AW552703, MGC28280, BC020156, RINCK, Trim41	tripartite motif-containing 41	NM_145377.2	1424275_s_at	NP_663352.2
GeneID:94089	Trim7	11	48826138	48850195	24057	+	2	2_Hippo_Male_pool_BHLHE40::1::762, 2_Hippo_Male_pool_BHLHE40::1::763	-8890, 32038	upstream, downstream	1	23	2	2_Hippo_Male_pool_BHLHE40::1	26	Gene Trim7	Trim7, AI790312	tripartite motif-containing 7	NM_053166.2	1421398_at, 1425743_at	NP_444396.2
GeneID:100861855	Gm16170	11	48843648	48853493	9845	-	1	2_Hippo_Male_pool_BHLHE40::1::763	-4683	upstream	1	20	1	2_Hippo_Male_pool_BHLHE40::1	20	Gene Gm16170	OTTMUSG00000031272, Gm16170	predicted gene 16170	XR_141058.1, XR_141631.1
GeneID:15944	Irgm1	11	48865249	48871346	6097	-	1	2_Hippo_Male_pool_BHLHE40::1::763	13170	downstream	1	20	1	2_Hippo_Male_pool_BHLHE40::1	20	Gene Irgm1	Irgm1, Iigp3, Ifi1, Irgm, Iipg3, LRG-47	immunity-related GTPase family M member 1	NM_008326.1	1418825_at	NP_032352.1
GeneID:104625	Cnot6	11	49674698	49712710	38012	-	1	2_Hippo_Male_pool_BHLHE40::1::764	-154	upstream	1	21	1	2_Hippo_Male_pool_BHLHE40::1	21	Gene Cnot6	CCR4, MGC98472, A230103N10Rik, AW456442, AA407540, Cnot6	CCR4-NOT transcription complex, subunit 6	NM_212484.1	1426682_at, 1426683_at, 1426684_at, 1426685_a_at	NP_997649.1
GeneID:59044	Rnf130	11	50025331	50104735	79404	+	1	2_Hippo_Male_pool_BHLHE40::1::765	-275	upstream	1	37	1	2_Hippo_Male_pool_BHLHE40::1	37	Gene Rnf130	2510042A13Rik, GP, Rnf130, GOLIATH, G1RZFP, G1rp	ring finger protein 130	NM_021540.3	1429265_a_at	NP_067515.2
GeneID:76795	Tbc1d9b	11	50131360	50172785	41425	+	1	2_Hippo_Male_pool_BHLHE40::1::766	43488	downstream	1	20	1	2_Hippo_Male_pool_BHLHE40::1	20	Gene Tbc1d9b	AU019384, Tbc1d9b, 2700008N14Rik	TBC1 domain family, member 9B	NM_029745.2	1428596_at, 1428597_at	NP_084021.2
GeneID:68067	3010026O09Rik	11	50174851	50200115	25264	+	1	2_Hippo_Male_pool_BHLHE40::1::766	-3	upstream	1	20	1	2_Hippo_Male_pool_BHLHE40::1	20	Gene 3010026O09Rik	AI851514, 3010026O09Rik, 2900016G09Rik, AW475975	RIKEN cDNA 3010026O09 gene	NM_026543.3		NP_080819.2
GeneID:103534	Mgat4b	11	50225335	50235103	9768	+	1	2_Hippo_Male_pool_BHLHE40::1::767	-119	upstream	1	19	1	2_Hippo_Male_pool_BHLHE40::1	19	Gene Mgat4b	Mgat4b, GnTIVb, AA407995	mannoside acetylglucosaminyltransferase 4, isoenzyme B	NM_145926.3	1424720_at	NP_666038.3
GeneID:103806	Maml1	11	50255634	50292336	36702	-	1	2_Hippo_Male_pool_BHLHE40::1::768	32	in gene	1	15	1	2_Hippo_Male_pool_BHLHE40::1	15	Gene Maml1	mKIAA0200, AW743257, Mam-1, Maml1, Mam1, AI644666, D930008C07Rik	mastermind like 1 (Drosophila)	NM_175334.3	1426769_s_at	NP_780543.2
GeneID:12330	Canx	11	50293957	50325673	31716	-	3	2_Hippo_Male_pool_BHLHE40::1::768, 2_Hippo_Male_pool_BHLHE40::1::769, 2_Hippo_Male_pool_BHLHE40::1::770	33369, 185, -279	downstream, in gene, upstream	1	31	3	2_Hippo_Male_pool_BHLHE40::1	41	Gene Canx	AI988026, Cnx, Canx, D11Ertd153e, 1110069N15Rik	calnexin	NM_007597.3, NM_001110499.1, NM_001110500.1	1415692_s_at, 1422845_at, 1428935_at	NP_031623.1, NP_001103969.1, NP_001103970.1
GeneID:22678	Zfp2	11	50898712	50916161	17449	-	1	2_Hippo_Male_pool_BHLHE40::1::771	369	in gene	1	20	1	2_Hippo_Male_pool_BHLHE40::1	20	Gene Zfp2	Fnp-2, Zfp2, 9930007F06Rik, mszf87, mkr-2, Zfp-2, MGC107189	zinc finger protein 2	NM_001044697.1, NM_001044698.1, NM_001044699.1, NM_001044700.1		NP_001038162.1, NP_001038163.1, NP_001038164.1, NP_001038165.1
GeneID:27274	Zfp354b	11	50921786	50931635	9849	-	1	2_Hippo_Male_pool_BHLHE40::1::771	15843	downstream	1	20	1	2_Hippo_Male_pool_BHLHE40::1	20	Gene Zfp354b	MGC130409, Zfp354b, Znf354b, MGC130408, Tcf17l1, Kid2	zinc finger protein 354B	NM_013744.3	1421379_at	NP_038772.1
GeneID:193286	BC049762	11	51253651	51262951	9300	-	1	2_Hippo_Male_pool_BHLHE40::1::772	-185	upstream	1	42	1	2_Hippo_Male_pool_BHLHE40::1	42	Gene BC049762	4930503F14, BC049762	cDNA sequence BC049762	NM_177567.3	1436433_at	NP_808235.1
GeneID:12750	Clk4	11	51263171	51281764	18593	+	1	2_Hippo_Male_pool_BHLHE40::1::772	-35	upstream	1	42	1	2_Hippo_Male_pool_BHLHE40::1	42	Gene Clk4	C85119, Clk4, AI987988	CDC like kinase 4	NM_007714.5	1422886_a_at, 1427663_a_at	NP_031740.1
GeneID:52530	Nhp2	11	51619773	51623714	3941	+	2	2_Hippo_Male_pool_BHLHE40::1::773, 2_Hippo_Male_pool_BHLHE40::1::774	-221, 10403	upstream, downstream	1	24	2	2_Hippo_Male_pool_BHLHE40::1	33	Gene Nhp2	Nola2, Nhp2, D11Ertd175e, 2410130M07Rik	NHP2 ribonucleoprotein	NM_026631.3	1416605_at, 1416606_s_at	NP_080907.1
GeneID:66089	Rmnd5b	11	51623673	51635896	12223	-	2	2_Hippo_Male_pool_BHLHE40::1::773, 2_Hippo_Male_pool_BHLHE40::1::774	16344, 5720	downstream, in gene	1	24	2	2_Hippo_Male_pool_BHLHE40::1	33	Gene Rmnd5b	0610039K22Rik, Rmnd5b, Gid2	required for meiotic nuclear division 5 homolog B (S. cerevisiae)	NM_025346.1	1424163_at	NP_079622.1
GeneID:77371	Sec24a	11	51692263	51756834	64571	-	1	2_Hippo_Male_pool_BHLHE40::1::775	290	in gene	1	31	1	2_Hippo_Male_pool_BHLHE40::1	31	Gene Sec24a	9430090N21Rik, Sec24a, AI504915	Sec24 related gene family, member A (S. cerevisiae)	NM_175255.3	1433934_at	NP_780464.2
GeneID:66397	Sar1b	11	51763663	51791953	28290	+	1	2_Hippo_Male_pool_BHLHE40::1::775	-7119	upstream	1	31	1	2_Hippo_Male_pool_BHLHE40::1	31	Gene Sar1b	Sara2, Sar1b, 2310075M17Rik, CMRD, Sara1b, 2900019I22Rik, Sarb	SAR1 gene homolog B (S. cerevisiae)	NM_025535.2	1428163_at	NP_079811.1
GeneID:76901	Phf15	11	51813456	51857481	44025	-	3	2_Hippo_Male_pool_BHLHE40::1::776, 2_Hippo_Male_pool_BHLHE40::1::777, 2_Hippo_Male_pool_BHLHE40::1::778	777, -519, -1095	in gene, upstream, upstream	1	34.333	3	2_Hippo_Male_pool_BHLHE40::1	65	Gene Phf15	mKIAA0239, 1200017K05Rik, Jade2, Phf15, AI480685	PHD finger protein 15	NM_199299.3	1430081_at	NP_955003.2
GeneID:22210	Ube2b	11	51985146	52000466	15320	-	1	2_Hippo_Male_pool_BHLHE40::1::779	-206	upstream	1	24	1	2_Hippo_Male_pool_BHLHE40::1	24	Gene Ube2b	E2-14k, Ube2b, mHR6B, HR6B, Rad6b, 2610301N02Rik		NM_009458.4	1423106_at, 1423107_at, 1430177_at	NP_033484.3
GeneID:213084	Cdkl3	11	52004221	52084667	80446	+	1	2_Hippo_Male_pool_BHLHE40::1::779	-3549	upstream	1	24	1	2_Hippo_Male_pool_BHLHE40::1	24	Gene Cdkl3	B230379H01Rik, AI852479, Cdkl3, MGC28957	cyclin-dependent kinase-like 3	NM_153785.4, NM_001166653.1, NM_001166654.1, NM_001166655.1, NM_001166656.1, NM_001166657.1	1435506_at	NP_722480.3, NP_001160125.1, NP_001160126.1, NP_001160127.1, NP_001160128.1, NP_001160129.1
GeneID:22333	Vdac1	11	52361115	52389396	28281	+	2	2_Hippo_Male_pool_BHLHE40::1::781, 2_Hippo_Male_pool_BHLHE40::1::782	-368, 35429	upstream, downstream	1	22	2	2_Hippo_Male_pool_BHLHE40::1	24	Gene Vdac1	Vdac1, Vdac5, AL033343	voltage-dependent anion channel 1	NM_011694.4	1415998_at	NP_035824.1
GeneID:213673	9530068E07Rik	11	52396428	52408723	12295	+	1	2_Hippo_Male_pool_BHLHE40::1::782	116	in gene	1	20	1	2_Hippo_Male_pool_BHLHE40::1	20	Gene 9530068E07Rik	9530068E07Rik, Kct2, C85061, MGC28751	RIKEN cDNA 9530068E07 gene	NM_153117.2	1427108_at, 1429921_at	NP_694757.1
GeneID:15525	Hspa4	11	53259814	53300479	40665	-	1	2_Hippo_Male_pool_BHLHE40::1::783	495	in gene	1	16	1	2_Hippo_Male_pool_BHLHE40::1	16	Gene Hspa4	Hsp110, APG-2, AI317151, KIAA4025, mKIAA4025, 70kDa, Hsp70RY, Hspa4	heat shock protein 4	NM_008300.3	1416146_at, 1416147_at, 1435194_at	NP_032326.3
GeneID:67966	Zcchc10	11	53324689	53333301	8612	+	1	2_Hippo_Male_pool_BHLHE40::1::784	47	in gene	1	18	1	2_Hippo_Male_pool_BHLHE40::1	18	Gene Zcchc10	AA675321, D11Ertd416e, 2410141K03Rik, Zcchc10	zinc finger, CCHC domain containing 10	NM_026479.4	1418820_s_at	NP_080755.2
GeneID:93736	Aff4	11	53350767	53421830	71063	+	1	2_Hippo_Male_pool_BHLHE40::1::785	80145	downstream	1	18	1	2_Hippo_Male_pool_BHLHE40::1	18	Gene Aff4	MGC107469, AF5Q31, MCEF, Laf4l, Aff4, Alf4	AF4/FMR2 family, member 4	NM_033565.2	1420912_at	NP_291043.1
GeneID:259301	Leap2	11	53422181	53423136	955	-	1	2_Hippo_Male_pool_BHLHE40::1::785	-7776	upstream	1	18	1	2_Hippo_Male_pool_BHLHE40::1	18	Gene Leap2	leap-2, Leap2	liver-expressed antimicrobial peptide 2	NM_153069.3	1427480_at	NP_694709.1
GeneID:22272	Uqcrq	11	53428948	53430831	1883	-	1	2_Hippo_Male_pool_BHLHE40::1::785	-81	upstream	1	18	1	2_Hippo_Male_pool_BHLHE40::1	18	Gene Uqcrq	Uqcrb, Uqcrq, 1100001F06Rik, QP-C, Qpc, c1502, 1500040F11Rik, AA959903, 5830407L17Rik, 9.5kDa	ubiquinol-cytochrome c reductase, complex III subunit VII	NM_025352.2	1427880_at, 1430326_s_at	NP_079628.1
GeneID:14566	Gdf9	11	53433286	53437903	4617	+	1	2_Hippo_Male_pool_BHLHE40::1::785	-2374	upstream	1	18	1	2_Hippo_Male_pool_BHLHE40::1	18	Gene Gdf9	Gdf-9, Gdf9	growth differentiation factor 9	NM_008110.2		NP_032136.2
GeneID:100038498	Gm10447	11	53454804	53457110	2306	-	1	2_Hippo_Male_pool_BHLHE40::1::786	-6682	upstream	1	36	1	2_Hippo_Male_pool_BHLHE40::1	36	Gene Gm10447	Gm10447, ENSMUSG00000072963	predicted gene 10447	XR_141090.1, XR_141633.1
GeneID:71774	Shroom1	11	53457205	53467755	10550	+	1	2_Hippo_Male_pool_BHLHE40::1::786	6587	in gene	1	36	1	2_Hippo_Male_pool_BHLHE40::1	36	Gene Shroom1	Shroom1, Shrm1, 1300007L22Rik, Apx	shroom family member 1	NM_027917.2		NP_082193.2
GeneID:432561	Gm9837	11	53469743	53470473	730	-	1	2_Hippo_Male_pool_BHLHE40::1::786	6681	downstream	1	36	1	2_Hippo_Male_pool_BHLHE40::1	36	Gene Gm9837	ENSMUSG00000049427, Gm9837	predicted gene 9837	XR_035310.2, XR_035252.2
GeneID:16362	Irf1	11	53770014	53778374	8360	+	1	2_Hippo_Male_pool_BHLHE40::1::787	-6398	upstream	1	33	1	2_Hippo_Male_pool_BHLHE40::1	33	Gene Irf1	Irf-1, Irf1, AU020929	interferon regulatory factor 1	NM_008390.2, NM_001159393.1, NM_001159396.1		NP_032416.1, NP_001152865.1, NP_001152868.1
GeneID:18452	P4ha2	11	54100924	54131667	30743	+	2	2_Hippo_Male_pool_BHLHE40::1::788, 2_Hippo_Male_pool_BHLHE40::1::789	12132, 30116	in gene, in gene	1	27	2	2_Hippo_Male_pool_BHLHE40::1	29	Gene P4ha2	C76437, P4ha2, AA407196, P4hl	procollagen-proline, 2-oxoglutarate 4-dioxygenase (proline 4-hydroxylase), alpha II polypeptide	NM_001136076.2, NM_011031.2	1417149_at	NP_001129548.1, NP_035161.2
GeneID:72729	Cdc42se2	11	54717415	54787703	70288	-	2	2_Hippo_Male_pool_BHLHE40::1::790, 2_Hippo_Male_pool_BHLHE40::1::791	59991, -137	in gene, upstream	1	27.5	2	2_Hippo_Male_pool_BHLHE40::1	28	Gene Cdc42se2	Cdc42se2, SPEC2, 2810404F18Rik, AA536669, AA408783	CDC42 small effector 2	NM_178626.3		NP_848741.1
GeneID:432562	Gm12228	11	54819919	54824967	5048	+	1	2_Hippo_Male_pool_BHLHE40::1::792	14129	downstream	1	23	1	2_Hippo_Male_pool_BHLHE40::1	23	Gene Gm12228	Gm12228, OTTMUSG00000005674	predicted gene 12228	NR_040284.1
GeneID:75530	Lyrm7	11	54839289	54860591	21302	-	2	2_Hippo_Male_pool_BHLHE40::1::792, 2_Hippo_Male_pool_BHLHE40::1::793	26543, -5777	downstream, upstream	1	22	2	2_Hippo_Male_pool_BHLHE40::1	23	Gene Lyrm7	Lyrm7, 9330147L21Rik, 1700024C24Rik	LYR motif containing 7	NM_029327.3	1430821_at	NP_083603.2
GeneID:15254	Hint1	11	54866438	54870496	4058	+	1	2_Hippo_Male_pool_BHLHE40::1::793	-70	upstream	1	21	1	2_Hippo_Male_pool_BHLHE40::1	21	Gene Hint1	Hint, AA673479, PKCI-1, PRKCNH1, Hint1, Ipk1	histidine triad nucleotide binding protein 1	NM_008248.2	1424017_a_at, 1424018_at	NP_032274.1
GeneID:74045	4921508A21Rik	11	55191719	55197682	5963	-	1	2_Hippo_Male_pool_BHLHE40::1::794	-6654	upstream	1	31	1	2_Hippo_Male_pool_BHLHE40::1	31	Gene 4921508A21Rik	4921508A21Rik	RIKEN cDNA 4921508A21 gene	NR_046034.1
GeneID:215335	Slc36a1	11	55204340	55236330	31990	+	1	2_Hippo_Male_pool_BHLHE40::1::794	-4	upstream	1	31	1	2_Hippo_Male_pool_BHLHE40::1	31	Gene Slc36a1	Slc36a1, AI839897, 5830411H19Rik, Pat1	solute carrier family 36 (proton/amino acid symporter), member 1	NM_153139.4	1428793_at	NP_694779.3
GeneID:11927	Atox1	11	55446643	55461138	14495	-	2	2_Hippo_Male_pool_BHLHE40::1::795, 2_Hippo_Male_pool_BHLHE40::1::796	-110, -8526	upstream, upstream	1	24.5	2	2_Hippo_Male_pool_BHLHE40::1	35	Gene Atox1	Atox1, Atx1, AI256639	ATX1 (antioxidant protein 1) homolog 1 (yeast)	NM_009720.2	1415760_s_at	NP_033850.1
GeneID:27041	G3bp1	11	55469752	55500887	31135	+	2	2_Hippo_Male_pool_BHLHE40::1::795, 2_Hippo_Male_pool_BHLHE40::1::796	-8504, -88	upstream, upstream	1	24.5	2	2_Hippo_Male_pool_BHLHE40::1	35	Gene G3bp1	B430204O07, G3bp1, G3bp, KIAA4115, C87777, mKIAA4115, AI849976	GTPase activating protein (SH3 domain) binding protein 1	NM_013716.2	1422801_at	NP_038744.1
GeneID:14799	Gria1	11	57011618	57330244	318626	+	1	2_Hippo_Male_pool_BHLHE40::1::800	189566	in gene	1	20	1	2_Hippo_Male_pool_BHLHE40::1	20	Gene Gria1	2900051M01Rik, GluA1, Gria1, Glr-1, HIPA1, AI853806, Glur1, GluRA, GluR-A, Glur-1, Glr1	glutamate receptor, ionotropic, AMPA1 (alpha 1)	NM_001252403.1, NM_001113325.2, NM_008165.4	1435239_at	NP_001239332.1, NP_001106796.1, NP_032191.2
GeneID:67726	Fam114a2	11	57482990	57518644	35654	-	1	2_Hippo_Male_pool_BHLHE40::1::802	-3500	upstream	1	25	1	2_Hippo_Male_pool_BHLHE40::1	25	Gene Fam114a2	Fam114a2, 9030624B09Rik, 1810073G14Rik	family with sequence similarity 114, member A2	NM_026342.3, NM_001168667.1, NM_001168668.1	1424253_at	NP_080618.1, NP_001162138.1, NP_001162139.1
GeneID:216760	Mfap3	11	57518665	57533817	15152	+	1	2_Hippo_Male_pool_BHLHE40::1::802	3479	in gene	1	25	1	2_Hippo_Male_pool_BHLHE40::1	25	Gene Mfap3	2610509F16Rik, AW536327, 2700079M14Rik, Mfap3	microfibrillar-associated protein 3	NM_180599.1, NM_145426.2	1424721_at, 1434562_at	NP_850930.1, NP_663401.2
GeneID:73158	Larp1	11	58009064	58062034	52970	+	2	2_Hippo_Male_pool_BHLHE40::1::804, 2_Hippo_Male_pool_BHLHE40::1::805	-376, 536	upstream, in gene	1	35.5	2	2_Hippo_Male_pool_BHLHE40::1	54	Gene Larp1	Larp, 1810024J12Rik, 3110040D16Rik, Larp1, mKIAA0731	La ribonucleoprotein domain family, member 1	NM_028451.1	1428244_at	NP_082727.1
GeneID:676527	Gm12248	11	58063811	58104270	40459	-	1	2_Hippo_Male_pool_BHLHE40::1::806	110	in gene	1	19	1	2_Hippo_Male_pool_BHLHE40::1	19	Gene Gm12248	OTTMUSG00000005719, Gm247, Gm12248	predicted gene 12248	XR_106670.1, XR_106221.1
GeneID:69125	Cnot8	11	58104153	58118594	14441	+	1	2_Hippo_Male_pool_BHLHE40::1::806	7	in gene	1	19	1	2_Hippo_Male_pool_BHLHE40::1	19	Gene Cnot8	AU043059, AU015770, Cnot8, 1810022F04Rik, 1500015I04Rik, AA536816	CCR4-NOT transcription complex, subunit 8	NM_026949.3	1421135_a_at	NP_081225.1
GeneID:216766	Gemin5	11	58120001	58168539	48538	-	1	2_Hippo_Male_pool_BHLHE40::1::807	-53	upstream	1	17	1	2_Hippo_Male_pool_BHLHE40::1	17	Gene Gemin5	C330013N08, AA407208, AA407055, Gemin5, AI451603, BB194447	gem (nuclear organelle) associated protein 5	NM_172558.3, NM_001166669.1, NM_001166670.1, NM_001166671.1	1436310_at, 1436311_at	NP_766146.2, NP_001160141.1, NP_001160142.1, NP_001160143.1
GeneID:216767	Mrpl22	11	58171654	58179580	7926	+	1	2_Hippo_Male_pool_BHLHE40::1::807	-3062	upstream	1	17	1	2_Hippo_Male_pool_BHLHE40::1	17	Gene Mrpl22	Mrpl22, HSPC158, E030011D16Rik, Rpml25, MRP-L25	mitochondrial ribosomal protein L22	NM_175001.3	1435995_at	NP_778166.2
GeneID:103836	Zfp692	11	58307069	58314613	7544	+	1	2_Hippo_Male_pool_BHLHE40::1::808	451	in gene	1	21	1	2_Hippo_Male_pool_BHLHE40::1	21	Gene Zfp692	AI746306, Zfp692, Znf692, AI839920, Zfp692-ps	zinc finger protein 692	NM_001040686.1, NM_182996.3	1434031_at	NP_001035776.1, NP_892041.2
GeneID:319475	Zfp672	11	58315114	58330339	15225	-	1	2_Hippo_Male_pool_BHLHE40::1::808	22819	downstream	1	21	1	2_Hippo_Male_pool_BHLHE40::1	21	Gene Zfp672	Zfp672, 4930488P06Rik, 4930511N19Rik, Znf672	zinc finger protein 672	NM_001256516.1, NM_001256517.1, NM_001256518.1, NM_001256519.1, NM_001256520.1, NM_178761.5, NR_028331.2, NR_046280.1	1424261_at	NP_001243445.1, NP_001243446.1, NP_848876.2, NP_001243447.1, NP_001243448.1, NP_001243449.1
GeneID:108660	Rnf187	11	58932288	58938906	6618	-	1	2_Hippo_Male_pool_BHLHE40::1::809	-22	upstream	1	39	1	2_Hippo_Male_pool_BHLHE40::1	39	Gene Rnf187	RACO-1, AB030190, Rnf187, 2410016F01Rik	ring finger protein 187	NM_022423.2	1423896_a_at, 1423897_at	NP_071868.2
GeneID:78303	Hist3h2ba	11	58948911	58949530	619	+	2	2_Hippo_Male_pool_BHLHE40::1::809, 2_Hippo_Male_pool_BHLHE40::1::810	-9983, 6001	upstream, downstream	1	30	2	2_Hippo_Male_pool_BHLHE40::1	39	Gene Hist3h2ba	AI413321, 1500011O09Rik, Hist3h2ba	histone cluster 3, H2ba	NM_030082.3		NP_084358.1
GeneID:382522	Hist3h2bb-ps	11	58954048	58954512	464	-	2	2_Hippo_Male_pool_BHLHE40::1::810, 2_Hippo_Male_pool_BHLHE40::1::811	-400, -5808	upstream, upstream	1	22.5	2	2_Hippo_Male_pool_BHLHE40::1	24	Gene Hist3h2bb-ps	R75370, B2Hist3h2bb, MGC130256, 4933432H21, 4930534G10Rik, Hist3h2bb, Hist3h2bb-ps	histone cluster 3, H2bb, pseudogene	NM_206882.1		NP_996765.1
GeneID:319162	Hist3h2a	11	58954685	58956674	1989	+	2	2_Hippo_Male_pool_BHLHE40::1::810, 2_Hippo_Male_pool_BHLHE40::1::811	227, 5635	in gene, downstream	1	22.5	2	2_Hippo_Male_pool_BHLHE40::1	24	Gene Hist3h2a	Hist3h2a	histone cluster 3, H2a	NM_178218.3	1435866_s_at	NP_835736.1
GeneID:56631	Trim17	11	58963781	58971729	7948	+	2	2_Hippo_Male_pool_BHLHE40::1::810, 2_Hippo_Male_pool_BHLHE40::1::811	-8869, -3461	upstream, upstream	1	22.5	2	2_Hippo_Male_pool_BHLHE40::1	24	Gene Trim17	Rnf16, Trim17, terf	tripartite motif-containing 17	NM_031172.2	1427507_at	NP_112449.1
GeneID:75694	2310058D17Rik	11	58965748	58978050	12302	-	1	2_Hippo_Male_pool_BHLHE40::1::811	17730	downstream	1	24	1	2_Hippo_Male_pool_BHLHE40::1	24	Gene 2310058D17Rik	2310058D17Rik	RIKEN cDNA 2310058D17 gene	XR_106668.1, XR_106232.1
GeneID:94091	Trim11	11	58978116	58991458	13342	+	1	2_Hippo_Male_pool_BHLHE40::1::812	22652	downstream	1	29	1	2_Hippo_Male_pool_BHLHE40::1	29	Gene Trim11	Trim11		NM_053168.1	1419630_a_at	NP_444398.1
GeneID:380698	Obscn	11	58994256	59136375	142119	-	1	2_Hippo_Male_pool_BHLHE40::1::812	135607	in gene	1	29	1	2_Hippo_Male_pool_BHLHE40::1	29	Gene Obscn	UNC89, Obscn, OTTMUSG00000005786, Gm878, MGC51514, BC046431	obscurin, cytoskeletal calmodulin and titin-interacting RhoGEF	NM_001171512.2, NM_199152.3, XM_003945907.1		NP_001164983.2, NP_954603.3, XP_003945956.1
GeneID:100038596	Gm10435	11	59002910	59008728	5818	+	1	2_Hippo_Male_pool_BHLHE40::1::812	-2142	upstream	1	29	1	2_Hippo_Male_pool_BHLHE40::1	29	Gene Gm10435	Gm10435, ENSMUSG00000072902	predicted gene 10435	XR_106233.1
GeneID:216792	Iba57	11	59155369	59163745	8376	-	1	2_Hippo_Male_pool_BHLHE40::1::813	289	in gene	1	57	1	2_Hippo_Male_pool_BHLHE40::1	57	Gene Iba57	C1orf69, A230051G13Rik, 4930543L23Rik, Iba57	IBA57, iron-sulfur cluster assembly homolog (S. cerevisiae)	NM_173785.6, NM_001270791.1		NP_776146.1, NP_001257720.1
GeneID:72203	2610507I01Rik	11	59197793	59202431	4638	-	1	2_Hippo_Male_pool_BHLHE40::1::814	-129	upstream	1	17	1	2_Hippo_Male_pool_BHLHE40::1	17	Gene 2610507I01Rik	2610507I01Rik, 5033414D05Rik	RIKEN cDNA 2610507I01 gene	NR_037964.1	1431141_at
GeneID:67212	Mrpl55	11	59202517	59206002	3485	+	1	2_Hippo_Male_pool_BHLHE40::1::814	43	in gene	1	17	1	2_Hippo_Male_pool_BHLHE40::1	17	Gene Mrpl55	2810038N09Rik, Mrpl55	mitochondrial ribosomal protein L55	NM_026035.2	1429453_a_at	NP_080311.1
GeneID:67862	2310033P09Rik	11	59208361	59210736	2375	+	1	2_Hippo_Male_pool_BHLHE40::1::814	-5801	upstream	1	17	1	2_Hippo_Male_pool_BHLHE40::1	17	Gene 2310033P09Rik	MGC7354, 2310033P09Rik, Mmtag2	RIKEN cDNA 2310033P09 gene	NM_024210.2	1418999_at	NP_077172.1
GeneID:11840	Arf1	11	59211412	59228267	16855	-	1	2_Hippo_Male_pool_BHLHE40::1::814	25707	downstream	1	17	1	2_Hippo_Male_pool_BHLHE40::1	17	Gene Arf1	Arf1	ADP-ribosylation factor 1	NM_007476.3, NM_001130408.1	1420920_a_at, 1426390_a_at, 1426391_at	NP_031502.1, NP_001123880.1
GeneID:216795	Wnt9a	11	59306930	59333552	26622	+	1	2_Hippo_Male_pool_BHLHE40::1::815	26094	in gene	1	27	1	2_Hippo_Male_pool_BHLHE40::1	27	Gene Wnt9a	Wnt14, Wnt9a	wingless-type MMTV integration site 9A	NM_139298.2	1425889_at	NP_647459.1
GeneID:67826	Snap47	11	59407150	59449956	42806	-	1	2_Hippo_Male_pool_BHLHE40::1::816	20	in gene	1	25	1	2_Hippo_Male_pool_BHLHE40::1	25	Gene Snap47	Snap47, 1110031B06Rik, SNAP-47	synaptosomal-associated protein, 47	NM_144521.2	1423745_at	NP_653104.1
GeneID:194952	Jmjd4	11	59450045	59458567	8522	+	1	2_Hippo_Male_pool_BHLHE40::1::816	-109	upstream	1	25	1	2_Hippo_Male_pool_BHLHE40::1	25	Gene Jmjd4	RP23-210M6.10, AU020939, Jmjd4, 6430559I23	jumonji domain containing 4	NM_001205068.1, NM_178659.6, NR_037992.1	1435915_at	NP_001191997.1, NP_848774.1
GeneID:26936	Mprip	11	59662495	59780860	118365	+	1	2_Hippo_Male_pool_BHLHE40::1::817	-191	upstream	1	22	1	2_Hippo_Male_pool_BHLHE40::1	22	Gene Mprip	p116Rip, MGC67316, AI647711, Rhoip3, C76423, RIP3, 9530046C02, Mprip, mKIAA0864, AA536749	myosin phosphatase Rho interacting protein	NM_201245.3, NM_012027.2		NP_957697.1, NP_036157.2
GeneID:216805	Flcn	11	59791750	59809773	18023	-	2	2_Hippo_Male_pool_BHLHE40::1::818, 2_Hippo_Male_pool_BHLHE40::1::819	653, -19	in gene, upstream	1	22.5	2	2_Hippo_Male_pool_BHLHE40::1	27	Gene Flcn	FLCL, Bhd, AU014660, Flcn, MGC37841, B430214A04Rik	folliculin	NM_146018.1	1423663_at	NP_666130.1
GeneID:100504104	Gm16062	11	59810080	59818362	8282	+	2	2_Hippo_Male_pool_BHLHE40::1::818, 2_Hippo_Male_pool_BHLHE40::1::819	-960, -288	upstream, upstream	1	22.5	2	2_Hippo_Male_pool_BHLHE40::1	27	Gene Gm16062	ENSMUSG00000072890, Gm16062, OTTMUSG00000029633	predicted gene 16062	NR_045686.1
GeneID:26572	Cops3	11	59817804	59839767	21963	-	2	2_Hippo_Male_pool_BHLHE40::1::818, 2_Hippo_Male_pool_BHLHE40::1::819	30647, 29975	downstream, downstream	1	22.5	2	2_Hippo_Male_pool_BHLHE40::1	27	Gene Cops3	Csn3, Cops3, Sgn3	COP9 (constitutive photomorphogenic) homolog, subunit 3 (Arabidopsis thaliana)	NM_011991.1	1416678_at	NP_036121.1
GeneID:19377	Rai1	11	60105013	60199195	94182	+	3	2_Hippo_Male_pool_BHLHE40::1::820, 2_Hippo_Male_pool_BHLHE40::1::821, 2_Hippo_Male_pool_BHLHE40::1::822	34763, 70811, 71643	in gene, in gene, in gene	1	31	3	2_Hippo_Male_pool_BHLHE40::1	40	Gene Rai1	Gt1, Rai1	retinoic acid induced 1	NM_001037764.1, NM_009021.2	1420454_at	NP_001032853.1, NP_033047.2
GeneID:216810	Tom1l2	11	60226714	60352905	126191	-	1	2_Hippo_Male_pool_BHLHE40::1::823	233	in gene	1	47	1	2_Hippo_Male_pool_BHLHE40::1	47	Gene Tom1l2	Tom1l2, AU042072, 2900016I08Rik, Srebf1, A730055F12Rik	target of myb1-like 2 (chicken)	NM_001039093.1, NM_153080.2, NM_001039092.3	1425659_at, 1434385_at	NP_001034182.1, NP_694720.2, NP_001034181.1
GeneID:74665	Lrrc48	11	60353380	60394333	40953	+	2	2_Hippo_Male_pool_BHLHE40::1::823, 2_Hippo_Male_pool_BHLHE40::1::824	-708, 31836	upstream, in gene	1	47	2	2_Hippo_Male_pool_BHLHE40::1	47	Gene Lrrc48	4930449E07Rik, Lrrc48	leucine rich repeat containing 48	NM_029044.2	1424340_at	NP_083320.1
GeneID:246782	Atpaf2	11	60400624	60417099	16475	-	1	2_Hippo_Male_pool_BHLHE40::1::825	11	in gene	1	53	1	2_Hippo_Male_pool_BHLHE40::1	53	Gene Atpaf2	ATP12p, Atpaf2, ATP12	ATP synthase mitochondrial F1 complex assembly factor 2	NM_145427.2	1426474_at	NP_663402.2
GeneID:66771	Gid4	11	60417145	60445277	28132	+	1	2_Hippo_Male_pool_BHLHE40::1::825	-57	upstream	1	53	1	2_Hippo_Male_pool_BHLHE40::1	53	Gene Gid4	4933439F18Rik, Gid4	GID complex subunit 4, VID24 homolog (S. cerevisiae)	NM_025757.4	1420661_a_at, 1420662_at, 1427065_at, 1427066_a_at, 1427067_at, 1427068_x_at	NP_080033.3
GeneID:17910	Myo15	11	60469339	60528369	59030	+	1	2_Hippo_Male_pool_BHLHE40::1::826	67909	downstream	1	87	1	2_Hippo_Male_pool_BHLHE40::1	87	Gene Myo15	sh-2, Myo15, sh2, Myo15a	myosin XV	NM_010862.2, NM_182698.2, NM_001103171.1	1421615_at	NP_034992.2, NP_874357.2, NP_001096641.1
GeneID:268420	Alkbh5	11	60537683	60558512	20829	+	2	2_Hippo_Male_pool_BHLHE40::1::826, 2_Hippo_Male_pool_BHLHE40::1::827	-435, 2765	upstream, in gene	1	56	2	2_Hippo_Male_pool_BHLHE40::1	87	Gene Alkbh5	Ofoxd, Alkbh5, Abh5, AW050020, AW215868, E130207K11	alkB, alkylation repair homolog 5 (E. coli)	NM_172943.4	1434701_at	NP_766531.2
GeneID:14248	Flii	11	60714149	60727221	13072	-	1	2_Hippo_Male_pool_BHLHE40::1::828	-1227	upstream	1	27	1	2_Hippo_Male_pool_BHLHE40::1	27	Gene Flii	Flii, Fliih, 3632430F08Rik, Fli1	flightless I homolog (Drosophila)	NM_022009.1	1416044_at	NP_071292.1
GeneID:237781	Smcr7	11	60728398	60732951	4553	+	1	2_Hippo_Male_pool_BHLHE40::1::828	50	in gene	1	27	1	2_Hippo_Male_pool_BHLHE40::1	27	Gene Smcr7	Gm11, AI482195, MGC113770, Smcr7	Smith-Magenis syndrome chromosome region, candidate 7 homolog (human)	NM_001009927.1	1434072_at	NP_001009927.1
GeneID:100628625	Mir5100	11	60728663	60728726	63	+	1	2_Hippo_Male_pool_BHLHE40::1::828	-215	upstream	1	27	1	2_Hippo_Male_pool_BHLHE40::1	27	Gene Mir5100	mu-mir-5100, Mir5100, mmu-mir-5100	microRNA 5100	NR_039559.1
GeneID:21975	Top3a	11	60740059	60777365	37306	-	1	2_Hippo_Male_pool_BHLHE40::1::829	-139	upstream	1	40	1	2_Hippo_Male_pool_BHLHE40::1	40	Gene Top3a	Top3a, MGC106383	topoisomerase (DNA) III alpha	NM_009410.2	1418597_at	NP_033436.1
GeneID:237782	Smcr8	11	60777525	60788287	10762	+	1	2_Hippo_Male_pool_BHLHE40::1::829	-21	upstream	1	40	1	2_Hippo_Male_pool_BHLHE40::1	40	Gene Smcr8	D030073L15Rik, 2310076G09Rik, Smcr8, AI642055, MGC103295	Smith-Magenis syndrome chromosome region, candidate 8 homolog (human)	NM_175491.4, NM_001085440.1	1429017_at	NP_780700.1, NP_001078909.1
GeneID:20425	Shmt1	11	60788897	60811265	22368	-	1	2_Hippo_Male_pool_BHLHE40::1::830	129	in gene	1	25	1	2_Hippo_Male_pool_BHLHE40::1	25	Gene Shmt1	C81125, mshmt1, Shmt1, Shmt, mshmt2, AI324848, mshmt, AI385541	serine hydroxymethyltransferase 1 (soluble)	NM_009171.2	1422198_a_at, 1425177_at, 1425178_s_at, 1425179_at	NP_033197.2
GeneID:637900	Gm12618	11	60818796	60819278	482	-	1	2_Hippo_Male_pool_BHLHE40::1::830	8142	downstream	1	25	1	2_Hippo_Male_pool_BHLHE40::1	25	Gene Gm12618	Gm12618, OTTMUSG00000007755	predicted gene 12618	XR_106240.1, XR_142390.1
GeneID:24082	Gm16516	11	60920941	60931867	10926	-	1	2_Hippo_Male_pool_BHLHE40::1::831	-325	upstream	1	13	1	2_Hippo_Male_pool_BHLHE40::1	13	Gene Gm16516	Gm16516, F3-1, Gtlf3a	predicted gene, Gm16516	NR_027800.1	1419203_at
GeneID:26397	Map2k3	11	60932057	60952803	20746	+	1	2_Hippo_Male_pool_BHLHE40::1::831	135	in gene	1	13	1	2_Hippo_Male_pool_BHLHE40::1	13	Gene Map2k3	Map2k3, MKK3, AW212142, MEK3, mMKK3b, Prkmk3	mitogen-activated protein kinase kinase 3	NM_008928.4	1425456_a_at	NP_032954.1
GeneID:216825	Usp22	11	61151781	61175059	23278	-	1	2_Hippo_Male_pool_BHLHE40::1::832	19	in gene	1	31	1	2_Hippo_Male_pool_BHLHE40::1	31	Gene Usp22	MGC91200, Usp22, AI427806, KIAA1063	ubiquitin specific peptidase 22	NM_001004143.4		NP_001004143.2
GeneID:626150	Gm12271	11	61416402	61416815	413	-	1	2_Hippo_Male_pool_BHLHE40::1::833	8655	downstream	1	23	1	2_Hippo_Male_pool_BHLHE40::1	23	Gene Gm12271	Gm12271, OTTMUSG00000005835	predicted gene 12271	XM_890719.4		XP_895812.1
GeneID:76293	Mfap4	11	61485444	61488704	3260	+	2	2_Hippo_Male_pool_BHLHE40::1::834, 2_Hippo_Male_pool_BHLHE40::1::835	8348, 8796	downstream, downstream	1	22	2	2_Hippo_Male_pool_BHLHE40::1	22	Gene Mfap4	1110007F23Rik, Mfap4	microfibrillar-associated protein 4	NM_029568.2	1424010_at	NP_083844.1
GeneID:23939	Mapk7	11	61488812	61494213	5401	-	2	2_Hippo_Male_pool_BHLHE40::1::834, 2_Hippo_Male_pool_BHLHE40::1::835	421, -27	in gene, upstream	1	22	2	2_Hippo_Male_pool_BHLHE40::1	22	Gene Mapk7	BMK1, PRKM7, Mapk7, ERK5, Erk5-T	mitogen-activated protein kinase 7	NM_011841.1	1418060_a_at	NP_035971.1
GeneID:73216	3110043A19Rik	11	61504381	61505059	678	-	2	2_Hippo_Male_pool_BHLHE40::1::835, 2_Hippo_Male_pool_BHLHE40::1::836	10819, 163	downstream, in gene	1	29	2	2_Hippo_Male_pool_BHLHE40::1	36	Gene 3110043A19Rik	3110043A19Rik	RIKEN cDNA 3110043A19 gene	XR_141098.1	1430478_at
GeneID:27078	B9d1	11	61505172	61512927	7755	+	1	2_Hippo_Male_pool_BHLHE40::1::836	-276	upstream	1	36	1	2_Hippo_Male_pool_BHLHE40::1	36	Gene B9d1	Eppb9, B9, AW045994, B9d1	B9 protein domain 1	NM_013717.2	1417596_at	NP_038745.1
GeneID:101055684	LOC101055684	11	61956810	62045484	88674	+	2	2_Hippo_Male_pool_BHLHE40::1::837, 2_Hippo_Male_pool_BHLHE40::1::838	41334, 68310	in gene, in gene	1	24.5	2	2_Hippo_Male_pool_BHLHE40::1	35	Gene LOC101055684		cytospin-B-like	XM_003945641.1		XP_003945690.1
GeneID:69747	Zswim7	11	62267224	62281395	14171	-	1	2_Hippo_Male_pool_BHLHE40::1::839	19	in gene	1	32	1	2_Hippo_Male_pool_BHLHE40::1	32	Gene Zswim7	2410012H22Rik, Zswim7, MGC130274	zinc finger SWIM-type containing 7	NM_027198.1	1428515_at	NP_081474.1
GeneID:72795	Ttc19	11	62281473	62316441	34968	+	1	2_Hippo_Male_pool_BHLHE40::1::839	-97	upstream	1	32	1	2_Hippo_Male_pool_BHLHE40::1	32	Gene Ttc19	2810460C24Rik, AI505442, Ttc19, 2010204O13Rik	tetratricopeptide repeat domain 19	NM_028360.2, NM_029704.2	1427114_at, 1430043_at, 1436138_at	NP_082636.3, NP_083980.2
GeneID:100503292	Gm12279	11	62545690	62550993	5303	-	1	2_Hippo_Male_pool_BHLHE40::1::840	-751	upstream	1	35	1	2_Hippo_Male_pool_BHLHE40::1	35	Gene Gm12279	OTTMUSG00000005861, Gm12279	predicted gene 12279	XR_106673.1, XR_106243.1
GeneID:22187	Ubb	11	62551504	62553212	1708	+	1	2_Hippo_Male_pool_BHLHE40::1::840	240	in gene	1	35	1	2_Hippo_Male_pool_BHLHE40::1	35	Gene Ubb	Rps27a, Ubb2, Uba52, AL033289, Ubc, Ubb	ubiquitin B	NM_011664.3		NP_035794.1
GeneID:22368	Trpv2	11	62574486	62600305	25819	+	1	2_Hippo_Male_pool_BHLHE40::1::841	28346	downstream	1	39	1	2_Hippo_Male_pool_BHLHE40::1	39	Gene Trpv2	Trpv2, Vrl1, GRC, VRL-1, OTRPC2	transient receptor potential cation channel, subfamily V, member 2	NM_011706.2	1416935_at	NP_035836.2
GeneID:69221	2410006H16Rik	11	62602877	62604806	1929	+	1	2_Hippo_Male_pool_BHLHE40::1::841	-45	upstream	1	39	1	2_Hippo_Male_pool_BHLHE40::1	39	Gene 2410006H16Rik	2410006H16Rik	RIKEN cDNA 2410006H16 gene	NR_030738.1
GeneID:100217426	Snord49b	11	62603086	62603148	62	+	1	2_Hippo_Male_pool_BHLHE40::1::841	-254	upstream	1	39	1	2_Hippo_Male_pool_BHLHE40::1	39	Gene Snord49b	MBII-252, Snord49b, MBII-366	small nucleolar RNA, C/D box 49B	NR_028526.1
GeneID:100217455	Snord49a	11	62603460	62603521	61	+	1	2_Hippo_Male_pool_BHLHE40::1::841	-628	upstream	1	39	1	2_Hippo_Male_pool_BHLHE40::1	39	Gene Snord49a	MBII-243, Snord49a	small nucleolar RNA, C/D box 49A	NR_028550.1
GeneID:100217444	Snord65	11	62604530	62604586	56	+	1	2_Hippo_Male_pool_BHLHE40::1::841	-1698	upstream	1	39	1	2_Hippo_Male_pool_BHLHE40::1	39	Gene Snord65	MBII-135, Snord65, snoRNA135	small nucleolar RNA, C/D box 65	NR_028541.1
GeneID:192976	Fam211a	11	62604884	62648523	43639	-	1	2_Hippo_Male_pool_BHLHE40::1::841	45691	downstream	1	39	1	2_Hippo_Male_pool_BHLHE40::1	39	Gene Fam211a	BC046404, Fam211a, MGC59632	family with sequence similarity 211, member A	NM_198861.1	1436195_at	NP_942561.1
GeneID:216831	Arhgap44	11	65002039	65162961	160922	-	1	2_Hippo_Male_pool_BHLHE40::1::842	81	in gene	1	15	1	2_Hippo_Male_pool_BHLHE40::1	15	Gene Arhgap44	AI840762, AU040829, AW493732, Rich2, 6330543G20, Arhgap44	Rho GTPase activating protein 44	NM_175003.3, NM_001099288.1		NP_778168.2, NP_001092758.1
GeneID:26398	Map2k4	11	65688244	65788297	100053	-	1	2_Hippo_Male_pool_BHLHE40::1::844	-23	upstream	1	25	1	2_Hippo_Male_pool_BHLHE40::1	25	Gene Map2k4	Serk1, Sek1, MKK4, PRKMK4, MEK4, JNKK1, Map2k4	mitogen-activated protein kinase kinase 4	NM_009157.4	1426233_at	NP_033183.1
GeneID:101055694	LOC101055694	11	65782741	65787985	5244	-	1	2_Hippo_Male_pool_BHLHE40::1::844	-335	upstream	1	25	1	2_Hippo_Male_pool_BHLHE40::1	25	Gene LOC101055694		uncharacterized LOC101055694	XR_168613.1
GeneID:52712	Zkscan6	11	65807244	65829239	21995	+	1	2_Hippo_Male_pool_BHLHE40::1::845	116	in gene	1	20	1	2_Hippo_Male_pool_BHLHE40::1	20	Gene Zkscan6	1700128E15Rik, KOX11, Znf18, Zfp535, Zkscan6, D11Ertd714e	zinc finger with KRAB and SCAN domains 6	NM_026107.2	1418033_s_at	NP_080383.2
GeneID:380702	Shisa6	11	66211725	66526126	314401	-	2	2_Hippo_Male_pool_BHLHE40::1::846, 2_Hippo_Male_pool_BHLHE40::1::847	131662, -562	in gene, upstream	1	23.5	2	2_Hippo_Male_pool_BHLHE40::1	32	Gene Shisa6	Shisa6, Gm879	shisa homolog 6 (Xenopus laevis)	NM_001034874.3		NP_001030046.1
GeneID:14457	Gas7	11	67532998	67688992	155994	+	3	2_Hippo_Male_pool_BHLHE40::1::849, 2_Hippo_Male_pool_BHLHE40::1::850, 2_Hippo_Male_pool_BHLHE40::1::851	55946, 64602, 134906	in gene, in gene, in gene	1	29.333	3	2_Hippo_Male_pool_BHLHE40::1	32	Gene Gas7	Gas7-cb, Gas7, AW124766, B230343A10Rik	growth arrest specific 7	NM_008088.4, NM_001109657.2	1417859_at, 1431400_a_at	NP_032114.2, NP_001103127.1
GeneID:83431	Ndel1	11	68821434	68853131	31697	-	1	2_Hippo_Male_pool_BHLHE40::1::852	523	in gene	1	27	1	2_Hippo_Male_pool_BHLHE40::1	27	Gene Ndel1	MITAP1, NUDEL, Ndel1, 2600006O07Rik, mNudel	nuclear distribution gene E-like homolog 1 (A. nidulans)	NM_023668.2	1422568_at, 1424893_at	NP_076157.2
GeneID:320040	Rnf222	11	68888553	68895015	6462	+	1	2_Hippo_Male_pool_BHLHE40::1::853	13079	downstream	1	36	1	2_Hippo_Male_pool_BHLHE40::1	36	Gene Rnf222	Rnf222, 9930039A11Rik	ring finger protein 222	NM_177060.3		NP_796034.2
GeneID:19941	Rpl26	11	68901566	68904534	2968	+	1	2_Hippo_Male_pool_BHLHE40::1::853	66	in gene	1	36	1	2_Hippo_Male_pool_BHLHE40::1	36	Gene Rpl26	SIG-20, Rpl26	ribosomal protein L26	NM_009080.2		NP_033106.1
GeneID:71923	2310047M10Rik	11	69059775	69061576	1801	+	1	2_Hippo_Male_pool_BHLHE40::1::854	11041	downstream	1	22	1	2_Hippo_Male_pool_BHLHE40::1	22	Gene 2310047M10Rik	2310047M10Rik		NM_028005.3	1428723_at	NP_082281.2
GeneID:66910	Tmem107	11	69070809	69073293	2484	+	1	2_Hippo_Male_pool_BHLHE40::1::854	7	in gene	1	22	1	2_Hippo_Male_pool_BHLHE40::1	22	Gene Tmem107	1110004B13Rik, 2810049P21Rik, Tmem107	transmembrane protein 107	NM_025838.2, NM_028336.3	1429058_at, 1429059_s_at, 1429495_at	NP_080114.1, NP_082612.2
GeneID:100216530	Snord118	11	69073426	69073562	136	+	1	2_Hippo_Male_pool_BHLHE40::1::854	-2610	upstream	1	22	1	2_Hippo_Male_pool_BHLHE40::1	22	Gene Snord118	MBI-34, Snord118	small nucleolar RNA, C/D box 118	NR_028566.1
GeneID:22318	Vamp2	11	69088528	69092381	3853	+	4	2_Hippo_Male_pool_BHLHE40::1::855, 2_Hippo_Male_pool_BHLHE40::1::856, 2_Hippo_Male_pool_BHLHE40::1::857, 2_Hippo_Male_pool_BHLHE40::1::858	6352, 8688, 10288, 11472	downstream, downstream, downstream, downstream	1	28.5	4	2_Hippo_Male_pool_BHLHE40::1	38	Gene Vamp2	Syb2, Syb-2, Vamp2, sybII	vesicle-associated membrane protein 2	NM_009497.3	1420833_at, 1420834_at	NP_033523.1
GeneID:18626	Per1	11	69098956	69109960	11004	+	4	2_Hippo_Male_pool_BHLHE40::1::855, 2_Hippo_Male_pool_BHLHE40::1::856, 2_Hippo_Male_pool_BHLHE40::1::857, 2_Hippo_Male_pool_BHLHE40::1::858	-4076, -1740, -140, 1044	upstream, upstream, upstream, in gene	1	28.5	4	2_Hippo_Male_pool_BHLHE40::1	38	Gene Per1	Per1, mPer1, MGC102121, m-rigui, Per	period circadian clock 1	NM_011065.4, NM_001159367.1		NP_035195.2, NP_001152839.1
GeneID:100038433	9130213A22Rik	11	69120055	69122583	2528	-	1	2_Hippo_Male_pool_BHLHE40::1::859	-3241	upstream	1	19	1	2_Hippo_Male_pool_BHLHE40::1	19	Gene 9130213A22Rik	9130213A22Rik, ENSMUSG00000072807	RIKEN cDNA 9130213A22 gene	XR_141105.2, XR_141640.2
GeneID:84653	Hes7	11	69120453	69123259	2806	+	1	2_Hippo_Male_pool_BHLHE40::1::859	5371	downstream	1	19	1	2_Hippo_Male_pool_BHLHE40::1	19	Gene Hes7	bHLHb37, Hes7	hairy and enhancer of split 7 (Drosophila)	NM_033041.4	1422950_at	NP_149030.2
GeneID:23801	Aloxe3	11	69126377	69149115	22738	+	3	2_Hippo_Male_pool_BHLHE40::1::859, 2_Hippo_Male_pool_BHLHE40::1::860, 2_Hippo_Male_pool_BHLHE40::1::861	-553, 7959, 24743	upstream, in gene, downstream	1	27	3	2_Hippo_Male_pool_BHLHE40::1	46	Gene Aloxe3	Aloxe3, MGC143829, e-LOX-3, MGC143830	arachidonate lipoxygenase 3	NM_011786.2		NP_035916.2
GeneID:11686	Alox12b	11	69157072	69169791	12719	+	1	2_Hippo_Male_pool_BHLHE40::1::861	-5952	upstream	1	16	1	2_Hippo_Male_pool_BHLHE40::1	16	Gene Alox12b	MGC130560, e-LOX2, Alox12b, Aloxe2	arachidonate 12-lipoxygenase, 12R type	NM_009659.2	1418266_at	NP_033789.1
GeneID:16499	Kcnab3	11	69326258	69333041	6783	+	2	2_Hippo_Male_pool_BHLHE40::1::862, 2_Hippo_Male_pool_BHLHE40::1::863	14094, 14734	downstream, downstream	1	21	2	2_Hippo_Male_pool_BHLHE40::1	23	Gene Kcnab3	Kcnab4, Kcnab3, mKv(beta)4, C330022D06Rik	potassium voltage-gated channel, shaker-related subfamily, beta member 3	NM_010599.4	1421790_a_at, 1423950_at	NP_034729.3
GeneID:80515	A030009H04Rik	11	69340769	69342647	1878	+	2	2_Hippo_Male_pool_BHLHE40::1::862, 2_Hippo_Male_pool_BHLHE40::1::863	-417, 223	upstream, in gene	1	21	2	2_Hippo_Male_pool_BHLHE40::1	23	Gene A030009H04Rik	A030009H04Rik, RNF21, AB041807, 2310043C11Rik, MNCb-2875, AA589459	RIKEN cDNA A030009H04 gene	NR_027827.1	1418100_at
GeneID:216848	Chd3	11	69344351	69369391	25040	-	3	2_Hippo_Male_pool_BHLHE40::1::862, 2_Hippo_Male_pool_BHLHE40::1::863, 2_Hippo_Male_pool_BHLHE40::1::864	29039, 28399, 4175	downstream, downstream, in gene	1	21.333	3	2_Hippo_Male_pool_BHLHE40::1	23	Gene Chd3	2600010P09Rik, Prp9-1, MGC40857, AF020312, Chd7, Prp7, Chd3	chromodomain helicase DNA binding protein 3	NM_146019.3	1428466_at	NP_666131.3
GeneID:216850	Kdm6b	11	69398508	69413675	15167	-	4	2_Hippo_Male_pool_BHLHE40::1::865, 2_Hippo_Male_pool_BHLHE40::1::866, 2_Hippo_Male_pool_BHLHE40::1::867, 2_Hippo_Male_pool_BHLHE40::1::868	3851, -2133, -3989, -5237	in gene, upstream, upstream, upstream	1	56	4	2_Hippo_Male_pool_BHLHE40::1	117	Gene Kdm6b	Jmjd3, KIAA0346, mKIAA0346, Kdm6b, 1700064E03Rik, BC038313	KDM1 lysine (K)-specific demethylase 6B	NM_001017426.1		NP_001017426.1
GeneID:327954	Dnahc2	11	69420809	69549108	128299	-	6	2_Hippo_Male_pool_BHLHE40::1::866, 2_Hippo_Male_pool_BHLHE40::1::867, 2_Hippo_Male_pool_BHLHE40::1::868, 2_Hippo_Male_pool_BHLHE40::1::869, 2_Hippo_Male_pool_BHLHE40::1::870, 2_Hippo_Male_pool_BHLHE40::1::871	133300, 131444, 130196, 116820, 2500, -3596	downstream, downstream, downstream, in gene, in gene, upstream	1	43.167	6	2_Hippo_Male_pool_BHLHE40::1	117	Gene Dnahc2	4930564A01, D330014H01Rik, 2900022L05Rik, Dnahc2, Dnah2, Dnhd3, D130094J20	dynein, axonemal, heavy chain 2	NM_001081330.1		NP_001074799.1
GeneID:13643	Efnb3	11	69554092	69560237	6145	-	2	2_Hippo_Male_pool_BHLHE40::1::870, 2_Hippo_Male_pool_BHLHE40::1::871	13629, 7533	downstream, downstream	1	16.5	2	2_Hippo_Male_pool_BHLHE40::1	18	Gene Efnb3	NLERK-2, Epl8, EFL-6, Efnb3, Elk-L3, LERK-8, ELF-3	ephrin B3	NM_007911.5	1423085_at	NP_031937.1
GeneID:216853	Wrap53	11	69561754	69579324	17570	-	1	2_Hippo_Male_pool_BHLHE40::1::871	26620	downstream	1	18	1	2_Hippo_Male_pool_BHLHE40::1	18	Gene Wrap53	Wdr79, BC021790, MGC28622, Wrap53	WD repeat containing, antisense to TP53	NM_144824.2	1423808_at	NP_659073.1
GeneID:11932	Atp1b2	11	69599750	69605960	6210	-	1	2_Hippo_Male_pool_BHLHE40::1::872	680	in gene	1	17	1	2_Hippo_Male_pool_BHLHE40::1	17	Gene Atp1b2	Amog, Atp1b2, Atpb-2	ATPase, Na+/K+ transporting, beta 2 polypeptide	NM_013415.5	1422009_at, 1435148_at	NP_038201.1
GeneID:20415	Shbg	11	69614816	69617905	3089	-	1	2_Hippo_Male_pool_BHLHE40::1::872	12625	downstream	1	17	1	2_Hippo_Male_pool_BHLHE40::1	17	Gene Shbg	Shbg, ABP	sex hormone binding globulin	NM_011367.2	1421602_at	NP_035497.1
GeneID:24070	Mpdu1	11	69656704	69662642	5938	-	2	2_Hippo_Male_pool_BHLHE40::1::873, 2_Hippo_Male_pool_BHLHE40::1::874	-8750, -9950	upstream, upstream	1	35	2	2_Hippo_Male_pool_BHLHE40::1	49	Gene Mpdu1	Supl15h, Mpdu1, SL15, LEC35	mannose-P-dolichol utilization defect 1	NM_011900.3	1416104_at	NP_036030.2
GeneID:100316840	Mir1934	11	69663043	69663125	82	+	2	2_Hippo_Male_pool_BHLHE40::1::873, 2_Hippo_Male_pool_BHLHE40::1::874	8349, 9549	downstream, downstream	1	35	2	2_Hippo_Male_pool_BHLHE40::1	49	Gene Mir1934	Mir1934, mmu-mir-1934	microRNA 1934	NR_035455.1
GeneID:12514	Cd68	11	69664371	69666062	1691	-	2	2_Hippo_Male_pool_BHLHE40::1::873, 2_Hippo_Male_pool_BHLHE40::1::874	-5330, -6530	upstream, upstream	1	35	2	2_Hippo_Male_pool_BHLHE40::1	49	Gene Cd68	gp110, Scard1, Cd68, Lamp4	CD68 antigen	NM_009853.1		NP_033983.1
GeneID:13681	Eif4a1	11	69666936	69672423	5487	-	3	2_Hippo_Male_pool_BHLHE40::1::873, 2_Hippo_Male_pool_BHLHE40::1::874, 2_Hippo_Male_pool_BHLHE40::1::875	1031, -169, -9593	in gene, upstream, upstream	1	37	3	2_Hippo_Male_pool_BHLHE40::1	49	Gene Eif4a1	Ddx2a, BM-010, Eif4, Eif4a1	eukaryotic translation initiation factor 4A1	NM_144958.4, NM_001159375.1	1427058_at, 1430980_a_at, 1434985_a_at	NP_659207.1, NP_001152847.1
GeneID:80886	Senp3	11	69673110	69682084	8974	-	3	2_Hippo_Male_pool_BHLHE40::1::873, 2_Hippo_Male_pool_BHLHE40::1::874, 2_Hippo_Male_pool_BHLHE40::1::875	10692, 9492, 68	downstream, downstream, in gene	1	37	3	2_Hippo_Male_pool_BHLHE40::1	49	Gene Senp3	Smt3ip1, AA408656, Smt3ip, Senp3	SUMO/sentrin specific peptidase 3	NM_030702.4, NM_001163571.1		NP_109627.3, NP_001157043.1
GeneID:100503827	2010012P19Rik	11	69682138	69691140	9002	+	2	2_Hippo_Male_pool_BHLHE40::1::874, 2_Hippo_Male_pool_BHLHE40::1::875	-9546, -122	upstream, upstream	1	45	2	2_Hippo_Male_pool_BHLHE40::1	49	Gene 2010012P19Rik	2010012P19Rik	RIKEN cDNA 2010012P19 gene	XR_106197.1
GeneID:69583	Tnfsf13	11	69682577	69685554	2977	-	2	2_Hippo_Male_pool_BHLHE40::1::874, 2_Hippo_Male_pool_BHLHE40::1::875	12962, 3538	downstream, downstream	1	45	2	2_Hippo_Male_pool_BHLHE40::1	49	Gene Tnfsf13	Trdl1, Tnfsf13, TALL2, Tnfsf12, APRIL, MGC106105, 2310026N09Rik, TRDL1, April, Tall2	tumor necrosis factor (ligand) superfamily, member 13	NM_023517.2, NM_001159505.1		NP_076006.2, NP_001152977.1
GeneID:619441	BC096441	11	69682577	69696098	13521	-	2	2_Hippo_Male_pool_BHLHE40::1::874, 2_Hippo_Male_pool_BHLHE40::1::875	23506, 14082	downstream, downstream	1	45	2	2_Hippo_Male_pool_BHLHE40::1	49	Gene BC096441	BC096441, Twe-pril, Tnfsf12-Tnfsf13, TWE-PRIL	cDNA sequence BC096441	NM_001034097.2, NM_001159503.2	1418345_at	NP_001029269.1, NP_001152975.1
GeneID:21944	Tnfsf12	11	69686240	69696098	9858	-	1	2_Hippo_Male_pool_BHLHE40::1::875	14082	downstream	1	41	1	2_Hippo_Male_pool_BHLHE40::1	41	Gene Tnfsf12	Tnfsf12, APO3L, DR3L, Dr3l, Dr3lg, Apo3l, DR3LG, Tweak	tumor necrosis factor (ligand) superfamily, member 12	NM_011614.3		NP_035744.1
GeneID:20020	Polr2a	11	69734410	69758223	23813	-	2	2_Hippo_Male_pool_BHLHE40::1::877, 2_Hippo_Male_pool_BHLHE40::1::878	-625, -977	upstream, upstream	1	25.5	2	2_Hippo_Male_pool_BHLHE40::1	28	Gene Polr2a	Rpb1, 220kDa, Polr2a, Rpo2-1	polymerase (RNA) II (DNA directed) polypeptide A	NM_009089.2	1422311_a_at, 1426242_at	NP_033115.1
GeneID:56293	Slc35g3	11	69759884	69761844	1960	-	2	2_Hippo_Male_pool_BHLHE40::1::877, 2_Hippo_Male_pool_BHLHE40::1::878	2996, 2644	downstream, downstream	1	25.5	2	2_Hippo_Male_pool_BHLHE40::1	28	Gene Slc35g3	Amac1, Slc35g3	solute carrier family 35, member G3	NM_019871.2	1418958_at	NP_063924.2
GeneID:75580	Zbtb4	11	69765912	69784026	18114	+	2	2_Hippo_Male_pool_BHLHE40::1::877, 2_Hippo_Male_pool_BHLHE40::1::878	-7064, -6712	upstream, upstream	1	25.5	2	2_Hippo_Male_pool_BHLHE40::1	28	Gene Zbtb4	Zbtb4, 2310026P19Rik, mKIAA1538, 9230111I22Rik, RP23-422L16.16	zinc finger and BTB domain containing 4	NM_029348.2	1429722_at	NP_083624.2
GeneID:216859	Acap1	11	69881567	69895539	13972	-	1	2_Hippo_Male_pool_BHLHE40::1::879	-6061	upstream	1	43	1	2_Hippo_Male_pool_BHLHE40::1	43	Gene Acap1	MGC25782, Centb1, MGC47358, Acap1	ArfGAP with coiled-coil, ankyrin repeat and PH domains 1	NM_153788.3	1434873_a_at, 1434874_x_at	NP_722483.2
GeneID:70419	2810408A11Rik	11	69897358	69900986	3628	-	1	2_Hippo_Male_pool_BHLHE40::1::879	-614	upstream	1	43	1	2_Hippo_Male_pool_BHLHE40::1	43	Gene 2810408A11Rik	1700019L01Rik, 4930470J18Rik, 2810408A11Rik, RP23-172M21.16	RIKEN cDNA 2810408A11 gene	NM_027419.3	1430178_at	NP_081695.2
GeneID:216860	Neurl4	11	69901878	69913822	11944	+	3	2_Hippo_Male_pool_BHLHE40::1::879, 2_Hippo_Male_pool_BHLHE40::1::880, 2_Hippo_Male_pool_BHLHE40::1::881	-278, 19434, 19914	upstream, downstream, downstream	1	33.333	3	2_Hippo_Male_pool_BHLHE40::1	43	Gene Neurl4	0610025P10Rik, MGC189889, Neurl4, KIAA1787, BC023037, RP23-172M21.17	neuralized homolog 4 (Drosophila)	NM_001013414.2	1430417_s_at	NP_001013432.1
GeneID:56310	Gps2	11	69914192	69916591	2399	+	2	2_Hippo_Male_pool_BHLHE40::1::880, 2_Hippo_Male_pool_BHLHE40::1::881	7120, 7600	downstream, downstream	1	28.5	2	2_Hippo_Male_pool_BHLHE40::1	31	Gene Gps2	AI505953, Gps2	G protein pathway suppressor 2	NM_019726.3	1417796_at	NP_062700.2
GeneID:276770	Eif5a	11	69916712	69921958	5246	-	2	2_Hippo_Male_pool_BHLHE40::1::880, 2_Hippo_Male_pool_BHLHE40::1::881	646, 166	in gene, in gene	1	28.5	2	2_Hippo_Male_pool_BHLHE40::1	31	Gene Eif5a	MGC6725, Eif4d, Eif5a1, D19Wsu54e, Eif5a, AA410058	eukaryotic translation initiation factor 5A	NM_001166589.1, NM_001166590.1, NM_001166591.1, NM_001166592.1, NM_181582.4, NM_001166593.1, NM_001166594.1, NM_001166595.1, NM_001166596.1		NP_001160061.1, NP_001160062.1, NP_001160063.1, NP_001160064.1, NP_001160065.1, NP_853613.1, NP_001160066.1, NP_001160067.1, NP_001160068.1
GeneID:54351	Elp5	11	69968224	69981235	13011	-	1	2_Hippo_Male_pool_BHLHE40::1::882	691	in gene	1	16	1	2_Hippo_Male_pool_BHLHE40::1	16	Gene Elp5	Rai12, Derp6, Elp5	elongator acetyltransferase complex subunit 5	NM_018740.2, NM_001253700.1	1431411_a_at	NP_061210.2, NP_001240629.1
GeneID:67181	Ctdnep1	11	69981168	69990601	9433	+	2	2_Hippo_Male_pool_BHLHE40::1::882, 2_Hippo_Male_pool_BHLHE40::1::883	-624, 19408	upstream, downstream	1	41.5	2	2_Hippo_Male_pool_BHLHE40::1	67	Gene Ctdnep1	2610507E10Rik, Dullard, Ctdnep1	CTD nuclear envelope phosphatase 1	NM_026017.2		NP_080293.1
GeneID:56486	Gabarap	11	69991370	69994949	3579	+	2	2_Hippo_Male_pool_BHLHE40::1::883, 2_Hippo_Male_pool_BHLHE40::1::884	9206, 9782	downstream, downstream	1	43	2	2_Hippo_Male_pool_BHLHE40::1	67	Gene Gabarap	Gabarap	gamma-aminobutyric acid receptor associated protein	NM_019749.4	1416937_at	NP_062723.1
GeneID:78246	Phf23	11	69995771	70000011	4240	+	2	2_Hippo_Male_pool_BHLHE40::1::883, 2_Hippo_Male_pool_BHLHE40::1::884	4805, 5381	downstream, downstream	1	43	2	2_Hippo_Male_pool_BHLHE40::1	67	Gene Phf23	Phf23, 2410141M05Rik, JUNE-1, RP23-172M21.13	PHD finger protein 23	NM_030064.3	1428997_at	NP_084340.2
GeneID:13543	Dvl2	11	70000626	70010109	9483	+	2	2_Hippo_Male_pool_BHLHE40::1::883, 2_Hippo_Male_pool_BHLHE40::1::884	-50, 526	upstream, in gene	1	43	2	2_Hippo_Male_pool_BHLHE40::1	67	Gene Dvl2	Dvl2		NM_007888.3	1417207_at	NP_031914.3
GeneID:11370	Acadvl	11	70010192	70015407	5215	-	2	2_Hippo_Male_pool_BHLHE40::1::883, 2_Hippo_Male_pool_BHLHE40::1::884	14831, 14255	downstream, downstream	1	43	2	2_Hippo_Male_pool_BHLHE40::1	67	Gene Acadvl	vlcad, Acadvl	acyl-Coenzyme A dehydrogenase, very long chain	NM_017366.2	1424184_at	NP_059062.1
GeneID:14723	Gp1ba	11	70639122	70642058	2936	+	1	2_Hippo_Male_pool_BHLHE40::1::885	7774	downstream	1	36	1	2_Hippo_Male_pool_BHLHE40::1	36	Gene Gp1ba	Gp1ba, GPIbalpha, GPIba	glycoprotein 1b, alpha polypeptide	NM_010326.2	1422316_at	NP_034456.2
GeneID:67863	Slc25a11	11	70644019	70647039	3020	-	3	2_Hippo_Male_pool_BHLHE40::1::885, 2_Hippo_Male_pool_BHLHE40::1::886, 2_Hippo_Male_pool_BHLHE40::1::887	143, -7393, -8129	in gene, upstream, upstream	1	27.667	3	2_Hippo_Male_pool_BHLHE40::1	36	Gene Slc25a11	Slc25a11, 2310022P18Rik, 2oxoc	solute carrier family 25 (mitochondrial carrier oxoglutarate carrier), member 11	NM_024211.3	1426586_at	NP_077173.1
GeneID:70510	Rnf167	11	70647589	70651421	3832	+	3	2_Hippo_Male_pool_BHLHE40::1::885, 2_Hippo_Male_pool_BHLHE40::1::886, 2_Hippo_Male_pool_BHLHE40::1::887	-693, 6843, 7579	upstream, downstream, downstream	1	27.667	3	2_Hippo_Male_pool_BHLHE40::1	36	Gene Rnf167	5730408C10Rik, AV328608, 0610010G05Rik, AU019305, RP23-326P7.8, Rnf167	ring finger protein 167	NM_027445.1	1430527_a_at	NP_081721.1
GeneID:18643	Pfn1	11	70651847	70654650	2803	-	3	2_Hippo_Male_pool_BHLHE40::1::885, 2_Hippo_Male_pool_BHLHE40::1::886, 2_Hippo_Male_pool_BHLHE40::1::887	7754, 218, -518	downstream, in gene, upstream	1	27.667	3	2_Hippo_Male_pool_BHLHE40::1	36	Gene Pfn1	Pfn, Pfn1	profilin 1	NM_011072.4		NP_035202.1
GeneID:13808	Eno3	11	70657213	70662513	5300	+	2	2_Hippo_Male_pool_BHLHE40::1::886, 2_Hippo_Male_pool_BHLHE40::1::887	-2781, -2045	upstream, upstream	1	23.5	2	2_Hippo_Male_pool_BHLHE40::1	24	Gene Eno3	Eno-3, Eno3	enolase 3, beta muscle	NM_007933.2, NM_001136062.1	1417951_at	NP_031959.1, NP_001129534.1
GeneID:216873	Spag7	11	70663769	70669416	5647	-	2	2_Hippo_Male_pool_BHLHE40::1::886, 2_Hippo_Male_pool_BHLHE40::1::887	14984, 14248	downstream, downstream	1	23.5	2	2_Hippo_Male_pool_BHLHE40::1	24	Gene Spag7	FSA-1, MGC67704, 5730443G10, Spag7, ACRP, Fsa1l	sperm associated antigen 7	NM_172561.3, NM_001167669.1	1433940_at	NP_766149.2, NP_001161141.1
GeneID:103844	Inca1	11	70688361	70700155	11794	-	1	2_Hippo_Male_pool_BHLHE40::1::888	-69	upstream	1	23	1	2_Hippo_Male_pool_BHLHE40::1	23	Gene Inca1	AI842396, Inca1	inhibitor of CDK, cyclin A1 interacting protein 1	NM_213729.1, NM_001252482.1, NM_001252483.1, NM_001252484.1, NM_001252485.1		NP_998894.1, NP_001239411.1, NP_001239412.1, NP_001239413.1, NP_001239414.1
GeneID:16562	Kif1c	11	70700548	70731970	31422	+	1	2_Hippo_Male_pool_BHLHE40::1::888	-324	upstream	1	23	1	2_Hippo_Male_pool_BHLHE40::1	23	Gene Kif1c	B430105J22Rik, Kif1c, D11Bwg1349e, Ltxs1, MGC28766	kinesin family member 1C	NM_153103.2	1424746_at, 1424747_at, 1426325_at, 1436224_at	NP_694743.2
GeneID:69723	Rpain	11	70970200	70977933	7733	+	1	2_Hippo_Male_pool_BHLHE40::1::890	12744	downstream	1	43	1	2_Hippo_Male_pool_BHLHE40::1	43	Gene Rpain	Rpain, 2400006N03Rik, RP23-83I13.5, Rip	RPA interacting protein	NM_001252413.1, NM_001252414.1, NM_001252415.1, NM_027186.2	1428828_at	NP_001239342.1, NP_001239343.1, NP_081462.1, NP_001239344.1
GeneID:12261	C1qbp	11	70977846	70983026	5180	-	1	2_Hippo_Male_pool_BHLHE40::1::890	82	in gene	1	43	1	2_Hippo_Male_pool_BHLHE40::1	43	Gene C1qbp	P32, AA407365, gC1qBP, AA986492, D11Wsu182e, HABP1, C1qbp	complement component 1, q subcomponent binding protein	NM_007573.2		NP_031599.2
GeneID:216877	Dhx33	11	70984091	71004432	20341	-	2	2_Hippo_Male_pool_BHLHE40::1::890, 2_Hippo_Male_pool_BHLHE40::1::891	21488, -80	downstream, upstream	1	48	2	2_Hippo_Male_pool_BHLHE40::1	53	Gene Dhx33	3110057P17Rik, Dhx33, Ddx33, 9430096J02Rik	DEAH (Asp-Glu-Ala-His) box polypeptide 33	NM_178367.4	1429191_at	NP_848144.3
GeneID:116891	Derl2	11	71007445	71019263	11818	-	1	2_Hippo_Male_pool_BHLHE40::1::891	14751	downstream	1	53	1	2_Hippo_Male_pool_BHLHE40::1	53	Gene Derl2	Derlin-2, Derl2, CGI-101, Flana, BC005682, RP23-83I13.8, MGC11613, F-lana	Der1-like domain family, member 2	NM_033562.3	1435101_at	NP_291040.1
GeneID:109212	Fam64a	11	72042502	72047370	4868	+	1	2_Hippo_Male_pool_BHLHE40::1::892	8570	downstream	1	18	1	2_Hippo_Male_pool_BHLHE40::1	18	Gene Fam64a	Fam64a, 6720460F02Rik, 2610008F03Rik, CATS, AI115087	family with sequence similarity 64, member A	NM_144526.3		NP_653109.2
GeneID:327958	Pitpnm3	11	72047528	72135889	88361	-	2	2_Hippo_Male_pool_BHLHE40::1::892, 2_Hippo_Male_pool_BHLHE40::1::893	84817, 67697	in gene, in gene	1	44	2	2_Hippo_Male_pool_BHLHE40::1	70	Gene Pitpnm3	A330068P14Rik, Gm880, AI848332, Pitpnm3	PITPNM family member 3	NM_001081641.1, NM_001024927.2		NP_001075110.1, NP_001020098.1
GeneID:216892	Spns2	11	72451638	72489904	38266	-	2	2_Hippo_Male_pool_BHLHE40::1::894, 2_Hippo_Male_pool_BHLHE40::1::895	880, -144	in gene, upstream	1	70.5	2	2_Hippo_Male_pool_BHLHE40::1	113	Gene Spns2	Spns2, MGC37865		NM_153060.2		NP_694700.2
GeneID:77577	Spns3	11	72498156	72550246	52090	-	2	2_Hippo_Male_pool_BHLHE40::1::894, 2_Hippo_Male_pool_BHLHE40::1::895	61222, 60198	downstream, downstream	1	70.5	2	2_Hippo_Male_pool_BHLHE40::1	113	Gene Spns3	Spns3, 9830002I17Rik		NM_029932.3	1429140_at	NP_084208.1
GeneID:67128	Ube2g1	11	72607261	72686481	79220	+	3	2_Hippo_Male_pool_BHLHE40::1::897, 2_Hippo_Male_pool_BHLHE40::1::898, 2_Hippo_Male_pool_BHLHE40::1::899	227, 1171, 82723	in gene, in gene, downstream	1	18.333	3	2_Hippo_Male_pool_BHLHE40::1	22	Gene Ube2g1	2700059C12Rik, AW552068, Ube2g1, AU014992, D130023C12Rik, AI256795		NM_025985.4	1415688_at	NP_080261.2
GeneID:11736	Ankfy1	11	72690002	72772146	82144	+	1	2_Hippo_Male_pool_BHLHE40::1::899	-18	upstream	1	15	1	2_Hippo_Male_pool_BHLHE40::1	15	Gene Ankfy1	mKIAA1255, Ankhzn, Ankfy1, ZFYVE14	ankyrin repeat and FYVE domain containing 1	NM_009671.5	1417685_at	NP_033801.4
GeneID:18436	P2rx1	11	72999145	73015197	16052	+	2	2_Hippo_Male_pool_BHLHE40::1::900, 2_Hippo_Male_pool_BHLHE40::1::901	15767, 20567	in gene, downstream	1	37	2	2_Hippo_Male_pool_BHLHE40::1	42	Gene P2rx1	BB122383, Pdcd3, P2rx1, P2x, AI323649, RP-2	purinergic receptor P2X, ligand-gated ion channel, 1	NM_008771.3	1429794_a_at	NP_032797.3
GeneID:55984	Camkk1	11	73019008	73042073	23065	+	2	2_Hippo_Male_pool_BHLHE40::1::900, 2_Hippo_Male_pool_BHLHE40::1::901	-4096, 704	upstream, in gene	1	37	2	2_Hippo_Male_pool_BHLHE40::1	42	Gene Camkk1	CaMKKalpha, Camkk1, AI846603, Camkk	calcium/calmodulin-dependent protein kinase kinase 1, alpha	NM_018883.2	1418954_at	NP_061371.2
GeneID:17428	Mnt	11	74830924	74845725	14801	+	1	2_Hippo_Male_pool_BHLHE40::1::902	1236	in gene	1	31	1	2_Hippo_Male_pool_BHLHE40::1	31	Gene Mnt	Mnt, bHLHd3, Rox	max binding protein	NM_010813.3	1418192_at, 1418193_at	NP_034943.3
GeneID:27364	Srr	11	74906359	74925798	19439	-	1	2_Hippo_Male_pool_BHLHE40::1::903	102	in gene	1	52	1	2_Hippo_Male_pool_BHLHE40::1	52	Gene Srr	Srr, Srs	serine racemase	NM_013761.4, NM_001163311.1	1419664_at	NP_038789.1, NP_001156783.1
GeneID:103677	Smg6	11	74925872	75164448	238576	+	2	2_Hippo_Male_pool_BHLHE40::1::903, 2_Hippo_Male_pool_BHLHE40::1::904	-176, 240112	upstream, downstream	1	42	2	2_Hippo_Male_pool_BHLHE40::1	52	Gene Smg6	AI317223, Smg6, AU041178, MGC7717	Smg-6 homolog, nonsense mediated mRNA decay factor (C. elegans)	NM_001002764.1	1425883_at, 1433911_at	NP_001002764.1
GeneID:15248	Hic1	11	75164565	75170255	5690	-	1	2_Hippo_Male_pool_BHLHE40::1::904	4271	in gene	1	32	1	2_Hippo_Male_pool_BHLHE40::1	32	Gene Hic1	AA408311, Hic1, HIC-1	hypermethylated in cancer 1	NM_010430.2, NM_001098203.1		NP_034560.2, NP_001091673.1
GeneID:387208	Mir212	11	75173388	75173478	90	+	1	2_Hippo_Male_pool_BHLHE40::1::904	-7404	upstream	1	32	1	2_Hippo_Male_pool_BHLHE40::1	32	Gene Mir212	Mirn212, mmu-mir-212, Mir212	microRNA 212	NR_029794.1
GeneID:387150	Mir132	11	75173682	75173747	65	+	1	2_Hippo_Male_pool_BHLHE40::1::904	-7698	upstream	1	32	1	2_Hippo_Male_pool_BHLHE40::1	32	Gene Mir132	mmu-mir-132, Mirn132, Mir132	microRNA 132	NR_029546.1
GeneID:246257	Ovca2	11	75175943	75178808	2865	-	1	2_Hippo_Male_pool_BHLHE40::1::904	12824	downstream	1	32	1	2_Hippo_Male_pool_BHLHE40::1	32	Gene Ovca2	Ovca2, 9030414M07Rik	candidate tumor suppressor in ovarian cancer 2	NM_027136.3		NP_081412.1
GeneID:116905	Dph1	11	75177643	75190483	12840	-	1	2_Hippo_Male_pool_BHLHE40::1::905	-4573	upstream	1	26	1	2_Hippo_Male_pool_BHLHE40::1	26	Gene Dph1	4930488F09Rik, Ovca1, AW551873, Dph1, Dph2l1, 2310011M22Rik	DPH1 homolog (S. cerevisiae)	NM_144491.2	1418335_a_at	NP_652762.2
GeneID:237847	Rtn4rl1	11	75193993	75267762	73769	+	3	2_Hippo_Male_pool_BHLHE40::1::905, 2_Hippo_Male_pool_BHLHE40::1::906, 2_Hippo_Male_pool_BHLHE40::1::907	1063, 7031, 19623	in gene, in gene, in gene	1	26.333	3	2_Hippo_Male_pool_BHLHE40::1	33	Gene Rtn4rl1	Ngrl2, Ngr3, Ngrh2, Rtn4rl1	reticulon 4 receptor-like 1	NM_177708.5		NP_808376.1
GeneID:68275	Rpa1	11	75300259	75348383	48124	-	1	2_Hippo_Male_pool_BHLHE40::1::908	31	in gene	1	29	1	2_Hippo_Male_pool_BHLHE40::1	29	Gene Rpa1	Rpa1, AA589576, AW557552, RP-A, 5031405K23Rik, Rpa, 70kDa, RF-A	replication protein A1	NM_026653.2, NM_001164223.1	1423293_at	NP_080929.1, NP_001157695.1
GeneID:319822	Smyd4	11	75348433	75405705	57272	+	1	2_Hippo_Male_pool_BHLHE40::1::908	-81	upstream	1	29	1	2_Hippo_Male_pool_BHLHE40::1	29	Gene Smyd4	G430029E23Rik, Smyd4	SET and MYND domain containing 4	NM_001102611.1		NP_001096081.1
GeneID:20317	Serpinf1	11	75410029	75422623	12594	-	1	2_Hippo_Male_pool_BHLHE40::1::909	-8833	upstream	1	20	1	2_Hippo_Male_pool_BHLHE40::1	20	Gene Serpinf1	Sdf3, Pedfl, Pedf, AI195227, Serpinf1, EPC-1	serine (or cysteine) peptidase inhibitor, clade F, member 1	NM_011340.3	1416168_at	NP_035470.3
GeneID:18816	Serpinf2	11	75431736	75439501	7765	-	1	2_Hippo_Male_pool_BHLHE40::1::909	8045	downstream	1	20	1	2_Hippo_Male_pool_BHLHE40::1	20	Gene Serpinf2	Serpinf2, Serpimf2, Pli, AI747498	serine (or cysteine) peptidase inhibitor, clade F, member 2	NM_008878.2	1417498_at	NP_032904.1
GeneID:192652	Wdr81	11	75440943	75454717	13774	-	2	2_Hippo_Male_pool_BHLHE40::1::909, 2_Hippo_Male_pool_BHLHE40::1::910	23261, -19	downstream, upstream	1	27.5	2	2_Hippo_Male_pool_BHLHE40::1	35	Gene Wdr81	mFLJ00182, MGC32441, Gm883, BC054822, Wdr81	WD repeat domain 81	NM_138950.2		NP_620400.2
GeneID:100042498	Mir22hg	11	75461539	75466690	5151	+	1	2_Hippo_Male_pool_BHLHE40::1::910	-6803	upstream	1	35	1	2_Hippo_Male_pool_BHLHE40::1	35	Gene Mir22hg	2210403K04Rik, Mir22hg	Mir22 host gene (non-protein coding)	NR_030711.1	1428562_at
GeneID:387141	Mir22	11	75463716	75463810	94	+	1	2_Hippo_Male_pool_BHLHE40::1::910	-8980	upstream	1	35	1	2_Hippo_Male_pool_BHLHE40::1	35	Gene Mir22	Mirn22, Mir22, mmu-mir-22	microRNA 22	NR_029739.1
GeneID:215113	Slc43a2	11	75531694	75577572	45878	+	1	2_Hippo_Male_pool_BHLHE40::1::911	9202	in gene	1	36	1	2_Hippo_Male_pool_BHLHE40::1	36	Gene Slc43a2	7630402D21Rik, MGC28931, Lat4, Slc43a2, BC042513	solute carrier family 43, member 2	NM_173388.2, NM_001199284.1, NM_001199283.1	1434308_at	NP_775564.1, NP_001186213.1, NP_001186212.1
GeneID:19062	Inpp5k	11	75631020	75648865	17845	+	2	2_Hippo_Male_pool_BHLHE40::1::912, 2_Hippo_Male_pool_BHLHE40::1::913	17012, 21364	in gene, downstream	1	24	2	2_Hippo_Male_pool_BHLHE40::1	26	Gene Inpp5k	C62, Pps, SKIP, Inpp5k	inositol polyphosphate 5-phosphatase K	NM_008916.2	1416195_at	NP_032942.1
GeneID:17913	Myo1c	11	75651509	75674643	23134	+	2	2_Hippo_Male_pool_BHLHE40::1::912, 2_Hippo_Male_pool_BHLHE40::1::913	-3477, 875	upstream, in gene	1	24	2	2_Hippo_Male_pool_BHLHE40::1	26	Gene Myo1c	MYO1E, NMI, Myo1c, MMIb, mm1beta, C80397, myr2	myosin IC	NM_001080775.1, NM_001080774.1, NM_008659.3	1419648_at, 1419649_s_at	NP_001074244.1, NP_001074243.1, NP_032685.1
GeneID:13447	Doc2b	11	75769090	75796057	26967	-	1	2_Hippo_Male_pool_BHLHE40::1::914	-215	upstream	1	28	1	2_Hippo_Male_pool_BHLHE40::1	28	Gene Doc2b	Doc2b		NM_007873.2	1420666_at, 1420667_at	NP_031899.2
GeneID:380714	Rph3al	11	75832158	75911026	78868	-	1	2_Hippo_Male_pool_BHLHE40::1::915	40978	in gene	1	75	1	2_Hippo_Male_pool_BHLHE40::1	75	Gene Rph3al	Rph3al, Noc2, 6530413F01Rik, Gm1753, AI551877	rabphilin 3A-like (without C2 domains)	NM_029548.3	1431695_at	NP_083824.1
GeneID:116972	Fam57a	11	76202056	76208257	6201	+	1	2_Hippo_Male_pool_BHLHE40::1::916	15592	downstream	1	27	1	2_Hippo_Male_pool_BHLHE40::1	27	Gene Fam57a	5430420K21Rik, 2310047D13Rik, Fam57a, Wdt3, 5430402E13Rik, 4932415L08Rik	family with sequence similarity 57, member A	NM_027773.3	1435076_at	NP_082049.1
GeneID:276919	Gemin4	11	76210571	76217572	7001	-	1	2_Hippo_Male_pool_BHLHE40::1::916	-76	upstream	1	27	1	2_Hippo_Male_pool_BHLHE40::1	27	Gene Gemin4	Gemin4, MGC28146, AU015359, 4932415L08Rik	gem (nuclear organelle) associated protein 4	NM_177367.3	1433622_at	NP_796341.2
GeneID:13168	Dbil5	11	76217613	76218665	1052	+	1	2_Hippo_Male_pool_BHLHE40::1::916	35	in gene	1	27	1	2_Hippo_Male_pool_BHLHE40::1	27	Gene Dbil5	ELP, Dbil5	diazepam binding inhibitor-like 5	NM_021294.2	1421864_at, 1421865_at	NP_067269.1
GeneID:67201	Glod4	11	76220395	76243699	23304	-	1	2_Hippo_Male_pool_BHLHE40::1::916	26051	downstream	1	27	1	2_Hippo_Male_pool_BHLHE40::1	27	Gene Glod4	Glod4, C81254, 2700085E05Rik, 1700082G03Rik	glyoxalase domain containing 4	NM_026029.3	1428421_a_at	NP_080305.2
GeneID:18230	Nxn	11	76257226	76399141	141915	-	1	2_Hippo_Male_pool_BHLHE40::1::917	-7931	upstream	1	158	1	2_Hippo_Male_pool_BHLHE40::1	158	Gene Nxn	l11Jus13, Nxn		NM_008750.5	1422465_a_at, 1422466_at	NP_032776.1
GeneID:56322	Timm22	11	76407167	76416312	9145	+	1	2_Hippo_Male_pool_BHLHE40::1::917	-95	upstream	1	158	1	2_Hippo_Male_pool_BHLHE40::1	158	Gene Timm22	Tim22, Timm22, 2610511O07Rik	translocase of inner mitochondrial membrane 22	NM_019818.4, NM_023355.1		NP_062792.2, NP_075844.1
GeneID:109934	Abr	11	76416734	76577727	160993	-	3	2_Hippo_Male_pool_BHLHE40::1::917, 2_Hippo_Male_pool_BHLHE40::1::918, 2_Hippo_Male_pool_BHLHE40::1::919	170655, 140543, 109119	downstream, in gene, in gene	1	67	3	2_Hippo_Male_pool_BHLHE40::1	158	Gene Abr	AU042359, Abr, 6330400K15Rik	active BCR-related gene	NM_198018.1, NM_198894.1, NM_198895.1	1433477_at	NP_932135.1, NP_942597.1, NP_942598.1
GeneID:319634	Efcab5	11	77089915	77188968	99053	-	2	2_Hippo_Male_pool_BHLHE40::1::921, 2_Hippo_Male_pool_BHLHE40::1::922	14376, 7848	in gene, in gene	1	23	2	2_Hippo_Male_pool_BHLHE40::1	30	Gene Efcab5	4930563A03Rik, Efcab5, MGC156377	EF-hand calcium binding domain 5	NM_176965.3		NP_795939.2
GeneID:268445	Ankrd13b	11	77470487	77489678	19191	-	1	2_Hippo_Male_pool_BHLHE40::1::923	-1730	upstream	1	19	1	2_Hippo_Male_pool_BHLHE40::1	19	Gene Ankrd13b	B930093C12Rik, AW124583, Ankrd13b	ankyrin repeat domain 13b	NM_172945.2		NP_766533.2
GeneID:216963	Git1	11	77493412	77507774	14362	+	2	2_Hippo_Male_pool_BHLHE40::1::923, 2_Hippo_Male_pool_BHLHE40::1::924	-2004, 7476	upstream, in gene	1	18.5	2	2_Hippo_Male_pool_BHLHE40::1	19	Gene Git1	Git1, p95Cat, Cat-1	G protein-coupled receptor kinase-interactor 1	NM_001004144.1		NP_001004144.1
GeneID:216964	Trp53i13	11	77508099	77513273	5174	-	1	2_Hippo_Male_pool_BHLHE40::1::924	12385	downstream	1	18	1	2_Hippo_Male_pool_BHLHE40::1	18	Gene Trp53i13	Trp53i13, 2410019G02Rik, Tp53i13	transformation related protein 53 inducible protein 13	NM_001024920.1		NP_001020091.1
GeneID:19193	Pipox	11	77880615	77893872	13257	-	1	2_Hippo_Male_pool_BHLHE40::1::925	-576	upstream	1	13	1	2_Hippo_Male_pool_BHLHE40::1	13	Gene Pipox	Pipox, Pso, LPIPOX	pipecolic acid oxidase	NM_008952.2		NP_032978.2
GeneID:20370	Sez6	11	77930943	77979048	48105	+	2	2_Hippo_Male_pool_BHLHE40::1::926, 2_Hippo_Male_pool_BHLHE40::1::927	34689, 50833	in gene, downstream	1	39	2	2_Hippo_Male_pool_BHLHE40::1	63	Gene Sez6	Sez6, BSRP-C, sez-6, mKIAA4158, KIAA4158, D11Bhm177e	seizure related gene 6	NM_021286.3	1420885_a_at, 1427674_a_at	NP_067261.2
GeneID:268448	Phf12	11	77982816	78030536	47720	+	2	2_Hippo_Male_pool_BHLHE40::1::927, 2_Hippo_Male_pool_BHLHE40::1::928	-1040, 49280	upstream, downstream	1	27.5	2	2_Hippo_Male_pool_BHLHE40::1	40	Gene Phf12	F630045O13, PF1, Phf12, 2410142K10Rik, mKIAA1523	PHD finger protein 12	NM_174852.3	1434922_at	NP_777277.2
GeneID:100504178	A030003K02Rik	11	78030006	78032665	2659	-	1	2_Hippo_Male_pool_BHLHE40::1::928	569	in gene	1	40	1	2_Hippo_Male_pool_BHLHE40::1	40	Gene A030003K02Rik	A030003K02Rik, AA682085	RIKEN cDNA A030003K02 gene	XR_106683.1, XR_106205.1
GeneID:70451	Dhrs13	11	78032313	78037864	5551	+	1	2_Hippo_Male_pool_BHLHE40::1::928	-217	upstream	1	40	1	2_Hippo_Male_pool_BHLHE40::1	40	Gene Dhrs13	2610209N15Rik, Dhrs13, MGC141618	dehydrogenase/reductase (SDR family) member 13	NM_183286.2		NP_899109.2
GeneID:14252	Flot2	11	78037941	78060432	22491	+	1	2_Hippo_Male_pool_BHLHE40::1::928	-5845	upstream	1	40	1	2_Hippo_Male_pool_BHLHE40::1	40	Gene Flot2	AI573412, Esa, Flot2, reggie-2	flotillin 2	NM_008028.2, NM_001040403.1	1417544_a_at	NP_032054.1, NP_001035493.1
GeneID:68385	Tlcd1	11	78178766	78180772	2006	+	1	2_Hippo_Male_pool_BHLHE40::1::929	10802	downstream	1	43	1	2_Hippo_Male_pool_BHLHE40::1	43	Gene Tlcd1	Tlcd1, 0610007A15Rik, 0610030G03Rik, AU015616, AA690150	TLC domain containing 1	NM_026708.1	1426616_at, 1430084_at, 1436404_at	NP_080984.1
GeneID:268449	Rpl23a	11	78180935	78183584	2649	-	1	2_Hippo_Male_pool_BHLHE40::1::929	-5984	upstream	1	43	1	2_Hippo_Male_pool_BHLHE40::1	43	Gene Rpl23a	MDA20, MGC36820, Rpl23a, MGC107551, BC029892, MGC107550	ribosomal protein L23A	NM_207523.2		NP_997406.1
GeneID:100529076	Snord42a	11	78181302	78181346	44	-	1	2_Hippo_Male_pool_BHLHE40::1::929	-8222	upstream	1	43	1	2_Hippo_Male_pool_BHLHE40::1	43	Gene Snord42a	Snord42a, MBII-292, U42A	small nucleolar RNA, C/D box 42A	NR_037682.1
GeneID:100216539	Snord4a	11	78181687	78181756	69	-	1	2_Hippo_Male_pool_BHLHE40::1::929	-7812	upstream	1	43	1	2_Hippo_Male_pool_BHLHE40::1	43	Gene Snord4a	Snord4a	small nucleolar RNA, C/D box 4A	NR_030702.1
GeneID:100529077	Snord42b	11	78183059	78183113	54	-	1	2_Hippo_Male_pool_BHLHE40::1::929	-6455	upstream	1	43	1	2_Hippo_Male_pool_BHLHE40::1	43	Gene Snord42b	Snord42b, MBII-287, U42B	small nucleolar RNA, C/D box 42B	NR_037683.1
GeneID:19376	Rab34	11	78188427	78192193	3766	+	1	2_Hippo_Male_pool_BHLHE40::1::929	1141	in gene	1	43	1	2_Hippo_Male_pool_BHLHE40::1	43	Gene Rab34	Rah1, Narr, AI326479, Rab34, Rah	RAB34, member of RAS oncogene family	NM_033475.3, NM_001159482.1	1416590_a_at, 1416591_at	NP_258436.2, NP_001152954.1
GeneID:216974	Proca1	11	78193392	78205763	12371	+	1	2_Hippo_Male_pool_BHLHE40::1::929	-3824	upstream	1	43	1	2_Hippo_Male_pool_BHLHE40::1	43	Gene Proca1	Proca1, 4933404M19Rik	protein interacting with cyclin A1	NM_001045516.2		NP_001038981.2
GeneID:20926	Supt6	11	78206749	78245703	38954	-	1	2_Hippo_Male_pool_BHLHE40::1::930	5223	in gene	1	25	1	2_Hippo_Male_pool_BHLHE40::1	25	Gene Supt6	AI132449, 5131400N11Rik, SPT6, mKIAA0162, Supt6h, Supt6	suppressor of Ty 6	NM_009297.2	1417628_at, 1430458_at	NP_033323.2
GeneID:20316	Sdf2	11	78245746	78255496	9750	+	2	2_Hippo_Male_pool_BHLHE40::1::930, 2_Hippo_Male_pool_BHLHE40::1::931	-5266, 15726	upstream, downstream	1	27.5	2	2_Hippo_Male_pool_BHLHE40::1	30	Gene Sdf2	MGC107120, AI853825, Sdf2	stromal cell derived factor 2	NM_009143.3	1416857_at	NP_033169.3
GeneID:72503	2610507B11Rik	11	78261754	78290625	28871	+	1	2_Hippo_Male_pool_BHLHE40::1::931	-282	upstream	1	30	1	2_Hippo_Male_pool_BHLHE40::1	30	Gene 2610507B11Rik	E1, KIAA0100, D11Bhm178e, Kiaa0100, 2610507B11Rik, mKIAA0100, D11Bhm179e, AU022687	RIKEN cDNA 2610507B11 gene	NM_001002004.2	1426820_at	NP_001002004.2
GeneID:54141	Spag5	11	78301591	78322454	20863	+	1	2_Hippo_Male_pool_BHLHE40::1::932	26729	downstream	1	33	1	2_Hippo_Male_pool_BHLHE40::1	33	Gene Spag5	Mastrin, AI874642, MAP126, Spag5, S17, Deepest, D11Bhm180e	sperm associated antigen 5	NM_017407.2	1427498_a_at, 1433892_at, 1433893_s_at	NP_059103.1
GeneID:11676	Aldoc	11	78324198	78326760	2562	+	1	2_Hippo_Male_pool_BHLHE40::1::932	4122	downstream	1	33	1	2_Hippo_Male_pool_BHLHE40::1	33	Gene Aldoc	AU040929, Scrg2, AI847350, Aldo3, Aldoc	aldolase C, fructose-bisphosphate	NM_009657.3	1424714_at	NP_033787.2
GeneID:276846	Pigs	11	78328422	78342776	14354	+	1	2_Hippo_Male_pool_BHLHE40::1::932	-102	upstream	1	33	1	2_Hippo_Male_pool_BHLHE40::1	33	Gene Pigs	Gm689, BC058979, Gm393, Pigs	phosphatidylinositol glycan anchor biosynthesis, class S	NM_201406.1	1433429_at	NP_958808.1
GeneID:237868	Sarm1	11	78472330	78497754	25424	-	1	2_Hippo_Male_pool_BHLHE40::1::933	6714	in gene	1	21	1	2_Hippo_Male_pool_BHLHE40::1	21	Gene Sarm1	A830091I15Rik, Sarm, MyD885, Sarm1, C78606	sterile alpha and HEAT/Armadillo motif containing 1	NM_001168521.1, NM_172795.3	1435466_at	NP_001161993.1, NP_766383.2
GeneID:22370	Vtn	11	78499120	78502325	3205	+	2	2_Hippo_Male_pool_BHLHE40::1::933, 2_Hippo_Male_pool_BHLHE40::1::934	-8080, 12912	upstream, downstream	1	21	2	2_Hippo_Male_pool_BHLHE40::1	21	Gene Vtn	Vn, Vtn, AI256434	vitronectin	NM_011707.2	1420484_a_at	NP_035837.1
GeneID:18292	Sebox	11	78503513	78505081	1568	+	1	2_Hippo_Male_pool_BHLHE40::1::934	8519	downstream	1	21	1	2_Hippo_Male_pool_BHLHE40::1	21	Gene Sebox	Og9x, MGC106355, Sebox, OG9	SEBOX homeobox	NM_008759.2		NP_032785.1
GeneID:195040	Tmem199	11	78507055	78512168	5113	-	1	2_Hippo_Male_pool_BHLHE40::1::934	136	in gene	1	21	1	2_Hippo_Male_pool_BHLHE40::1	21	Gene Tmem199	R74819, AI848469, AI316787, Tmem199	transmembrane protein 199	NM_199199.3	1433629_s_at	NP_954669.2
GeneID:67811	Poldip2	11	78512296	78522736	10440	+	1	2_Hippo_Male_pool_BHLHE40::1::934	-264	upstream	1	21	1	2_Hippo_Male_pool_BHLHE40::1	21	Gene Poldip2	Poldip2, Pdip38, 1300003F06Rik	polymerase (DNA-directed), delta interacting protein 2	NM_026389.3	1422732_at	NP_080665.1
GeneID:16706	Ksr1	11	79014801	79146354	131553	-	1	2_Hippo_Male_pool_BHLHE40::1::936	-142	upstream	1	25	1	2_Hippo_Male_pool_BHLHE40::1	25	Gene Ksr1	B-KSR1, D11Bhm184e, D11Bhm183e, Ksr, hb, RSU2, Ksr1, AW492498	kinase suppressor of ras 1	NM_013571.2	1419823_s_at	NP_038599.1
GeneID:387188	Mir193	11	79711969	79712034	65	+	1	2_Hippo_Male_pool_BHLHE40::1::939	-7361	upstream	1	21	1	2_Hippo_Male_pool_BHLHE40::1	21	Gene Mir193	Mirn193, Mir193, mmu-mir-193	microRNA 193	NR_029579.1
GeneID:723853	Mir365-2	11	79726400	79726511	111	+	1	2_Hippo_Male_pool_BHLHE40::1::940	3472	downstream	1	42	1	2_Hippo_Male_pool_BHLHE40::1	42	Gene Mir365-2	Mirn365-2, Mir365-2	microRNA 365-2	NR_029959.1
GeneID:100038730	Gm10387	11	79730197	79731739	1542	+	1	2_Hippo_Male_pool_BHLHE40::1::940	-325	upstream	1	42	1	2_Hippo_Male_pool_BHLHE40::1	42	Gene Gm10387	ENSMUSG00000072632, Gm10387	predicted gene 10387	XR_141057.1, XR_141580.1
GeneID:216987	Utp6	11	79933956	79962387	28431	-	1	2_Hippo_Male_pool_BHLHE40::1::941	51	in gene	1	13	1	2_Hippo_Male_pool_BHLHE40::1	13	Gene Utp6	Utp6, 4732497O03Rik, HCA66, MGC25509	UTP6, small subunit (SSU) processome component, homolog (yeast)	NM_144826.3	1424500_at, 1424501_at	NP_659075.1
GeneID:100038598	Gm10386	11	79992310	79992886	576	-	1	2_Hippo_Male_pool_BHLHE40::1::942	22	in gene	1	21	1	2_Hippo_Male_pool_BHLHE40::1	21	Gene Gm10386	ENSMUSG00000072631, Gm10386	predicted gene 10386	XM_003945649.1, XM_003945875.1		XP_003945698.1, XP_003945924.1
GeneID:52615	Suz12	11	79993106	80034123	41017	+	1	2_Hippo_Male_pool_BHLHE40::1::942	-242	upstream	1	21	1	2_Hippo_Male_pool_BHLHE40::1	21	Gene Suz12	2610028O16Rik, D11Ertd530e, AU016842, AW536442, KIAA0160, mKIAA0160, AI195385, Suz12	suppressor of zeste 12 homolog (Drosophila)	NM_199196.2, NM_001163018.1	1420020_at, 1420021_s_at, 1420022_s_at, 1427253_s_at	NP_954666.1, NP_001156490.1
GeneID:12569	Cdk5r1	11	80477046	80481179	4133	+	1	2_Hippo_Male_pool_BHLHE40::1::944	8154	downstream	1	27	1	2_Hippo_Male_pool_BHLHE40::1	27	Gene Cdk5r1	Cdk5r1, p35, D11Bwg0379e, p25, Cdk5r	cyclin-dependent kinase 5, regulatory subunit 1 (p35)	NM_009871.2	1421123_at, 1421124_at, 1433450_at, 1433451_at	NP_034001.1
GeneID:338367	Myo1d	11	80482127	80780025	297898	-	2	2_Hippo_Male_pool_BHLHE40::1::944, 2_Hippo_Male_pool_BHLHE40::1::945	294825, 176857	in gene, in gene	1	70.5	2	2_Hippo_Male_pool_BHLHE40::1	114	Gene Myo1d	Myo1d, myosin-1d, MGC183676, 9930104H07Rik, D11Ertd9e, AW544947	myosin ID	NM_177390.3	1435463_s_at	NP_796364.2
GeneID:11418	Asic2	11	80880165	81968396	1088231	-	3	2_Hippo_Male_pool_BHLHE40::1::946, 2_Hippo_Male_pool_BHLHE40::1::947, 2_Hippo_Male_pool_BHLHE40::1::948	1044604, 816332, 455756	in gene, in gene, in gene	1	33	3	2_Hippo_Male_pool_BHLHE40::1	48	Gene Asic2	Mdeg, BNC1, BNaC1a, ASIC2, Accn1, ACIC2, Asic2	acid-sensing (proton-gated) ion channel 2	NM_001034013.2, NM_007384.2	1417994_a_at	NP_001029185.1, NP_031410.1
GeneID:270893	Tmem132e	11	82388900	82446327	57427	+	1	2_Hippo_Male_pool_BHLHE40::1::949	-260	upstream	1	46	1	2_Hippo_Male_pool_BHLHE40::1	46	Gene Tmem132e	Tmem132e, Gm644	transmembrane protein 132E	NM_023438.2		NP_075927.2
GeneID:12467	Cct6b	11	82719248	82764288	45040	-	1	2_Hippo_Male_pool_BHLHE40::1::950	0	in gene	1	14	1	2_Hippo_Male_pool_BHLHE40::1	14	Gene Cct6b	Cctz-2, CCTzeta-2, Cct6b	chaperonin containing Tcp1, subunit 6b (zeta)	NM_009839.2	1419227_at	NP_033969.2
GeneID:66983	Zfp830	11	82764345	82767622	3277	+	1	2_Hippo_Male_pool_BHLHE40::1::950	-57	upstream	1	14	1	2_Hippo_Male_pool_BHLHE40::1	14	Gene Zfp830	2410003C20Rik, AV301118, Znf830, Omcg1, Zfp830, AW048207, Ccdc16	zinc finger protein 830	NM_025884.4	1423338_at, 1423339_s_at	NP_080160.2
GeneID:78919	Fndc8	11	82892145	82900737	8592	+	1	2_Hippo_Male_pool_BHLHE40::1::951	16079	downstream	1	19	1	2_Hippo_Male_pool_BHLHE40::1	19	Gene Fndc8	Fndc8, 4930466G16Rik	fibronectin type III domain containing 8	NM_030224.1	1430915_at	NP_084500.1
GeneID:217011	Nle1	11	82900768	82908395	7627	-	1	2_Hippo_Male_pool_BHLHE40::1::951	171	in gene	1	19	1	2_Hippo_Male_pool_BHLHE40::1	19	Gene Nle1	MGC25690, Nle1, BC018399, Nle, AL022765	notchless homolog 1 (Drosophila)	NM_145431.2	1424731_at	NP_663406.2
GeneID:217012	Unc45b	11	82911253	82943406	32153	+	1	2_Hippo_Male_pool_BHLHE40::1::951	-3029	upstream	1	19	1	2_Hippo_Male_pool_BHLHE40::1	19	Gene Unc45b	Unc45, Cmya4, AA445617, D230041A13Rik, Unc45b, MGC91090	unc-45 homolog B (C. elegans)	NM_178680.4		NP_848795.3
GeneID:613254	AA465934	11	83291699	83294637	2938	+	1	2_Hippo_Male_pool_BHLHE40::1::952	7085	downstream	1	24	1	2_Hippo_Male_pool_BHLHE40::1	24	Gene AA465934	AA465934	expressed sequence AA465934	NR_028363.1
GeneID:103729	AI450353	11	83293430	83294929	1499	+	1	2_Hippo_Male_pool_BHLHE40::1::952	5354	downstream	1	24	1	2_Hippo_Male_pool_BHLHE40::1	24	Gene AI450353	AI450353	expressed sequence AI450353	NR_028364.1
GeneID:100302731	Snord7	11	83294304	83294399	95	+	1	2_Hippo_Male_pool_BHLHE40::1::952	4480	downstream	1	24	1	2_Hippo_Male_pool_BHLHE40::1	24	Gene Snord7	Snord7	small nucleolar RNA, C/D box 7	NR_028362.1
GeneID:103737	Pex12	11	83294645	83298977	4332	-	1	2_Hippo_Male_pool_BHLHE40::1::952	193	in gene	1	24	1	2_Hippo_Male_pool_BHLHE40::1	24	Gene Pex12	Pex12, AI451906	peroxisomal biogenesis factor 12	NM_134025.3	1416259_at	NP_598786.1
GeneID:71770	Ap2b1	11	83302697	83405035	102338	+	1	2_Hippo_Male_pool_BHLHE40::1::952	-3913	upstream	1	24	1	2_Hippo_Male_pool_BHLHE40::1	24	Gene Ap2b1	Ap2b1, 1300012O03Rik, AI788979	adaptor-related protein complex 2, beta 1 subunit	NM_001035854.2, NM_027915.3	1427077_a_at	NP_001030931.1, NP_082191.1
GeneID:276952	Rasl10b	11	83410072	83421038	10966	+	1	2_Hippo_Male_pool_BHLHE40::1::953	8728	in gene	1	52	1	2_Hippo_Male_pool_BHLHE40::1	52	Gene Rasl10b	Rasl10b, B230331P10Rik, Gm729, VTS58635	RAS-like, family 10, member B	NM_001013386.2	1433566_at	NP_001013404.1
GeneID:237891	Gas2l2	11	83421902	83429455	7553	-	1	2_Hippo_Male_pool_BHLHE40::1::953	10655	downstream	1	52	1	2_Hippo_Male_pool_BHLHE40::1	52	Gene Gas2l2	OTTMUSG00000000934, Gas2l2	growth arrest-specific 2 like 2	NM_001013759.1		NP_001013781.1
GeneID:217031	Tada2a	11	84078920	84129568	50648	-	1	2_Hippo_Male_pool_BHLHE40::1::954	-208	upstream	1	17	1	2_Hippo_Male_pool_BHLHE40::1	17	Gene Tada2a	Tada2l, D030022J10Rik, AV319371, Tada2a	transcriptional adaptor 2A	NM_172562.3		NP_766150.1
GeneID:217038	Mrm1	11	84813061	84819515	6454	-	1	2_Hippo_Male_pool_BHLHE40::1::956	-9733	upstream	1	25	1	2_Hippo_Male_pool_BHLHE40::1	25	Gene Mrm1	A530065E19Rik, ENSMUSG00000054212, Mrm1	mitochondrial rRNA methyltransferase 1 homolog (S. cerevisiae)	NM_145433.1	1424219_at	NP_663408.2
GeneID:192970	Dhrs11	11	84820728	84829003	8275	-	1	2_Hippo_Male_pool_BHLHE40::1::956	-245	upstream	1	25	1	2_Hippo_Male_pool_BHLHE40::1	25	Gene Dhrs11	Dhrs11, MGC18716	dehydrogenase/reductase (SDR family) member 11	NM_177564.5	1425704_at	NP_808232.2
GeneID:74995	4930502E09Rik	11	84829178	84830868	1690	+	1	2_Hippo_Male_pool_BHLHE40::1::956	70	in gene	1	25	1	2_Hippo_Male_pool_BHLHE40::1	25	Gene 4930502E09Rik	4930502E09Rik	RIKEN cDNA 4930502E09 gene	NR_046281.1
GeneID:217039	Ggnbp2	11	84832361	84870738	38377	-	3	2_Hippo_Male_pool_BHLHE40::1::956, 2_Hippo_Male_pool_BHLHE40::1::957, 2_Hippo_Male_pool_BHLHE40::1::958	41490, 658, 146	downstream, in gene, in gene	1	30.333	3	2_Hippo_Male_pool_BHLHE40::1	46	Gene Ggnbp2	Ggnbp2, DIF-3, Zfp403, AI451896, D330017P12Rik, C75939	gametogenetin binding protein 2	NM_153144.2	1426011_a_at	NP_694784.2
GeneID:70325	Pigw	11	84876313	84880285	3972	-	2	2_Hippo_Male_pool_BHLHE40::1::957, 2_Hippo_Male_pool_BHLHE40::1::958	10205, 9693	downstream, downstream	1	33	2	2_Hippo_Male_pool_BHLHE40::1	46	Gene Pigw	Gwt1, Pigw, 2610044A17Rik	phosphatidylinositol glycan anchor biosynthesis, class W	NM_027388.2, NM_001077636.1		NP_081664.2, NP_001071104.1
GeneID:66196	Myo19	11	84880220	84911131	30911	+	2	2_Hippo_Male_pool_BHLHE40::1::957, 2_Hippo_Male_pool_BHLHE40::1::958	-10140, -9628	upstream, upstream	1	33	2	2_Hippo_Male_pool_BHLHE40::1	46	Gene Myo19	Myo19, 1110055A02Rik, Myohd1	myosin XIX	NM_025414.3		NP_079690.2
GeneID:53892	Ppm1d	11	85311254	85347071	35817	+	1	2_Hippo_Male_pool_BHLHE40::1::959	41450	downstream	1	20	1	2_Hippo_Male_pool_BHLHE40::1	20	Gene Ppm1d	Wip1, Ppm1d, AV338790	protein phosphatase 1D magnesium-dependent, delta isoform	NM_016910.3	1434142_at	NP_058606.3
GeneID:192197	Bcas3	11	85353164	85826058	472894	+	1	2_Hippo_Male_pool_BHLHE40::1::959	-460	upstream	1	20	1	2_Hippo_Male_pool_BHLHE40::1	20	Gene Bcas3	K20D4, 2610028P08Rik, AU021018, Bcas3, 1500019F07Rik, BC028339, rudhira	breast carcinoma amplified sequence 3	NM_138681.4, NM_001166642.1, NM_001166643.1	1423528_at, 1428454_at	NP_619622.3, NP_001160114.1, NP_001160115.1
GeneID:327987	Med13	11	86265715	86357525	91810	-	1	2_Hippo_Male_pool_BHLHE40::1::960	71589	in gene	1	19	1	2_Hippo_Male_pool_BHLHE40::1	19	Gene Med13	1110067M05Rik, Thrap1, D030023K18, Trap240, Med13	mediator complex subunit 13	NM_001080931.1		NP_001074400.1
GeneID:76892	Rnft1	11	86484657	86499007	14350	+	1	2_Hippo_Male_pool_BHLHE40::1::962	111	in gene	1	27	1	2_Hippo_Male_pool_BHLHE40::1	27	Gene Rnft1	0610013E23Rik, Rnft1, AV007605	ring finger protein, transmembrane 1	NM_029788.5	1428078_at	NP_084064.1
GeneID:67300	Cltc	11	86694653	86757492	62839	-	1	2_Hippo_Male_pool_BHLHE40::1::963	-428	upstream	1	45	1	2_Hippo_Male_pool_BHLHE40::1	45	Gene Cltc	R74732, Cltc, 3110065L21Rik, MGC92975, CHC	clathrin, heavy polypeptide (Hc)	NM_001003908.1		NP_001003908.1
GeneID:67487	Dhx40	11	86768849	86807660	38811	-	1	2_Hippo_Male_pool_BHLHE40::1::964	-116	upstream	1	39	1	2_Hippo_Male_pool_BHLHE40::1	39	Gene Dhx40	2410016C14Rik, DDX40, ARG147, Dhx40, PAD	DEAH (Asp-Glu-Ala-His) box polypeptide 40	NM_026191.2	1428267_at	NP_080467.3
GeneID:77864	Ypel2	11	86936425	86993762	57337	-	1	2_Hippo_Male_pool_BHLHE40::1::965	242	in gene	1	21	1	2_Hippo_Male_pool_BHLHE40::1	21	Gene Ypel2	6430570G24, Ypel2, E130113K08Rik	yippee-like 2 (Drosophila)	NM_001005341.3	1434277_a_at	NP_001005341.1
GeneID:66140	Ska2	11	87109261	87122974	13713	+	1	2_Hippo_Male_pool_BHLHE40::1::966	17987	downstream	1	22	1	2_Hippo_Male_pool_BHLHE40::1	22	Gene Ska2	1110001A07Rik, C78640, Ska2, Fam33a, MGC151378	spindle and kinetochore associated complex subunit 2	NM_025377.3	1423440_at	NP_079653.1
GeneID:68729	Trim37	11	87127077	87220682	93605	+	1	2_Hippo_Male_pool_BHLHE40::1::966	171	in gene	1	22	1	2_Hippo_Male_pool_BHLHE40::1	22	Gene Trim37	TEF3, MUL, 2810004E07Rik, AI848587, AU043018, Trim37, 1110032A10Rik, mKIAA0898	tripartite motif-containing 37	NM_197987.1	1434554_at, 1435604_at, 1436393_a_at, 1436394_at	NP_932104.1
GeneID:320472	Ppm1e	11	87226906	87358994	132088	-	1	2_Hippo_Male_pool_BHLHE40::1::967	34	in gene	1	28	1	2_Hippo_Male_pool_BHLHE40::1	28	Gene Ppm1e	mKIAA1072, B930008A12Rik, AW049266, Ppm1e, PP2CH, POPX1	protein phosphatase 1E (PP2C domain containing)	NM_177167.4	1434990_at	NP_796141.2
GeneID:114714	Rad51c	11	87377607	87404495	26888	-	1	2_Hippo_Male_pool_BHLHE40::1::968	-145	upstream	1	18	1	2_Hippo_Male_pool_BHLHE40::1	18	Gene Rad51c	Rad51c, Rad51l2, R51H3	RAD51 homolog C	NM_053269.3	1423026_at	NP_444499.1
GeneID:83560	Tex14	11	87405065	87555823	150758	+	3	2_Hippo_Male_pool_BHLHE40::1::968, 2_Hippo_Male_pool_BHLHE40::1::969, 2_Hippo_Male_pool_BHLHE40::1::970	-425, 37719, 43127	upstream, in gene, in gene	1	21.667	3	2_Hippo_Male_pool_BHLHE40::1	24	Gene Tex14	Tex14, C85585	testis expressed gene 14	NM_031386.2, NM_001199293.1	1419240_at	NP_113563.2, NP_001186222.1
GeneID:19858	Rnu3b1	11	87443237	87443451	214	+	2	2_Hippo_Male_pool_BHLHE40::1::969, 2_Hippo_Male_pool_BHLHE40::1::970	-453, 4955	upstream, downstream	1	23.5	2	2_Hippo_Male_pool_BHLHE40::1	24	Gene Rnu3b1	Rnu3b-1, Rnu3b1	U3B small nuclear RNA 1	NR_004415.1
GeneID:19860	Rnu3b3	11	87448627	87448841	214	+	2	2_Hippo_Male_pool_BHLHE40::1::969, 2_Hippo_Male_pool_BHLHE40::1::970	-5843, -435	upstream, upstream	1	23.5	2	2_Hippo_Male_pool_BHLHE40::1	24	Gene Rnu3b3	Rnu3b3, Rnu3b-3	U3B small nuclear RNA 3	NR_004416.1
GeneID:380718	Mks1	11	87853225	87863679	10454	+	1	2_Hippo_Male_pool_BHLHE40::1::971	-73	upstream	1	18	1	2_Hippo_Male_pool_BHLHE40::1	18	Gene Mks1	B8d3, AK190930, Mks1	Meckel syndrome, type 1	NM_001039684.2	1435835_at	NP_001034773.2
GeneID:72087	2010015M23Rik	11	88039580	88047561	7981	-	2	2_Hippo_Male_pool_BHLHE40::1::972, 2_Hippo_Male_pool_BHLHE40::1::973	41, -663	in gene, upstream	1	35	2	2_Hippo_Male_pool_BHLHE40::1	49	Gene 2010015M23Rik	2010015M23Rik	RIKEN cDNA 2010015M23 gene	XR_168698.1, XR_168615.1
GeneID:110809	Srsf1	11	88047671	88053757	6086	+	2	2_Hippo_Male_pool_BHLHE40::1::972, 2_Hippo_Male_pool_BHLHE40::1::973	-151, 553	upstream, in gene	1	35	2	2_Hippo_Male_pool_BHLHE40::1	49	Gene Srsf1	Asf, AW491331, 1110054N12Rik, AI482334, Srsf1, Sfrs1, Sf2, 6330415C05Rik, 5730507C05Rik	serine/arginine-rich splicing factor 1	NM_173374.3, NM_001078167.1	1428099_a_at, 1428100_at, 1430982_at, 1434972_x_at	NP_775550.2, NP_001071635.1
GeneID:76626	Msi2	11	88339382	88718267	378885	-	2	2_Hippo_Male_pool_BHLHE40::1::974, 2_Hippo_Male_pool_BHLHE40::1::975	197163, -261	in gene, upstream	1	18	2	2_Hippo_Male_pool_BHLHE40::1	21	Gene Msi2	MGC118040, AI563628, MGC130496, AW489193, Msi2, AI451722, 1700105C15Rik, Msi2h	musashi RNA-binding protein 2	NM_054043.3, NM_001201341.1	1421230_a_at, 1421231_at, 1435520_at, 1435521_at	NP_473384.1, NP_001188270.1
GeneID:193280	C030037D09Rik	11	88718643	88728572	9929	+	1	2_Hippo_Male_pool_BHLHE40::1::975	-115	upstream	1	15	1	2_Hippo_Male_pool_BHLHE40::1	15	Gene C030037D09Rik	C030037D09Rik, 9330160M04	RIKEN cDNA C030037D09 gene	NR_038058.1
GeneID:11640	Akap1	11	88830792	88864586	33794	-	1	2_Hippo_Male_pool_BHLHE40::1::976	842	in gene	1	18	1	2_Hippo_Male_pool_BHLHE40::1	18	Gene Akap1	Akap, C81186, C76494, S-AKAP84, AKAP121, AKAP84, Akap1, DAKAP1	A kinase (PRKA) anchor protein 1	NM_001042541.1, NM_009648.2	1418279_a_at	NP_001036006.1, NP_033778.2
GeneID:74617	Scpep1	11	88924020	88955442	31422	-	1	2_Hippo_Male_pool_BHLHE40::1::977	66	in gene	1	35	1	2_Hippo_Male_pool_BHLHE40::1	35	Gene Scpep1	4833411K15Rik, AI957256, Scpep1, Risc, 2410018F01Rik	serine carboxypeptidase 1	NM_029023.3	1426555_at	NP_083299.3
GeneID:56077	Dgke	11	89037582	89060748	23166	-	1	2_Hippo_Male_pool_BHLHE40::1::978	220	in gene	1	21	1	2_Hippo_Male_pool_BHLHE40::1	21	Gene Dgke	C87606, Dgke, DGK, DAGK6	diacylglycerol kinase, epsilon	NM_019505.3	1423000_a_at, 1436547_at	NP_062378.1
GeneID:414094	A930013B10Rik	11	89060409	89067880	7471	+	1	2_Hippo_Male_pool_BHLHE40::1::978	119	in gene	1	21	1	2_Hippo_Male_pool_BHLHE40::1	21	Gene A930013B10Rik	A930013B10Rik	RIKEN cDNA A930013B10 gene	XR_035369.2, XR_140412.1, XR_035174.4
GeneID:18121	Nog	11	89300638	89302559	1921	-	1	2_Hippo_Male_pool_BHLHE40::1::979	191	in gene	1	15	1	2_Hippo_Male_pool_BHLHE40::1	15	Gene Nog	Nog	noggin	NM_008711.2	1422300_at	NP_032737.1
GeneID:217082	Hlf	11	90336535	90390917	54382	-	3	2_Hippo_Male_pool_BHLHE40::1::980, 2_Hippo_Male_pool_BHLHE40::1::981, 2_Hippo_Male_pool_BHLHE40::1::982	1237, 677, -59	in gene, in gene, upstream	1	22.667	3	2_Hippo_Male_pool_BHLHE40::1	27	Gene Hlf	Hlf, E230015K02Rik	hepatic leukemia factor	NM_172563.3	1434735_at, 1434736_at	NP_766151.1
GeneID:20913	Stxbp4	11	90476492	90638108	161616	-	1	2_Hippo_Male_pool_BHLHE40::1::984	89436	in gene	1	14	1	2_Hippo_Male_pool_BHLHE40::1	14	Gene Stxbp4	Stxbp4, Synip, 6030470M02Rik	syntaxin binding protein 4	NM_011505.2		NP_035635.1
GeneID:71943	Tom1l1	11	90645691	90687601	41910	-	1	2_Hippo_Male_pool_BHLHE40::1::985	17	in gene	1	21	1	2_Hippo_Male_pool_BHLHE40::1	21	Gene Tom1l1	2310045L10Rik, Tom1l1, Srcasm, C80573	target of myb1-like 1 (chicken)	NM_028011.2		NP_082287.1
GeneID:72605	Car10	11	93099290	93601751	502461	+	2	2_Hippo_Male_pool_BHLHE40::1::986, 2_Hippo_Male_pool_BHLHE40::1::987	174742, 482214	in gene, in gene	1	25	2	2_Hippo_Male_pool_BHLHE40::1	27	Gene Car10	Ca10, Car10, 2700029L05Rik, BB085816	carbonic anhydrase 10	NM_028296.3	1424547_at, 1431288_at	NP_082572.1
GeneID:217109	Utp18	11	93859243	93885766	26523	-	1	2_Hippo_Male_pool_BHLHE40::1::988	70	in gene	1	28	1	2_Hippo_Male_pool_BHLHE40::1	28	Gene Utp18	6230425C22Rik, Wdr50, MGC141453, MGC141454, Utp18, 6430513M13	UTP18, small subunit (SSU) processome component, homolog (yeast)	NM_001013375.1		NP_001013393.1
GeneID:103537	Mbtd1	11	93886219	93946984	60765	+	1	2_Hippo_Male_pool_BHLHE40::1::988	-523	upstream	1	28	1	2_Hippo_Male_pool_BHLHE40::1	28	Gene Mbtd1	Mbtd1, AI194990, hemp, AA408199	mbt domain containing 1	NM_134012.3	1417261_at	NP_598773.2
GeneID:18102	Nme1	11	93958925	93968521	9596	-	1	2_Hippo_Male_pool_BHLHE40::1::989	185	in gene	1	23	1	2_Hippo_Male_pool_BHLHE40::1	23	Gene Nme1	AL024257, NM23A, NM23-M1, Nme1, NDPK-A	NME/NM23 nucleoside diphosphate kinase 1	NM_008704.2	1424110_a_at, 1435277_x_at	NP_032730.1
GeneID:67684	Luc7l3	11	94291139	94321911	30772	-	1	2_Hippo_Male_pool_BHLHE40::1::991	-41	upstream	1	24	1	2_Hippo_Male_pool_BHLHE40::1	24	Gene Luc7l3	Luc7a, 3300001P08Rik, Luc7l3	LUC7-like 3 (S. cerevisiae)	NM_026313.1	1424802_a_at	NP_080589.1
GeneID:71452	Ankrd40	11	94328001	94341847	13846	+	1	2_Hippo_Male_pool_BHLHE40::1::991	-6049	upstream	1	24	1	2_Hippo_Male_pool_BHLHE40::1	24	Gene Ankrd40	5530600A18Rik, MGC29030, 1110011C06Rik, Ankrd40, Gcap15	ankyrin repeat domain 40	NM_027799.2, NM_146024.1	1435322_at	NP_082075.2, NP_666136.1
GeneID:12291	Cacna1g	11	94408391	94474198	65807	-	1	2_Hippo_Male_pool_BHLHE40::1::992	49590	in gene	1	22	1	2_Hippo_Male_pool_BHLHE40::1	22	Gene Cacna1g	mKIAA1123, Cav3.1d, Cacna1g, alpha-1G, [a]1G, a1G	calcium channel, voltage-dependent, T type, alpha 1G subunit	NM_001112813.2, NM_001177888.1, NM_001177890.1, NM_009783.3	1423365_at	NP_001106284.1, NP_001171359.1, NP_033913.2, NP_001171361.1
GeneID:237926	Rsad1	11	94539798	94549207	9409	-	1	2_Hippo_Male_pool_BHLHE40::1::993	215	in gene	1	102	1	2_Hippo_Male_pool_BHLHE40::1	102	Gene Rsad1	B430319G23, Rsad1, BC056485	radical S-adenosyl methionine domain containing 1	NM_001013381.2	1420321_at	NP_001013399.1
GeneID:264895	Acsf2	11	94557102	94601786	44684	-	1	2_Hippo_Male_pool_BHLHE40::1::993	52794	downstream	1	102	1	2_Hippo_Male_pool_BHLHE40::1	102	Gene Acsf2	MGC25878, Acsf2	acyl-CoA synthetase family member 2	NM_153807.2	1425355_at	NP_722502.1
GeneID:98238	Lrrc59	11	94629824	94645216	15392	+	1	2_Hippo_Male_pool_BHLHE40::1::994	304	in gene	1	16	1	2_Hippo_Male_pool_BHLHE40::1	16	Gene Lrrc59	Lrrc59, C78668, AA959742	leucine rich repeat containing 59	NM_133807.1	1416234_at, 1416235_at	NP_598568.1
GeneID:100039739	A430060F13Rik	11	94860515	94864990	4475	-	1	2_Hippo_Male_pool_BHLHE40::1::995	-8066	upstream	1	41	1	2_Hippo_Male_pool_BHLHE40::1	41	Gene A430060F13Rik	A430060F13Rik	RIKEN cDNA A430060F13 gene	XR_106588.1, XR_106394.1
GeneID:217124	Ppp1r9b	11	94991212	95006898	15686	+	3	2_Hippo_Male_pool_BHLHE40::1::996, 2_Hippo_Male_pool_BHLHE40::1::997, 2_Hippo_Male_pool_BHLHE40::1::998	-1452, 1748, 11556	upstream, in gene, in gene	1	35.333	3	2_Hippo_Male_pool_BHLHE40::1	61	Gene Ppp1r9b	Ppp1r9b, SPL, Spn, MGC38940	protein phosphatase 1, regulatory subunit 9B	NM_172261.3		NP_758465.2
GeneID:217125	Samd14	11	95009879	95026087	16208	+	1	2_Hippo_Male_pool_BHLHE40::1::998	-7111	upstream	1	27	1	2_Hippo_Male_pool_BHLHE40::1	27	Gene Samd14	AI854782, Samd14, BC034054, AI839049, MGC31049	sterile alpha motif domain containing 14	NM_146025.2		NP_666137.1
GeneID:217127	Kat7	11	95271853	95310246	38393	-	1	2_Hippo_Male_pool_BHLHE40::1::999	-58	upstream	1	16	1	2_Hippo_Male_pool_BHLHE40::1	16	Gene Kat7	Hbo1, Hboa, KAT7, Kat7, MGC56758, Myst2	K(lysine) acetyltransferase 7	NM_177619.3, NM_001195003.1, NM_001195004.1	1433433_at	NP_808287.1, NP_001181932.1, NP_001181933.1
GeneID:110172	Slc35b1	11	95384922	95391652	6730	+	1	2_Hippo_Male_pool_BHLHE40::1::1000	7451	downstream	1	15	1	2_Hippo_Male_pool_BHLHE40::1	15	Gene Slc35b1	Ugalt2, Slc35b1	solute carrier family 35, member B1	NM_016752.1		NP_058032.1
GeneID:18673	Phb	11	95666957	95680773	13816	+	1	2_Hippo_Male_pool_BHLHE40::1::1001	-237	upstream	1	37	1	2_Hippo_Male_pool_BHLHE40::1	37	Gene Phb	BAP32, Phb, Bap32	prohibitin	NM_008831.4	1417053_at	NP_032857.1
GeneID:237928	Phospho1	11	95824500	95832140	7640	+	1	2_Hippo_Male_pool_BHLHE40::1::1004	-276	upstream	1	37	1	2_Hippo_Male_pool_BHLHE40::1	37	Gene Phospho1	Phospo1, D11Moh36, Phospho1	phosphatase, orphan 1	NM_153104.3		NP_694744.1
GeneID:66610	Abi3	11	95830072	95842476	12404	-	1	2_Hippo_Male_pool_BHLHE40::1::1004	18252	downstream	1	37	1	2_Hippo_Male_pool_BHLHE40::1	37	Gene Abi3	Abi3, 2210414K06Rik, NESH, AI987680	ABI gene family, member 3	NM_025659.4, NM_001163464.1		NP_079935.1, NP_001156936.1
GeneID:73906	4833417C18Rik	11	95858817	95861046	2229	+	1	2_Hippo_Male_pool_BHLHE40::1::1005	831	in gene	1	35	1	2_Hippo_Male_pool_BHLHE40::1	35	Gene 4833417C18Rik	4833417C18Rik	RIKEN cDNA 4833417C18 gene	NR_045187.1	1431260_at
GeneID:14422	B4galnt2	11	95863559	95914871	51312	-	1	2_Hippo_Male_pool_BHLHE40::1::1005	55223	downstream	1	35	1	2_Hippo_Male_pool_BHLHE40::1	35	Gene B4galnt2	Galgt2, Dlb1, AI593864, Dlb-1, B4galnt2, Galg2, Igf2bp1, Ggm3	beta-1,4-N-acetyl-galactosaminyl transferase 2	NM_008081.3	1421522_at	NP_032107.1
GeneID:268470	Ube2z	11	96047431	96065364	17933	-	1	2_Hippo_Male_pool_BHLHE40::1::1006	20	in gene	1	22	1	2_Hippo_Male_pool_BHLHE40::1	22	Gene Ube2z	Ube2z, AW049199, C030047H17Rik, D11Moh35	ubiquitin-conjugating enzyme E2Z (putative)	NM_172300.3	1423949_at, 1436635_at	NP_758504.3
GeneID:11951	Atp5g1	11	96072793	96075694	2901	-	1	2_Hippo_Male_pool_BHLHE40::1::1006	10350	downstream	1	22	1	2_Hippo_Male_pool_BHLHE40::1	22	Gene Atp5g1	Atp5g1		NM_007506.6, NM_001161419.1	1416020_a_at	NP_031532.2, NP_001154891.1
GeneID:80280	Cdk5rap3	11	96907786	96916481	8695	-	1	2_Hippo_Male_pool_BHLHE40::1::1007	209	in gene	1	30	1	2_Hippo_Male_pool_BHLHE40::1	30	Gene Cdk5rap3	1810007E24Rik, MGC8303, Cdk5rap3, C81486, IC53, HSF-27, C53, BC002318, MST016	CDK5 regulatory subunit associated protein 3	NM_030248.1	1423067_at	NP_084524.1
GeneID:100502635	Gm11525	11	96918941	96922493	3552	-	1	2_Hippo_Male_pool_BHLHE40::1::1007	6221	downstream	1	30	1	2_Hippo_Male_pool_BHLHE40::1	30	Gene Gm11525	OTTMUSG00000001728, Gm11525	predicted gene 11525	XR_106402.1
GeneID:73174	Tbkbp1	11	97136171	97149712	13541	-	2	2_Hippo_Male_pool_BHLHE40::1::1008, 2_Hippo_Male_pool_BHLHE40::1::1009	-320, -880	upstream, upstream	1	53	2	2_Hippo_Male_pool_BHLHE40::1	91	Gene Tbkbp1	3110043L15Rik, Tbkbp1, SINTBAD, ProSAPiP2	TBK1 binding protein 1	NM_198100.2	1431389_at, 1435183_at	NP_932768.2
GeneID:16211	Kpnb1	11	97159710	97187892	28182	-	2	2_Hippo_Male_pool_BHLHE40::1::1008, 2_Hippo_Male_pool_BHLHE40::1::1009	37860, 37300	downstream, downstream	1	53	2	2_Hippo_Male_pool_BHLHE40::1	91	Gene Kpnb1	Impnb, IPOB, Kpnb1, MGC8315, AA409963	karyopherin (importin) beta 1	NM_008379.3	1416925_at, 1434357_a_at	NP_032405.3
GeneID:67036	Mrpl45	11	97315716	97329920	14204	+	1	2_Hippo_Male_pool_BHLHE40::1::1010	-36	upstream	1	48	1	2_Hippo_Male_pool_BHLHE40::1	48	Gene Mrpl45	AU043542, 2600005P05Rik, R75241, Mrpl45	mitochondrial ribosomal protein L45	NM_025927.4	1423492_at	NP_080203.1
GeneID:56013	Srcin1	11	97509340	97575126	65786	-	1	2_Hippo_Male_pool_BHLHE40::1::1011	46678	in gene	1	22	1	2_Hippo_Male_pool_BHLHE40::1	22	Gene Srcin1	SNIP, P140, Srcin1, p140Cap, mKIAA1684	SRC kinase signaling inhibitor 1	NM_018873.2	1420706_at, 1436621_at	NP_061361.2
GeneID:246198	Mllt6	11	97663412	97685458	22046	+	1	2_Hippo_Male_pool_BHLHE40::1::1012	32076	downstream	1	42	1	2_Hippo_Male_pool_BHLHE40::1	42	Gene Mllt6	AI315037, Mllt6, Af17	myeloid/lymphoid or mixed-lineage leukemia (trithorax homolog, Drosophila); translocated to, 6	NM_139311.2	1425360_at, 1433811_at	NP_647472.2
GeneID:217149	Cisd3	11	97685952	97688625	2673	+	1	2_Hippo_Male_pool_BHLHE40::1::1012	9536	downstream	1	42	1	2_Hippo_Male_pool_BHLHE40::1	42	Gene Cisd3	Cisd3, Mel13, Mel-13	CDGSH iron sulfur domain 3	NM_001085500.2		NP_001078969.2
GeneID:22658	Pcgf2	11	97688823	97700497	11674	-	1	2_Hippo_Male_pool_BHLHE40::1::1012	5009	in gene	1	42	1	2_Hippo_Male_pool_BHLHE40::1	42	Gene Pcgf2	Zfp144, Pcgf2, Mel18, Rnf110, mel-18	polycomb group ring finger 2	NM_009545.2, NM_001163307.1, NM_001163308.1	1420645_at	NP_033571.1, NP_001156779.1, NP_001156780.1
GeneID:26446	Psmb3	11	97703434	97713500	10066	+	1	2_Hippo_Male_pool_BHLHE40::1::1012	-7946	upstream	1	42	1	2_Hippo_Male_pool_BHLHE40::1	42	Gene Psmb3	AL033320, Psmb3, C10-II, MGC106850	proteasome (prosome, macropain) subunit, beta type 3	NM_011971.4	1417052_at	NP_036101.1
GeneID:72215	1700001P01Rik	11	97771481	97775918	4437	-	1	2_Hippo_Male_pool_BHLHE40::1::1013	-6162	upstream	1	25	1	2_Hippo_Male_pool_BHLHE40::1	25	Gene 1700001P01Rik	1700001P01Rik		NM_028156.2	1430091_at	NP_082432.2
GeneID:65019	Rpl23	11	97777526	97782439	4913	-	1	2_Hippo_Male_pool_BHLHE40::1::1013	359	in gene	1	25	1	2_Hippo_Male_pool_BHLHE40::1	25	Gene Rpl23	Rpl23, 2810009A01Rik	ribosomal protein L23	NM_022891.3		NP_075029.1
GeneID:100302498	Snora21	11	97781639	97781766	127	-	1	2_Hippo_Male_pool_BHLHE40::1::1013	-314	upstream	1	25	1	2_Hippo_Male_pool_BHLHE40::1	25	Gene Snora21	Snora21, MBI-3	small nucleolar RNA, H/ACA box 21	NR_028078.1
GeneID:16796	Lasp1	11	97799672	97838764	39092	+	1	2_Hippo_Male_pool_BHLHE40::1::1014	-184	upstream	1	28	1	2_Hippo_Male_pool_BHLHE40::1	28	Gene Lasp1	SH3P6, AA408629, Tg(Col1a1-lacZ)1Ngma, Def-4, Lasp1	LIM and SH3 protein 1	NM_010688.4		NP_034818.1
GeneID:12295	Cacnb1	11	98002901	98022627	19726	-	1	2_Hippo_Male_pool_BHLHE40::1::1015	227	in gene	1	23	1	2_Hippo_Male_pool_BHLHE40::1	23	Gene Cacnb1	Cacnb1, Cchlb1, Cchb1	calcium channel, voltage-dependent, beta 1 subunit	NM_031173.3, NM_145121.2, NM_001159319.1, NM_001159320.1	1425777_at, 1426108_s_at	NP_112450.1, NP_660099.2, NP_001152791.1, NP_001152792.1
GeneID:19921	Rpl19	11	98026710	98030493	3783	+	2	2_Hippo_Male_pool_BHLHE40::1::1015, 2_Hippo_Male_pool_BHLHE40::1::1016	-4310, 9386	upstream, downstream	1	21	2	2_Hippo_Male_pool_BHLHE40::1	23	Gene Rpl19	Rpl19		NM_009078.2, NM_001159483.1		NP_033104.2, NP_001152955.1
GeneID:217154	Stac2	11	98036624	98053462	16838	-	1	2_Hippo_Male_pool_BHLHE40::1::1016	17366	downstream	1	19	1	2_Hippo_Male_pool_BHLHE40::1	19	Gene Stac2	24b2/STAC2, MGC38869, Stac2, 24b2, AW240854	SH3 and cysteine rich domain 2	NM_146028.4	1424581_at	NP_666140.1
GeneID:72194	Fbxl20	11	98082554	98149616	67062	-	1	2_Hippo_Male_pool_BHLHE40::1::1017	-144	upstream	1	18	1	2_Hippo_Male_pool_BHLHE40::1	18	Gene Fbxl20	KIAA4147, Fbl2, Scr, mKIAA4147, AL117906, Fbxl20, 2610511F20Rik, C86145, 4632423N09Rik, AI849362	F-box and leucine-rich repeat protein 20	NM_028149.1	1418419_at	NP_082425.1
GeneID:19014	Med1	11	98152154	98193293	41139	-	2	2_Hippo_Male_pool_BHLHE40::1::1017, 2_Hippo_Male_pool_BHLHE40::1::1018	43533, -9723	downstream, upstream	1	19.5	2	2_Hippo_Male_pool_BHLHE40::1	21	Gene Med1	Pparbp, AI480703, PBP, Med1, l11Jus15, DRIP205, MGC90617, TRAP220, CRSP210	mediator complex subunit 1	NM_001080118.1, NM_013634.2, NM_134027.2	1421906_at, 1421907_at	NP_001073587.1, NP_038662.2, NP_598788.2
GeneID:69131	Cdk12	11	98203305	98253540	50235	+	1	2_Hippo_Male_pool_BHLHE40::1::1018	-289	upstream	1	21	1	2_Hippo_Male_pool_BHLHE40::1	21	Gene Cdk12	1810022J16Rik, Pksc, Cdk12, MGC141525, Crkrs, Crk7, AI646528, D11Ertd752e	cyclin-dependent kinase 12	NM_001109626.1, NM_001109628.1, NM_026952.2	1425555_at, 1425556_at	NP_001103096.1, NP_001103098.1, NP_081228.2
GeneID:100628613	Mir5119	11	98262606	98262662	56	+	1	2_Hippo_Male_pool_BHLHE40::1::1019	7538	downstream	1	29	1	2_Hippo_Male_pool_BHLHE40::1	29	Gene Mir5119	mmu-mir-5119, mu-mir-5119, Mir5119	microRNA 5119	NR_039579.1
GeneID:18013	Neurod2	11	98325417	98329645	4228	-	3	2_Hippo_Male_pool_BHLHE40::1::1021, 2_Hippo_Male_pool_BHLHE40::1::1022, 2_Hippo_Male_pool_BHLHE40::1::1023	10253, 13, -8979	downstream, in gene, upstream	1	45.667	3	2_Hippo_Male_pool_BHLHE40::1	67	Gene Neurod2	Ndrf, bHLHa1, Neurod2	neurogenic differentiation 2	NM_010895.3	1418995_at, 1435411_at	NP_035025.3
GeneID:19049	Ppp1r1b	11	98348738	98357795	9057	+	2	2_Hippo_Male_pool_BHLHE40::1::1023, 2_Hippo_Male_pool_BHLHE40::1::1024	-10114, -386	upstream, upstream	1	47	2	2_Hippo_Male_pool_BHLHE40::1	67	Gene Ppp1r1b	AU040756, DARPP-32, Darpp32, Ppp1r1b	protein phosphatase 1, regulatory (inhibitor) subunit 1B	NM_144828.1		NP_659077.1
GeneID:69338	1700003D09Rik	11	98350718	98358283	7565	-	1	2_Hippo_Male_pool_BHLHE40::1::1024	9931	downstream	1	27	1	2_Hippo_Male_pool_BHLHE40::1	27	Gene 1700003D09Rik	1700003D09Rik	RIKEN cDNA 1700003D09 gene	NR_045477.1	1430266_at
GeneID:59045	Stard3	11	98358368	98381112	22744	+	1	2_Hippo_Male_pool_BHLHE40::1::1024	-10016	upstream	1	27	1	2_Hippo_Male_pool_BHLHE40::1	27	Gene Stard3	es64, Stard3, Mln64	START domain containing 3	NM_021547.3	1417405_at	NP_067522.1
GeneID:21833	Thra	11	98741873	98765111	23238	+	4	2_Hippo_Male_pool_BHLHE40::1::1025, 2_Hippo_Male_pool_BHLHE40::1::1026, 2_Hippo_Male_pool_BHLHE40::1::1027, 2_Hippo_Male_pool_BHLHE40::1::1028	-1041, 5103, 8767, 31935	upstream, in gene, in gene, downstream	1	36.25	4	2_Hippo_Male_pool_BHLHE40::1	53	Gene Thra	Nr1a1, 6430529J03Rik, Thra, T3Ralpha, Erba, T3R[a], Thra1, AW259572, Rvr, Thra2	thyroid hormone receptor alpha	NM_178060.3	1426997_at	NP_835161.1
GeneID:217166	Nr1d1	11	98767935	98775242	7307	-	3	2_Hippo_Male_pool_BHLHE40::1::1028, 2_Hippo_Male_pool_BHLHE40::1::1029, 2_Hippo_Male_pool_BHLHE40::1::1030	1434, -150, -8182	in gene, upstream, upstream	1	44.333	3	2_Hippo_Male_pool_BHLHE40::1	56	Gene Nr1d1	R75201, Nr1d1, A530070C09Rik	nuclear receptor subfamily 1, group D, member 1	NM_145434.3	1426464_at	NP_663409.2
GeneID:74026	Msl1	11	98795769	98807859	12090	+	4	2_Hippo_Male_pool_BHLHE40::1::1031, 2_Hippo_Male_pool_BHLHE40::1::1032, 2_Hippo_Male_pool_BHLHE40::1::1033, 2_Hippo_Male_pool_BHLHE40::1::1034	-761, 13607, 14023, 14519	upstream, downstream, downstream, downstream	1	24.75	4	2_Hippo_Male_pool_BHLHE40::1	50	Gene Msl1	Msl1, AA682082, 2810017F12Rik, 4930463F05Rik, Msl-1, 4121402D02Rik	male-specific lethal 1 homolog (Drosophila)	NM_028722.2	1428871_at, 1428872_at, 1428873_a_at, 1434481_at	NP_082998.2
GeneID:100037262	Gm12359	11	98798309	98810089	11780	-	4	2_Hippo_Male_pool_BHLHE40::1::1031, 2_Hippo_Male_pool_BHLHE40::1::1032, 2_Hippo_Male_pool_BHLHE40::1::1033, 2_Hippo_Male_pool_BHLHE40::1::1034	15081, 713, 297, -199	downstream, in gene, in gene, upstream	1	24.75	4	2_Hippo_Male_pool_BHLHE40::1	50	Gene Gm12359	Gm12359, OTTMUSG00000006457	predicted gene 12359	NR_033551.1
GeneID:192160	Casc3	11	98809808	98833807	23999	+	3	2_Hippo_Male_pool_BHLHE40::1::1032, 2_Hippo_Male_pool_BHLHE40::1::1033, 2_Hippo_Male_pool_BHLHE40::1::1034	-432, -16, 480	upstream, upstream, in gene	1	27.333	3	2_Hippo_Male_pool_BHLHE40::1	50	Gene Casc3	Mln51, Casc3, Btz	cancer susceptibility candidate 3	NM_138660.2	1416736_at	NP_619601.2
GeneID:68524	Wipf2	11	98863598	98905578	41980	+	1	2_Hippo_Male_pool_BHLHE40::1::1035	-142	upstream	1	24	1	2_Hippo_Male_pool_BHLHE40::1	24	Gene Wipf2	Wich, Wipf2, AA407487, Wire, 5730509C05Rik, 1110014J05Rik, Gm1176	WAS/WASL interacting protein family, member 2	NM_197940.2		NP_922922.1
GeneID:19401	Rara	11	98937696	98974942	37246	+	4	2_Hippo_Male_pool_BHLHE40::1::1036, 2_Hippo_Male_pool_BHLHE40::1::1037, 2_Hippo_Male_pool_BHLHE40::1::1038, 2_Hippo_Male_pool_BHLHE40::1::1039	0, 2688, 4320, 13952	in gene, in gene, in gene, in gene	1	25.25	4	2_Hippo_Male_pool_BHLHE40::1	32	Gene Rara	Rara, RAR, Nr1b1, RARalpha1	retinoic acid receptor, alpha	NM_009024.2, NM_001176528.1, NM_001177302.1, NM_001177303.1		NP_033050.2, NP_001169999.1, NP_001170773.1, NP_001170774.1
GeneID:57376	Smarce1	11	99209047	99231017	21970	-	1	2_Hippo_Male_pool_BHLHE40::1::1040	457	in gene	1	103	1	2_Hippo_Male_pool_BHLHE40::1	103	Gene Smarce1	5830412H02Rik, 2810417B20Rik, Smarce1, Baf27, 9030408N19Rik	SWI/SNF related, matrix associated, actin dependent regulator of chromatin, subfamily e, member 1	NM_020618.4	1422675_at, 1422676_at, 1430822_at	NP_065643.1
GeneID:268481	Krt222	11	99233098	99244067	10969	-	1	2_Hippo_Male_pool_BHLHE40::1::1040	13507	downstream	1	103	1	2_Hippo_Male_pool_BHLHE40::1	103	Gene Krt222	MGC100296, Krt222, 6330509G02Rik	keratin 222	NM_172946.2	1434535_at	NP_766534.1
GeneID:320864	Krt26	11	99328484	99337965	9481	-	1	2_Hippo_Male_pool_BHLHE40::1::1041	4397	in gene	1	29	1	2_Hippo_Male_pool_BHLHE40::1	29	Gene Krt26	Krt26, Krt25b, 4732407F15Rik	keratin 26	NM_001033397.5	1436160_at	NP_001028569.2
GeneID:100041412	Gm11938	11	99602646	99603308	662	-	1	2_Hippo_Male_pool_BHLHE40::1::1042	-6004	upstream	1	17	1	2_Hippo_Male_pool_BHLHE40::1	17	Gene Gm11938	Gm11938, OTTMUSG00000004968	predicted gene 11938	NM_001127354.1	1430731_at	NP_001120826.1
GeneID:100041488	Gm11937	11	99609794	99610189	395	-	1	2_Hippo_Male_pool_BHLHE40::1::1042	877	downstream	1	17	1	2_Hippo_Male_pool_BHLHE40::1	17	Gene Gm11937	OTTMUSG00000004963, Gm11937	predicted gene 11937	NM_001099346.1		NP_001092816.1
GeneID:71453	Krtap2-4	11	99614017	99614846	829	-	1	2_Hippo_Male_pool_BHLHE40::1::1042	5534	downstream	1	17	1	2_Hippo_Male_pool_BHLHE40::1	17	Gene Krtap2-4	5530401P19Rik, Krtap2-4, KRTAP2.4, KAP2.4	keratin associated protein 2-4	NM_027800.1		NP_082076.1
GeneID:20918	Eif1	11	100319994	100322096	2102	+	2	2_Hippo_Male_pool_BHLHE40::1::1043, 2_Hippo_Male_pool_BHLHE40::1::1044	-314, 326	upstream, in gene	1	26.5	2	2_Hippo_Male_pool_BHLHE40::1	36	Gene Eif1	MGC101938, Eif1, Sui1-rs1, MGC6503	eukaryotic translation initiation factor 1	NM_011508.1	1423798_a_at, 1423799_at	NP_035638.1
GeneID:16480	Jup	11	100368856	100397790	28934	-	1	2_Hippo_Male_pool_BHLHE40::1::1045	222	in gene	1	14	1	2_Hippo_Male_pool_BHLHE40::1	14	Gene Jup	AL022715, Jup, PG, AW545708, D930025P04Rik	junction plakoglobin	NM_010593.2	1426873_s_at	NP_034723.1
GeneID:66720	Klhl10	11	100441924	100457024	15100	+	1	2_Hippo_Male_pool_BHLHE40::1::1046	20988	downstream	1	47	1	2_Hippo_Male_pool_BHLHE40::1	47	Gene Klhl10	4921517C11Rik, Klhl10		NM_025727.3	1423497_at	NP_080003.1
GeneID:217194	Klhl11	11	100462612	100472782	10170	-	1	2_Hippo_Male_pool_BHLHE40::1::1046	9870	in gene	1	47	1	2_Hippo_Male_pool_BHLHE40::1	47	Gene Klhl11	BC011167, Klhl11, RP23-392I3.12		NM_172565.2	1427218_at	NP_766153.1
GeneID:14534	Kat2a	11	100704746	100712467	7721	-	1	2_Hippo_Male_pool_BHLHE40::1::1047	-4397	upstream	1	18	1	2_Hippo_Male_pool_BHLHE40::1	18	Gene Kat2a	AW212720, Gcn5, 1110051E14Rik, Kat2a, Gcn5l2	K(lysine) acetyltransferase 2A	NM_001038010.2, NM_020004.5	1422971_at, 1422972_s_at, 1426783_at	NP_001033099.1, NP_064388.2
GeneID:75482	Hspb9	11	100713850	100714575	725	+	1	2_Hippo_Male_pool_BHLHE40::1::1047	3014	downstream	1	18	1	2_Hippo_Male_pool_BHLHE40::1	18	Gene Hspb9	Hspb9, 1700007H20Rik	heat shock protein, alpha-crystallin-related, B9	NM_029307.1		NP_083583.1
GeneID:19345	Rab5c	11	100715266	100738130	22864	-	1	2_Hippo_Male_pool_BHLHE40::1::1047	21266	in gene	1	18	1	2_Hippo_Male_pool_BHLHE40::1	18	Gene Rab5c	AI326010, Rab5c, Rabl	RAB5C, member RAS oncogene family	NM_024456.4	1424684_at	NP_077776.2
GeneID:20850	Stat5a	11	100859351	100885169	25818	+	1	2_Hippo_Male_pool_BHLHE40::1::1048	11097	in gene	1	20	1	2_Hippo_Male_pool_BHLHE40::1	20	Gene Stat5a	AA959963, STAT5, Stat5a	signal transducer and activator of transcription 5A	NM_011488.3, NM_001164062.1	1421469_a_at	NP_035618.1, NP_001157534.1
GeneID:103768	Tubg2	11	101155884	101161787	5903	+	1	2_Hippo_Male_pool_BHLHE40::1::1049	15316	downstream	1	18	1	2_Hippo_Male_pool_BHLHE40::1	18	Gene Tubg2	Tubgl, AI504772, Tubg2	tubulin, gamma 2	NM_134028.2	1420248_at	NP_598789.1
GeneID:217198	Plekhh3	11	101162679	101171302	8623	-	1	2_Hippo_Male_pool_BHLHE40::1::1049	102	in gene	1	18	1	2_Hippo_Male_pool_BHLHE40::1	18	Gene Plekhh3	Plekhh3, BC020025, MGC27854	pleckstrin homology domain containing, family H (with MyTH4 domain) member 3	NM_146030.2		NP_666142.1
GeneID:12777	Ccr10	11	101172998	101175443	2445	-	1	2_Hippo_Male_pool_BHLHE40::1::1049	4243	downstream	1	18	1	2_Hippo_Male_pool_BHLHE40::1	18	Gene Ccr10	MGC151420, Gpr2, Ccr10, Cmkbr9	chemokine (C-C motif) receptor 10	NM_007721.4	1421420_at	NP_031747.2
GeneID:53321	Cntnap1	11	101176117	101190720	14603	+	1	2_Hippo_Male_pool_BHLHE40::1::1049	-4917	upstream	1	18	1	2_Hippo_Male_pool_BHLHE40::1	18	Gene Cntnap1	Nrxn4, Cntnap1, NCP1, shm, p190, Caspr, AI841080	contactin associated protein-like 1	NM_016782.2	1421580_at	NP_058062.2
GeneID:14055	Ezh1	11	101191115	101226450	35335	-	1	2_Hippo_Male_pool_BHLHE40::1::1050	82	in gene	1	27	1	2_Hippo_Male_pool_BHLHE40::1	27	Gene Ezh1	mKIAA0388, AW557915, Ezh1	enhancer of zeste homolog 1 (Drosophila)	NM_007970.2	1418290_a_at, 1429629_at, 1429630_at	NP_031996.1
GeneID:19192	Psme3	11	101316251	101323531	7280	+	1	2_Hippo_Male_pool_BHLHE40::1::1051	-155	upstream	1	55	1	2_Hippo_Male_pool_BHLHE40::1	55	Gene Psme3	Psme3, REGgamma, AA410043, PA28gamma, Ki, pa28g, AU020960	proteaseome (prosome, macropain) 28 subunit, 3	NM_011192.3	1418078_at, 1418079_at	NP_035322.1
GeneID:237940	Aoc2	11	101325063	101329699	4636	+	1	2_Hippo_Male_pool_BHLHE40::1::1051	-8967	upstream	1	55	1	2_Hippo_Male_pool_BHLHE40::1	55	Gene Aoc2	Aoc2, RAO	amine oxidase, copper containing 2 (retina-specific)	NM_178932.1		NP_849263.1
GeneID:69684	Aarsd1	11	101406839	101417433	10594	-	1	2_Hippo_Male_pool_BHLHE40::1::1052	25	in gene	1	17	1	2_Hippo_Male_pool_BHLHE40::1	17	Gene Aarsd1	AA589600, AlaX, AlaXp-II, 2310044P18Rik, 1110069E20Rik, Aarsd1	alanyl-tRNA synthetase domain containing 1	NM_144829.1	1424006_at, 1432073_at, 1432508_at	NP_659078.1
GeneID:73635	Ptges3l	11	101418814	101425333	6519	-	1	2_Hippo_Male_pool_BHLHE40::1::1052	7925	downstream	1	17	1	2_Hippo_Male_pool_BHLHE40::1	17	Gene Ptges3l	1110069E20Rik, 1700113I22Rik, Ptges3l	prostaglandin E synthase 3 (cytosolic)-like	NM_026865.2		NP_081141.1
GeneID:217201	Rundc1	11	101425085	101435666	10581	+	2	2_Hippo_Male_pool_BHLHE40::1::1052, 2_Hippo_Male_pool_BHLHE40::1::1053	-7677, 17187	upstream, downstream	1	28.5	2	2_Hippo_Male_pool_BHLHE40::1	40	Gene Rundc1	AW125546, D930024B17, Rundc1, MGC141375, MGC141376	RUN domain containing 1	NM_172566.4		NP_766154.2
GeneID:19942	Rpl27	11	101442245	101445596	3351	+	1	2_Hippo_Male_pool_BHLHE40::1::1053	27	in gene	1	40	1	2_Hippo_Male_pool_BHLHE40::1	40	Gene Rpl27	Rpl27, MGC103134	ribosomal protein L27	NM_011289.3	1416099_at	NP_035419.1
GeneID:70110	Ifi35	11	101448412	101458701	10289	+	1	2_Hippo_Male_pool_BHLHE40::1::1053	-6140	upstream	1	40	1	2_Hippo_Male_pool_BHLHE40::1	40	Gene Ifi35	Ifi35, AW986054, 2010008K16Rik, IFP35	interferon-induced protein 35	NM_027320.4	1424617_at	NP_081596.1
GeneID:12189	Brca1	11	101488764	101551955	63191	-	1	2_Hippo_Male_pool_BHLHE40::1::1054	25731	in gene	1	16	1	2_Hippo_Male_pool_BHLHE40::1	16	Gene Brca1	Brca1		NM_009764.3	1424629_at, 1424630_a_at, 1427698_at	NP_033894.3
GeneID:666331	LOC666331	11	101610700	101615956	5256	+	1	2_Hippo_Male_pool_BHLHE40::1::1055	6404	downstream	1	33	1	2_Hippo_Male_pool_BHLHE40::1	33	Gene LOC666331	LOC666331	uncharacterized LOC666331	NM_001256318.1		NP_001243247.1
GeneID:18612	Etv4	11	101769742	101785310	15568	-	1	2_Hippo_Male_pool_BHLHE40::1::1058	398	in gene	1	18	1	2_Hippo_Male_pool_BHLHE40::1	18	Gene Etv4	Etv4, AW414408, Pea-3, Pea3	ets variant gene 4 (E1A enhancer binding protein, E1AF)	NM_008815.2	1423232_at	NP_032841.2
GeneID:74499	Sost	11	101962458	101967015	4557	-	1	2_Hippo_Male_pool_BHLHE40::1::1059	-6745	upstream	1	15	1	2_Hippo_Male_pool_BHLHE40::1	15	Gene Sost	5430411E23Rik, Sost	sclerostin	NM_024449.5	1421245_at	NP_077769.3
GeneID:72349	Dusp3	11	101971143	101984791	13648	-	2	2_Hippo_Male_pool_BHLHE40::1::1059, 2_Hippo_Male_pool_BHLHE40::1::1060	11031, -137	in gene, upstream	1	16	2	2_Hippo_Male_pool_BHLHE40::1	17	Gene Dusp3	VHR, 2210015O03Rik, T-DSP11, 5031436O03Rik, Dusp3	dual specificity phosphatase 3 (vaccinia virus phosphatase VH1-related)	NM_028207.3	1425608_at, 1434472_at	NP_082483.1
GeneID:75437	1700006E09Rik	11	101987056	101992264	5208	+	1	2_Hippo_Male_pool_BHLHE40::1::1060	-2128	upstream	1	17	1	2_Hippo_Male_pool_BHLHE40::1	17	Gene 1700006E09Rik	1700006E09Rik		NM_029287.1	1430121_at	NP_083563.1
GeneID:50997	Mpp2	11	102057017	102088515	31498	-	1	2_Hippo_Male_pool_BHLHE40::1::1061	1251	in gene	1	38	1	2_Hippo_Male_pool_BHLHE40::1	38	Gene Mpp2	Mpp2, Dlgh2, Dlg2, D11Bwg0652e, Pals4	membrane protein, palmitoylated 2 (MAGUK p55 subfamily member 2)	NM_016695.3		NP_057904.1
GeneID:21429	Ubtf	11	102304560	102319096	14536	-	1	2_Hippo_Male_pool_BHLHE40::1::1062	1624	in gene	1	24	1	2_Hippo_Male_pool_BHLHE40::1	24	Gene Ubtf	UBF, Ubtf, A930005G04Rik, Tcfubf, UBF1, NOR-90	upstream binding transcription factor, RNA polymerase I	NM_001044383.1, NM_011551.5		NP_001037848.1, NP_035681.2
GeneID:237943	Gpatch8	11	102475915	102556158	80243	-	1	2_Hippo_Male_pool_BHLHE40::1::1063	-82	upstream	1	22	1	2_Hippo_Male_pool_BHLHE40::1	22	Gene Gpatch8	5430405G24Rik, Gpatc8, ENSMUSG00000075516, AU018890, mKIAA0553, Fbm1, Gpatch8	G patch domain containing 8	NM_001159492.1	1424665_at, 1424666_at	NP_001152964.1
GeneID:14615	Gjc1	11	102799478	102819686	20208	-	1	2_Hippo_Male_pool_BHLHE40::1::1065	166	in gene	1	14	1	2_Hippo_Male_pool_BHLHE40::1	14	Gene Gjc1	Cx45, C130009G16Rik, Gja7, Gjc1, Cnx45, Gja-7	gap junction protein, gamma 1	NM_008122.3, NM_001159382.1, NM_001159383.1		NP_032148.1, NP_001152854.1, NP_001152855.1
GeneID:20624	Eftud2	11	102838472	102880975	42503	-	1	2_Hippo_Male_pool_BHLHE40::1::1066	-4657	upstream	1	40	1	2_Hippo_Male_pool_BHLHE40::1	40	Gene Eftud2	Snrp116, 116kDa, U5-116kD, Eftud2	elongation factor Tu GTP binding domain containing 2	NM_011431.3, NM_001109995.1	1416557_a_at	NP_035561.1, NP_001103465.1
GeneID:73293	Ccdc103	11	102881244	102885215	3971	+	1	2_Hippo_Male_pool_BHLHE40::1::1066	4388	downstream	1	40	1	2_Hippo_Male_pool_BHLHE40::1	40	Gene Ccdc103	Ccdc103, 1700039D13Rik	coiled-coil domain containing 103	NM_028492.2		NP_082768.1
GeneID:66784	Fam187a	11	102885169	102886731	1562	+	1	2_Hippo_Male_pool_BHLHE40::1::1066	463	in gene	1	40	1	2_Hippo_Male_pool_BHLHE40::1	40	Gene Fam187a	MGC151146, 4933439F11Rik, MGC151148, Fam187a	family with sequence similarity 187, member A	NM_025766.2	1421585_at	NP_080042.1
GeneID:14580	Gfap	11	102887336	102897200	9864	-	1	2_Hippo_Male_pool_BHLHE40::1::1066	11568	downstream	1	40	1	2_Hippo_Male_pool_BHLHE40::1	40	Gene Gfap	AI836096, Gfap	glial fibrillary acidic protein	NM_010277.3, NM_001131020.1	1426508_at, 1426509_s_at	NP_034407.2, NP_001124492.1
GeneID:68087	Dcakd	11	102994056	103017147	23091	-	1	2_Hippo_Male_pool_BHLHE40::1::1067	43	in gene	1	37	1	2_Hippo_Male_pool_BHLHE40::1	37	Gene Dcakd	3010024O21Rik, 6720485C15Rik, FLJ22955, Dcakd, AI849483	dephospho-CoA kinase domain containing	NM_026551.3		NP_080827.2
GeneID:100862190	LOC100862190	11	103026988	103028328	1340	-	1	2_Hippo_Male_pool_BHLHE40::1::1067	11224	downstream	1	37	1	2_Hippo_Male_pool_BHLHE40::1	37	Gene LOC100862190		uncharacterized LOC100862190	XR_141069.1
GeneID:67131	Acbd4	11	103101688	103112199	10511	+	1	2_Hippo_Male_pool_BHLHE40::1::1068	14771	downstream	1	17	1	2_Hippo_Male_pool_BHLHE40::1	17	Gene Acbd4	Acbd4, 2010015A21Rik, AI849317, 2010009P05Rik	acyl-Coenzyme A binding domain containing 4	NM_025988.2	1428271_at	NP_080264.1
GeneID:192231	Hexim1	11	103116325	103119725	3400	+	1	2_Hippo_Male_pool_BHLHE40::1::1068	134	in gene	1	17	1	2_Hippo_Male_pool_BHLHE40::1	17	Gene Hexim1	CLP-1, HIS1, Clp1, Hexim1, 7330426E13Rik	hexamethylene bis-acetamide inducible 1	NM_138753.2	1419359_at, 1425937_a_at	NP_620092.1
GeneID:71059	Hexim2	11	103133339	103139908	6569	+	1	2_Hippo_Male_pool_BHLHE40::1::1069	9237	downstream	1	20	1	2_Hippo_Male_pool_BHLHE40::1	20	Gene Hexim2	4933402L21Rik, Hexim2	hexamethylene bis-acetamide inducible 2	NM_027658.2, NM_001130515.1, NM_001130516.1	1429025_a_at, 1429026_at	NP_081934.1, NP_001123987.1, NP_001123988.1
GeneID:57778	Fmnl1	11	103171138	103198900	27762	+	2	2_Hippo_Male_pool_BHLHE40::1::1070, 2_Hippo_Male_pool_BHLHE40::1::1071	28574, 35166	downstream, downstream	1	24.5	2	2_Hippo_Male_pool_BHLHE40::1	26	Gene Fmnl1	8030453N10Rik, Fmnl, Frls, Fnrl, Fmnl1, AI553564	formin-like 1	NM_001077698.1, NM_019679.2		NP_001071166.1, NP_062653.2
GeneID:69441	1700023F06Rik	11	103198947	103208558	9611	-	3	2_Hippo_Male_pool_BHLHE40::1::1070, 2_Hippo_Male_pool_BHLHE40::1::1071, 2_Hippo_Male_pool_BHLHE40::1::1072	8846, 2254, -9410	in gene, in gene, upstream	1	29.667	3	2_Hippo_Male_pool_BHLHE40::1	40	Gene 1700023F06Rik	1700023F06Rik, MGC118352	RIKEN cDNA 1700023F06 gene	NM_001254724.1, NM_027082.1	1430764_at	NP_001241653.1, NP_081358.1
GeneID:328019	Spata32	11	103208127	103218432	10305	-	3	2_Hippo_Male_pool_BHLHE40::1::1070, 2_Hippo_Male_pool_BHLHE40::1::1071, 2_Hippo_Male_pool_BHLHE40::1::1072	18720, 12128, 464	downstream, downstream, in gene	1	29.667	3	2_Hippo_Male_pool_BHLHE40::1	40	Gene Spata32	Spata32, 4933400C05Rik, VAD1.2	spermatogenesis associated 32	NM_177801.3		NP_808469.1
GeneID:53859	Map3k14	11	103219764	103267401	47637	-	1	2_Hippo_Male_pool_BHLHE40::1::1072	49433	downstream	1	40	1	2_Hippo_Male_pool_BHLHE40::1	40	Gene Map3k14	Nik, Map3k14, aly	mitogen-activated protein kinase kinase kinase 14	NM_016896.3	1422999_at, 1434364_at	NP_058592.1
GeneID:104582	Rprml	11	103649509	103650580	1071	+	1	2_Hippo_Male_pool_BHLHE40::1::1073	315	in gene	1	39	1	2_Hippo_Male_pool_BHLHE40::1	39	Gene Rprml	Rprml, AW049332	reprimo-like	NM_001033212.2	1436408_at	NP_001028384.1
GeneID:56494	Gosr2	11	103676849	103697710	20861	-	1	2_Hippo_Male_pool_BHLHE40::1::1074	46	in gene	1	17	1	2_Hippo_Male_pool_BHLHE40::1	17	Gene Gosr2	C76855, membrin, SNARE, 2310032N09Rik, Gs27, Gosr2	golgi SNAP receptor complex member 2	NM_019650.3	1419371_s_at, 1419372_at	NP_062624.2
GeneID:399609	C130046K22Rik	11	103697724	103725573	27849	+	1	2_Hippo_Male_pool_BHLHE40::1::1074	-60	upstream	1	17	1	2_Hippo_Male_pool_BHLHE40::1	17	Gene C130046K22Rik	C130046K22Rik	RIKEN cDNA C130046K22 gene	XR_106356.2, XR_106606.2
GeneID:18195	Nsf	11	103821782	103954056	132274	-	3	2_Hippo_Male_pool_BHLHE40::1::1075, 2_Hippo_Male_pool_BHLHE40::1::1076, 2_Hippo_Male_pool_BHLHE40::1::1077	15432, -200, -7368	in gene, upstream, upstream	1	21.667	3	2_Hippo_Male_pool_BHLHE40::1	25	Gene Nsf	AI316878, Nsf, SKD2, AU020090, AU067812	N-ethylmaleimide sensitive fusion protein	NM_008740.4	1422455_s_at, 1422456_at, 1430409_at	NP_032766.2
GeneID:11841	Arf2	11	103966871	103985336	18465	+	1	2_Hippo_Male_pool_BHLHE40::1::1077	-5447	upstream	1	25	1	2_Hippo_Male_pool_BHLHE40::1	25	Gene Arf2	Arf2	ADP-ribosylation factor 2	NM_007477.4	1416458_at, 1416459_at	NP_031503.1
GeneID:17762	Mapt	11	104231436	104332096	100660	+	4	2_Hippo_Male_pool_BHLHE40::1::1080, 2_Hippo_Male_pool_BHLHE40::1::1081, 2_Hippo_Male_pool_BHLHE40::1::1082, 2_Hippo_Male_pool_BHLHE40::1::1083	308, 1060, 23428, 41076	in gene, in gene, in gene, in gene	1	30	4	2_Hippo_Male_pool_BHLHE40::1	38	Gene Mapt	AW045860, Mapt, Tau, AI413597, Mtapt	microtubule-associated protein tau	NM_001038609.1, NM_010838.3	1417885_at, 1424718_at, 1424719_a_at	NP_001033698.1, NP_034968.3
GeneID:17896	Myl4	11	104550663	104587219	36556	+	1	2_Hippo_Male_pool_BHLHE40::1::1084	30121	in gene	1	17	1	2_Hippo_Male_pool_BHLHE40::1	17	Gene Myl4	ALC1, ELC, ELC1a, MLC1a, AMLC, Myl4, Myla, GT1	myosin, light polypeptide 4	NM_010858.4	1422580_at	NP_034988.2
GeneID:629959	Gm7020	11	104573547	104573897	350	+	1	2_Hippo_Male_pool_BHLHE40::1::1084	7237	downstream	1	17	1	2_Hippo_Male_pool_BHLHE40::1	17	Gene Gm7020	EG629959, Gm7020	predicted gene 7020	XM_906942.4, XM_894949.4		XP_912035.1, XP_900042.1
GeneID:77097	Tanc2	11	105589986	105929304	339318	+	1	2_Hippo_Male_pool_BHLHE40::1::1085	-578	upstream	1	32	1	2_Hippo_Male_pool_BHLHE40::1	32	Gene Tanc2	5730590C14Rik, Tanc2, 3526402J09Rik	tetratricopeptide repeat, ankyrin repeat and coiled-coil containing 2	NM_181071.3	1435078_at, 1436513_at	NP_851416.2
GeneID:26406	Map3k3	11	106084902	106155446	70544	+	2	2_Hippo_Male_pool_BHLHE40::1::1086, 2_Hippo_Male_pool_BHLHE40::1::1087	218, 75530	in gene, downstream	1	15	2	2_Hippo_Male_pool_BHLHE40::1	17	Gene Map3k3	Mekk3, KIAA4031, AW548911, MAPKKK3, mKIAA4031, Map3k3	mitogen-activated protein kinase kinase kinase 3	NM_011947.3	1426686_s_at, 1426687_at, 1436522_at	NP_036077.1
GeneID:67803	Limd2	11	106156256	106160142	3886	-	1	2_Hippo_Male_pool_BHLHE40::1::1087	-290	upstream	1	17	1	2_Hippo_Male_pool_BHLHE40::1	17	Gene Limd2	Limd2, AI413966, 0610025L06Rik	LIM domain containing 2	NM_172397.3		NP_765985.1
GeneID:72149	Strada	11	106162974	106193603	30629	-	2	2_Hippo_Male_pool_BHLHE40::1::1087, 2_Hippo_Male_pool_BHLHE40::1::1088	33171, 131	downstream, in gene	1	15	2	2_Hippo_Male_pool_BHLHE40::1	17	Gene Strada	E130112C09Rik, Strada, AI480680, 2610019A05Rik, 6030402H20Rik	STE20-related kinase adaptor alpha	NM_001252448.1, NM_001252449.1, NM_028126.3	1428188_at, 1433185_at, 1433186_at	NP_001239377.1, NP_001239378.1, NP_082402.1
GeneID:67163	Ccdc47	11	106199354	106216367	17013	-	1	2_Hippo_Male_pool_BHLHE40::1::1088	22895	downstream	1	13	1	2_Hippo_Male_pool_BHLHE40::1	13	Gene Ccdc47	asp4, RP23-81G14.10, C88307, calumin, Ccdc47, 2610204L23Rik	coiled-coil domain containing 47	NM_026009.2	1424636_at, 1424637_s_at	NP_080285.2
GeneID:72047	Ddx42	11	106216926	106249140	32214	+	1	2_Hippo_Male_pool_BHLHE40::1::1089	39282	downstream	1	18	1	2_Hippo_Male_pool_BHLHE40::1	18	Gene Ddx42	Ddx42, RHELP, 1810047H21Rik, B430002H05Rik, RNAHP, AW556242, SF3b125, AW319508	DEAD (Asp-Glu-Ala-Asp) box polypeptide 42	NM_028074.4	1427022_at	NP_082350.3
GeneID:56095	Ftsj3	11	106249144	106255802	6658	-	1	2_Hippo_Male_pool_BHLHE40::1::1089	-406	upstream	1	18	1	2_Hippo_Male_pool_BHLHE40::1	18	Gene Ftsj3	D11Ertd400e, Epcs3, AA537063, AU045295, Ftsj3, C79843	FtsJ homolog 3 (E. coli)	NM_025310.2		NP_079586.1
GeneID:19184	Psmc5	11	106256185	106263112	6927	+	2	2_Hippo_Male_pool_BHLHE40::1::1089, 2_Hippo_Male_pool_BHLHE40::1::1090	23, 16935	in gene, downstream	1	19	2	2_Hippo_Male_pool_BHLHE40::1	20	Gene Psmc5	mSUG1, Psmc5	protease (prosome, macropain) 26S subunit, ATPase 5	NM_008950.1	1415740_at	NP_032976.1
GeneID:83796	Smarcd2	11	106263171	106272972	9801	-	2	2_Hippo_Male_pool_BHLHE40::1::1089, 2_Hippo_Male_pool_BHLHE40::1::1090	16764, -148	downstream, upstream	1	19	2	2_Hippo_Male_pool_BHLHE40::1	20	Gene Smarcd2	AW322457, Baf60b, Smarcd2	SWI/SNF related, matrix associated, actin dependent regulator of chromatin, subfamily d, member 2	NM_031878.2, NM_001130187.1	1426192_at	NP_114084.2, NP_001123659.1
GeneID:75870	Tcam1	11	106276672	106288143	11471	+	1	2_Hippo_Male_pool_BHLHE40::1::1090	-3552	upstream	1	20	1	2_Hippo_Male_pool_BHLHE40::1	20	Gene Tcam1	4930570F09Rik, AI429105, Tcam1	testicular cell adhesion molecule 1	NM_029467.3	1421540_at, 1435410_at	NP_083743.2
GeneID:78943	Ern1	11	106397620	106487796	90176	-	1	2_Hippo_Male_pool_BHLHE40::1::1091	52	in gene	1	20	1	2_Hippo_Male_pool_BHLHE40::1	20	Gene Ern1	Ern1, Ire1alpha, Ire1a, AI225830, Ire1p, 9030414B18Rik, C85377	endoplasmic reticulum (ER) to nucleus signalling 1	NM_023913.2	1421240_at, 1431886_at	NP_076402.1
GeneID:100216537	Snord104	11	106500991	106501063	72	+	1	2_Hippo_Male_pool_BHLHE40::1::1092	-15	upstream	1	21	1	2_Hippo_Male_pool_BHLHE40::1	21	Gene Snord104	Snord104	small nucleolar RNA, C/D box 104	NR_030703.1
GeneID:21763	Tex2	11	106502139	106612930	110791	-	1	2_Hippo_Male_pool_BHLHE40::1::1092	111954	downstream	1	21	1	2_Hippo_Male_pool_BHLHE40::1	21	Gene Tex2	AI553404, Def-5, Taz4, 4930568E07Rik, Tex2	testis expressed gene 2	NM_198292.3		NP_938034.2
GeneID:50776	Polg2	11	106768204	106779537	11333	-	1	2_Hippo_Male_pool_BHLHE40::1::1093	-9455	upstream	1	30	1	2_Hippo_Male_pool_BHLHE40::1	30	Gene Polg2	Polg2	polymerase (DNA directed), gamma 2, accessory subunit	NM_015810.2, NR_027785.1		NP_056625.2
GeneID:13207	Ddx5	11	106780356	106788494	8138	-	1	2_Hippo_Male_pool_BHLHE40::1::1093	-498	upstream	1	30	1	2_Hippo_Male_pool_BHLHE40::1	30	Gene Ddx5	p68, MGC118083, HUMP68, Hlr1, 2600009A06Rik, G17P1, Ddx5	DEAD (Asp-Glu-Ala-Asp) box polypeptide 5	NM_007840.3	1419653_a_at, 1423645_a_at, 1433809_at, 1433810_x_at	NP_031866.2
GeneID:100526469	Mir3064	11	106782693	106782759	66	-	1	2_Hippo_Male_pool_BHLHE40::1::1093	-6233	upstream	1	30	1	2_Hippo_Male_pool_BHLHE40::1	30	Gene Mir3064	Mir3064, mmu-mir-3064	microRNA 3064	NR_037224.1
GeneID:320162	Cep95	11	106789252	106818861	29609	+	1	2_Hippo_Male_pool_BHLHE40::1::1093	-260	upstream	1	30	1	2_Hippo_Male_pool_BHLHE40::1	30	Gene Cep95	Ccdc45, F630025I20Rik, AI118346, AI448335, D330027A14Rik, Cep95, 4732496G21Rik	centrosomal protein 95	NM_177088.3, NM_001166685.1	1436572_at, 1436620_at	NP_796062.2, NP_001160157.1
GeneID:69066	1810010H24Rik	11	107028223	107030443	2220	+	1	2_Hippo_Male_pool_BHLHE40::1::1094	161	in gene	1	20	1	2_Hippo_Male_pool_BHLHE40::1	20	Gene 1810010H24Rik	OTTMUSG00000003581, MGC123578, 1810010H24Rik	RIKEN cDNA 1810010H24 gene	NM_001163473.1	1428809_at	NP_001156945.1
GeneID:207165	Bptf	11	107033081	107131922	98841	-	1	2_Hippo_Male_pool_BHLHE40::1::1094	103538	downstream	1	20	1	2_Hippo_Male_pool_BHLHE40::1	20	Gene Bptf	9430093H17Rik, MGC54978, Bptf, Falz	bromodomain PHD finger transcription factor	NM_176850.2	1427310_at, 1427311_at	NP_789820.2
GeneID:71795	Pitpnc1	11	107207892	107470720	262828	-	1	2_Hippo_Male_pool_BHLHE40::1::1095	32	in gene	1	19	1	2_Hippo_Male_pool_BHLHE40::1	19	Gene Pitpnc1	1110020B03Rik, AI662802, Pitpnc1, RDGBB, Dnr411, RDGBB1, 5830436L09Rik, rdgB-beta, MGC118005, C330017I21Rik, AI851387	phosphatidylinositol transfer protein, cytoplasmic 1	NM_145823.2	1428025_s_at, 1428878_a_at, 1428879_at, 1431074_a_at, 1435066_at	NP_665822.1
GeneID:66997	Psmd12	11	107479528	107498036	18508	+	1	2_Hippo_Male_pool_BHLHE40::1::1095	-8840	upstream	1	19	1	2_Hippo_Male_pool_BHLHE40::1	19	Gene Psmd12	P55, 1500002F15Rik, Psmd12, AI480719	proteasome (prosome, macropain) 26S subunit, non-ATPase, 12	NM_025894.2		NP_080170.1
GeneID:140723	Cacng5	11	107874605	107915055	40450	-	1	2_Hippo_Male_pool_BHLHE40::1::1096	47439	downstream	1	14	1	2_Hippo_Male_pool_BHLHE40::1	14	Gene Cacng5	Cacng5		NM_080644.3, NM_001199301.1	1426330_at, 1434785_at	NP_542375.1, NP_001186230.1
GeneID:18750	Prkca	11	107933387	108343888	410501	-	2	2_Hippo_Male_pool_BHLHE40::1::1097, 2_Hippo_Male_pool_BHLHE40::1::1098	320400, -112	in gene, upstream	1	21	2	2_Hippo_Male_pool_BHLHE40::1	24	Gene Prkca	Prkca, AI875142, Pkca	protein kinase C, alpha	NM_011101.3	1427562_a_at	NP_035231.2
GeneID:12006	Axin2	11	108920349	108950783	30434	+	2	2_Hippo_Male_pool_BHLHE40::1::1099, 2_Hippo_Male_pool_BHLHE40::1::1100	355, 16259	in gene, in gene	1	19.5	2	2_Hippo_Male_pool_BHLHE40::1	23	Gene Axin2	Axi1, Axil, Axin2, Conductin	axin2	NM_015732.4	1421341_at	NP_056547.3
GeneID:67927	1700096J18Rik	11	109346867	109353651	6784	+	1	2_Hippo_Male_pool_BHLHE40::1::1101	15661	downstream	1	31	1	2_Hippo_Male_pool_BHLHE40::1	31	Gene 1700096J18Rik	1700096J18Rik	RIKEN cDNA 1700096J18 gene	NR_027883.1
GeneID:100036768	Gm11696	11	109354778	109363654	8876	-	1	2_Hippo_Male_pool_BHLHE40::1::1101	1126	in gene	1	31	1	2_Hippo_Male_pool_BHLHE40::1	31	Gene Gm11696	OTTMUSG00000003456, Gm11696	predicted gene 11696	NR_038097.1
GeneID:14674	Gna13	11	109362794	109401369	38575	+	1	2_Hippo_Male_pool_BHLHE40::1::1101	-266	upstream	1	31	1	2_Hippo_Male_pool_BHLHE40::1	31	Gene Gna13	Galpha13, AU043124, AU024132, Gna13	guanine nucleotide binding protein, alpha 13	NM_010303.3	1422555_s_at, 1422556_at, 1430295_at, 1433749_at	NP_034433.3
GeneID:104681	Slc16a6	11	109450855	109473596	22741	-	1	2_Hippo_Male_pool_BHLHE40::1::1102	-212	upstream	1	20	1	2_Hippo_Male_pool_BHLHE40::1	20	Gene Slc16a6	MCT 7, AW743111, ESTM12, Slc16a6, MCT 6, MGC27628, MCT6	solute carrier family 16 (monocarboxylic acid transporters), member 6	NM_001029842.1, NM_134038.2	1417884_at	NP_001025013.1, NP_598799.1
GeneID:74008	Arsg	11	109473374	109573330	99956	+	1	2_Hippo_Male_pool_BHLHE40::1::1102	434	in gene	1	20	1	2_Hippo_Male_pool_BHLHE40::1	20	Gene Arsg	AI846872, MGC90567, Arsg, 6330406P08Rik	arylsulfatase G	NM_028710.3, NM_001166177.1	1427002_s_at	NP_082986.3, NP_001159649.1
GeneID:217265	Abca5	11	110269369	110337716	68347	-	1	2_Hippo_Male_pool_BHLHE40::1::1103	7316	in gene	1	31	1	2_Hippo_Male_pool_BHLHE40::1	31	Gene Abca5	ABC13, Abca5, B930033A02Rik, mKIAA1888	ATP-binding cassette, sub-family A (ABC1), member 5	NM_147219.2	1434474_at	NP_671752.2
GeneID:72386	2610035D17Rik	11	113043906	113201838	157932	-	2	2_Hippo_Male_pool_BHLHE40::1::1106, 2_Hippo_Male_pool_BHLHE40::1::1107	69294, 9502	in gene, in gene	1	28.5	2	2_Hippo_Male_pool_BHLHE40::1	32	Gene 2610035D17Rik	2610035D17Rik	RIKEN cDNA 2610035D17 gene	NR_015556.1
GeneID:69806	Slc39a11	11	113244855	113565815	320960	-	2	2_Hippo_Male_pool_BHLHE40::1::1108, 2_Hippo_Male_pool_BHLHE40::1::1109	206071, 205543	in gene, in gene	1	25.5	2	2_Hippo_Male_pool_BHLHE40::1	29	Gene Slc39a11	Slc39a11, 1810074D23Rik	solute carrier family 39 (metal ion transporter), member 11	NM_027216.5, NM_001166503.1	1424905_a_at	NP_081492.4, NP_001159975.1
GeneID:20606	Sstr2	11	113624257	113625636	1379	+	1	2_Hippo_Male_pool_BHLHE40::1::1110	-4945	upstream	1	27	1	2_Hippo_Male_pool_BHLHE40::1	27	Gene Sstr2	SSTR-2, Smstr2, Sstr2, sst2, Smstr-2	somatostatin receptor 2	NM_001042606.1, NM_009217.3	1422256_at	NP_001036071.1, NP_033243.2
GeneID:28081	Fam104a	11	113661319	113684151	22832	-	1	2_Hippo_Male_pool_BHLHE40::1::1111	215	in gene	1	21	1	2_Hippo_Male_pool_BHLHE40::1	21	Gene Fam104a	D11Wsu99e, Fam104a	family with sequence similarity 104, member A	NM_138598.5	1418887_a_at	NP_613064.2
GeneID:276852	D11Wsu47e	11	113684412	113694647	10235	+	1	2_Hippo_Male_pool_BHLHE40::1::1111	-476	upstream	1	21	1	2_Hippo_Male_pool_BHLHE40::1	21	Gene D11Wsu47e	MGC57008, MGC30773, D11Wsu47e	DNA segment, Chr 11, Wayne State University 47, expressed	NM_177777.5		NP_808445.2
GeneID:237979	Sdk2	11	113780790	114065951	285161	-	4	2_Hippo_Male_pool_BHLHE40::1::1112, 2_Hippo_Male_pool_BHLHE40::1::1113, 2_Hippo_Male_pool_BHLHE40::1::1114, 2_Hippo_Male_pool_BHLHE40::1::1115	267775, 137455, 117119, 27679	in gene, in gene, in gene, in gene	1	41.5	4	2_Hippo_Male_pool_BHLHE40::1	55	Gene Sdk2	Sdk-2, mKIAA1514, 4632412F08Rik, 5330435L01Rik, Sdk2	sidekick homolog 2 (chicken)	NM_172800.2	1430425_at	NP_766388.2
GeneID:67671	Rpl38	11	114668543	114672331	3788	+	1	2_Hippo_Male_pool_BHLHE40::1::1118	369	in gene	1	16	1	2_Hippo_Male_pool_BHLHE40::1	16	Gene Rpl38	0610025G13Rik, Tss, Rpl38, Ts, Rbt	ribosomal protein L38	NM_023372.2, NM_001048058.1, NM_001048057.1	1433472_x_at	NP_075861.1, NP_001041523.1, NP_001041522.1
GeneID:117160	Ttyh2	11	114675468	114720984	45516	+	1	2_Hippo_Male_pool_BHLHE40::1::1118	-6556	upstream	1	16	1	2_Hippo_Male_pool_BHLHE40::1	16	Gene Ttyh2	1110001A03Rik, Ttyh2	tweety homolog 2 (Drosophila)	NM_053273.2		NP_444503.2
GeneID:286942	Kif19a	11	114765389	114790575	25186	+	1	2_Hippo_Male_pool_BHLHE40::1::1119	30003	downstream	1	28	1	2_Hippo_Male_pool_BHLHE40::1	28	Gene Kif19a	Kif19a, Kif19		NM_001102615.1		NP_001096085.1
GeneID:72014	Btbd17	11	114790669	114795892	5223	-	1	2_Hippo_Male_pool_BHLHE40::1::1119	500	in gene	1	28	1	2_Hippo_Male_pool_BHLHE40::1	28	Gene Btbd17	Btbd17, 1500005I02Rik, Tango10a	BTB (POZ) domain containing 17	NM_028055.4	1428303_at	NP_082331.1
GeneID:217302	Gpr142	11	114798924	114806745	7821	+	1	2_Hippo_Male_pool_BHLHE40::1::1119	-3532	upstream	1	28	1	2_Hippo_Male_pool_BHLHE40::1	28	Gene Gpr142	PGR2, Gpr142	G protein-coupled receptor 142	NM_181749.1		NP_861414.1
GeneID:26941	Slc9a3r1	11	115163341	115181178	17837	+	1	2_Hippo_Male_pool_BHLHE40::1::1120	24083	downstream	1	31	1	2_Hippo_Male_pool_BHLHE40::1	31	Gene Slc9a3r1	EBP-50, NHE-RF, MGC95776, NHERF1, Slc9a3r1, NHERF-1	solute carrier family 9 (sodium/hydrogen exchanger), member 3 regulator 1	NM_012030.2		NP_036160.1
GeneID:66176	Nat9	11	115182832	115187316	4484	-	1	2_Hippo_Male_pool_BHLHE40::1::1120	-108	upstream	1	31	1	2_Hippo_Male_pool_BHLHE40::1	31	Gene Nat9	Nat9, 1110028N05Rik	N-acetyltransferase 9 (GCN5-related, putative)	NM_025400.3	1418781_at	NP_079676.1
GeneID:320534	Tmem104	11	115187487	115247025	59538	+	1	2_Hippo_Male_pool_BHLHE40::1::1120	-63	upstream	1	31	1	2_Hippo_Male_pool_BHLHE40::1	31	Gene Tmem104	Tmem104, mFLJ00021, C630005D06Rik	transmembrane protein 104	NM_001033393.2		NP_001028565.1
GeneID:14813	Grin2c	11	115249169	115267243	18074	-	1	2_Hippo_Male_pool_BHLHE40::1::1121	-10165	upstream	1	29	1	2_Hippo_Male_pool_BHLHE40::1	29	Gene Grin2c	NR2C, Grin2c, NMDAR2C, GluN2C	glutamate receptor, ionotropic, NMDA2C (epsilon 3)	NM_010350.2		NP_034480.2
GeneID:14149	Fdxr	11	115268025	115276969	8944	-	1	2_Hippo_Male_pool_BHLHE40::1::1121	-439	upstream	1	29	1	2_Hippo_Male_pool_BHLHE40::1	29	Gene Fdxr	Fdxr		NM_007997.1	1416806_at	NP_032023.1
GeneID:328035	Fads6	11	115283366	115297546	14180	-	1	2_Hippo_Male_pool_BHLHE40::1::1121	20138	downstream	1	29	1	2_Hippo_Male_pool_BHLHE40::1	29	Gene Fads6	OTTMUSG00000021749, Fads6, BC044804	fatty acid desaturase domain family, member 6	NM_178035.4	1436355_at	NP_828874.3
GeneID:217316	Slc16a5	11	115462473	115474398	11925	+	1	2_Hippo_Male_pool_BHLHE40::1::1122	19639	downstream	1	18	1	2_Hippo_Male_pool_BHLHE40::1	18	Gene Slc16a5	A130015N09Rik, MCT5, Slc16a5, MCT 5, MCT 6	solute carrier family 16 (monocarboxylic acid transporters), member 5	NM_001080934.1	1434473_at	NP_001074403.1
GeneID:276905	Armc7	11	115475677	115490466	14789	+	2	2_Hippo_Male_pool_BHLHE40::1::1122, 2_Hippo_Male_pool_BHLHE40::1::1123	6435, 16003	in gene, downstream	1	39.5	2	2_Hippo_Male_pool_BHLHE40::1	61	Gene Armc7	MGC27721, Armc7, BC023126, A630084C13	armadillo repeat containing 7	NM_177778.4	1424446_at	NP_808446.1
GeneID:50773	Nt5c	11	115490425	115491814	1389	-	2	2_Hippo_Male_pool_BHLHE40::1::1122, 2_Hippo_Male_pool_BHLHE40::1::1123	9702, 134	downstream, in gene	1	39.5	2	2_Hippo_Male_pool_BHLHE40::1	61	Gene Nt5c	Nt5c, Umph-2, Umph2, Dnt1, Dnt	5',3'-nucleotidase, cytosolic	NM_015807.1	1417252_at	NP_056622.1
GeneID:15374	Hn1	11	115497353	115514370	17017	-	1	2_Hippo_Male_pool_BHLHE40::1::1123	22690	downstream	1	61	1	2_Hippo_Male_pool_BHLHE40::1	61	Gene Hn1	Hn1	hematological and neurological expressed sequence 1	NM_008258.1	1416028_a_at	NP_032284.1
GeneID:15081	H3f3b	11	116021961	116024504	2543	-	2	2_Hippo_Male_pool_BHLHE40::1::1124, 2_Hippo_Male_pool_BHLHE40::1::1125	-8, -5896	upstream, upstream	1	24.5	2	2_Hippo_Male_pool_BHLHE40::1	27	Gene H3f3b	H3f3b, H3.3B, 9430068D06Rik, H3f3a	H3 histone, family 3B	NM_008211.3	1430357_at	NP_032237.1
GeneID:217331	Unk	11	116030322	116061194	30872	+	2	2_Hippo_Male_pool_BHLHE40::1::1124, 2_Hippo_Male_pool_BHLHE40::1::1125	-5810, 78	upstream, in gene	1	24.5	2	2_Hippo_Male_pool_BHLHE40::1	27	Gene Unk	Zc3h5, Unk, mKIAA1753, B230379M23Rik, Zc3hdc5	unkempt homolog (Drosophila)	NM_172569.3	1426681_at	NP_766157.1
GeneID:70450	Unc13d	11	116062096	116077961	15865	-	1	2_Hippo_Male_pool_BHLHE40::1::1126	-8983	upstream	1	17	1	2_Hippo_Male_pool_BHLHE40::1	17	Gene Unc13d	FLJ00067, Unc13d, Jinx, Munc13-4, mFLJ00067, 2610108D09Rik	unc-13 homolog D (C. elegans)	NM_001009573.2	1428992_at	NP_001009573.2
GeneID:22378	Wbp2	11	116078573	116086964	8391	-	1	2_Hippo_Male_pool_BHLHE40::1::1126	20	in gene	1	17	1	2_Hippo_Male_pool_BHLHE40::1	17	Gene Wbp2	Wbp2	WW domain binding protein 2	NM_016852.2		NP_058548.1
GeneID:338364	Trim65	11	116124708	116131128	6420	-	1	2_Hippo_Male_pool_BHLHE40::1::1127	440	in gene	1	70	1	2_Hippo_Male_pool_BHLHE40::1	70	Gene Trim65	Trim65, 4732463G12Rik	tripartite motif-containing 65	NM_178802.4		NP_848917.2
GeneID:60441	Mrpl38	11	116131817	116138868	7051	-	1	2_Hippo_Male_pool_BHLHE40::1::1127	8180	downstream	1	70	1	2_Hippo_Male_pool_BHLHE40::1	70	Gene Mrpl38	MGC8310, Mrpl38, Rpml3, MGC41062, R75240, MRP-L3, 4733401F03Rik, 1110036N21Rik	mitochondrial ribosomal protein L38	NM_024177.3	1430610_at	NP_077139.2
GeneID:217335	Fbf1	11	116142285	116168178	25893	-	1	2_Hippo_Male_pool_BHLHE40::1::1128	-46	upstream	1	17	1	2_Hippo_Male_pool_BHLHE40::1	17	Gene Fbf1	Fbf1, mKIAA1863, 5930413D20, 1110033G01Rik, RP23-42F6.10	Fas (TNFRSF6) binding factor 1	NM_172571.3	1425979_a_at	NP_766159.3
GeneID:11430	Acox1	11	116171888	116199045	27157	-	2	2_Hippo_Male_pool_BHLHE40::1::1128, 2_Hippo_Male_pool_BHLHE40::1::1129	30821, 69	downstream, in gene	1	25	2	2_Hippo_Male_pool_BHLHE40::1	33	Gene Acox1	Acox, Paox, D130055E20Rik, AOX, AI042784, Acox1	acyl-Coenzyme A oxidase 1, palmitoyl	NM_015729.2	1416408_at, 1416409_at	NP_056544.2
GeneID:69535	Ten1	11	116198855	116215318	16463	+	1	2_Hippo_Male_pool_BHLHE40::1::1129	121	in gene	1	33	1	2_Hippo_Male_pool_BHLHE40::1	33	Gene Ten1	2310004N24Rik, Ten1	TEN1 telomerase capping complex subunit	NM_027107.1	1427895_at	NP_081383.1
GeneID:217342	Ube2o	11	116537753	116581447	43694	-	1	2_Hippo_Male_pool_BHLHE40::1::1130	10471	in gene	1	28	1	2_Hippo_Male_pool_BHLHE40::1	28	Gene Ube2o	9630022H21, B230113M03Rik, Ube2o, E2-230K, mKIAA1734	ubiquitin-conjugating enzyme E2O	NM_173755.3	1433765_at	NP_776116.2
GeneID:107817	Jmjd6	11	116837432	116843449	6017	-	3	2_Hippo_Male_pool_BHLHE40::1::1131, 2_Hippo_Male_pool_BHLHE40::1::1132, 2_Hippo_Male_pool_BHLHE40::1::1133	185, -327, -9564	in gene, upstream, upstream	1	23	3	2_Hippo_Male_pool_BHLHE40::1	25	Gene Jmjd6	D11Ertd195e, Ptdsr, PtdSerR, PSR, Jmjd6, 5730436I23Rik, mKIAA0585	jumonji domain containing 6	NM_033398.2	1420056_s_at, 1420057_at	NP_203971.2
GeneID:74319	Mettl23	11	116843515	116849740	6225	+	4	2_Hippo_Male_pool_BHLHE40::1::1131, 2_Hippo_Male_pool_BHLHE40::1::1132, 2_Hippo_Male_pool_BHLHE40::1::1133, 2_Hippo_Male_pool_BHLHE40::1::1134	-251, 261, 9498, 10277	upstream, in gene, downstream, downstream	1	23.5	4	2_Hippo_Male_pool_BHLHE40::1	25	Gene Mettl23	4933424L15Rik, 1110005A03Rik, 1500035B17Rik, Mettl23	methyltransferase like 23	NM_028865.3	1430331_at	NP_083141.3
GeneID:20382	Srsf2	11	116849897	116853094	3197	-	4	2_Hippo_Male_pool_BHLHE40::1::1131, 2_Hippo_Male_pool_BHLHE40::1::1132, 2_Hippo_Male_pool_BHLHE40::1::1133, 2_Hippo_Male_pool_BHLHE40::1::1134	9830, 9318, 81, -698	downstream, downstream, in gene, upstream	1	23.5	4	2_Hippo_Male_pool_BHLHE40::1	25	Gene Srsf2	Pr264, Sfrs2, SC35, Sfrs10, MRF-1, D11Wsu175e, Srsf2	serine/arginine-rich splicing factor 2	NM_011358.2	1415807_s_at, 1427504_s_at, 1427816_at	NP_035488.1
GeneID:69900	Mfsd11	11	116854015	116875660	21645	+	3	2_Hippo_Male_pool_BHLHE40::1::1133, 2_Hippo_Male_pool_BHLHE40::1::1134, 2_Hippo_Male_pool_BHLHE40::1::1135	-1002, -223, 20193	upstream, upstream, in gene	1	25	3	2_Hippo_Male_pool_BHLHE40::1	26	Gene Mfsd11	Mfsd11, MGC113819, 2600014M03Rik	major facilitator superfamily domain containing 11	NM_178620.3	1427815_at	NP_848735.1
GeneID:76972	2810008D09Rik	11	117076783	117078955	2172	+	1	2_Hippo_Male_pool_BHLHE40::1::1137	81	in gene	1	33	1	2_Hippo_Male_pool_BHLHE40::1	33	Gene 2810008D09Rik	2810008D09Rik	RIKEN cDNA 2810008D09 gene	NR_027059.1
GeneID:74136	Sec14l1	11	117115172	117159268	44096	+	2	2_Hippo_Male_pool_BHLHE40::1::1138, 2_Hippo_Male_pool_BHLHE40::1::1139	380, 4028	in gene, in gene	1	29	2	2_Hippo_Male_pool_BHLHE40::1	33	Gene Sec14l1	Naa-35, Sec14l1, 1200017E04Rik, 2810012L19Rik	SEC14-like 1 (S. cerevisiae)	NM_028777.3, NM_001166506.1, NM_001166507.1, NR_029459.1		NP_083053.2, NP_001159978.1, NP_001159979.1
GeneID:53860	Sept9	11	117199661	117362325	162664	+	2	2_Hippo_Male_pool_BHLHE40::1::1140, 2_Hippo_Male_pool_BHLHE40::1::1141	49395, 127379	in gene, in gene	1	29	2	2_Hippo_Male_pool_BHLHE40::1	38	Gene Sept9	MSF1, PNUTL4, Msf, Sept9, Sint1	septin 9	NM_017380.2, NM_001113486.1, NM_001113487.1, NM_001113488.1	1417038_at	NP_059076.1, NP_001106958.1, NP_001106959.1, NP_001106960.1
GeneID:217351	Tnrc6c	11	117654289	117763439	109150	+	2	2_Hippo_Male_pool_BHLHE40::1::1144, 2_Hippo_Male_pool_BHLHE40::1::1145	-49, 1311	upstream, in gene	1	77	2	2_Hippo_Male_pool_BHLHE40::1	134	Gene Tnrc6c	9930033H14Rik, Tnrc6c, mKIAA1582	trinucleotide repeat containing 6C	NM_198022.2	1424645_at	NP_932139.2
GeneID:71562	Afmid	11	117825919	117839908	13989	+	1	2_Hippo_Male_pool_BHLHE40::1::1146	23286	downstream	1	22	1	2_Hippo_Male_pool_BHLHE40::1	22	Gene Afmid	KFA, Kf, Ammd, FKF, 9030621K19Rik, formylase, Afmid	arylformamidase	NM_027827.3	1428885_at, 1431722_a_at	NP_082103.1
GeneID:11799	Birc5	11	117849237	117855743	6506	+	1	2_Hippo_Male_pool_BHLHE40::1::1146	-32	upstream	1	22	1	2_Hippo_Male_pool_BHLHE40::1	22	Gene Birc5	Api4, Birc5, AAC-11, TIAP, survivin40	baculoviral IAP repeat-containing 5	NM_009689.2, NM_001012273.1	1424278_a_at	NP_033819.1, NP_001012273.1
GeneID:74451	Pgs1	11	117986857	118024011	37154	+	1	2_Hippo_Male_pool_BHLHE40::1::1148	4919	in gene	1	13	1	2_Hippo_Male_pool_BHLHE40::1	13	Gene Pgs1	SAF, Pgs1, 4933424M23Rik, 2610019F11Rik	phosphatidylglycerophosphate synthase 1	NM_133757.2	1430429_at	NP_598518.1
GeneID:72344	Usp36	11	118259653	118290244	30591	-	1	2_Hippo_Male_pool_BHLHE40::1::1149	36	in gene	1	36	1	2_Hippo_Male_pool_BHLHE40::1	36	Gene Usp36	mKIAA1453, Usp36, 2700002L06Rik	ubiquitin specific peptidase 36	NM_001033528.1		NP_001028700.1
GeneID:21858	Timp2	11	118301061	118355411	54350	-	2	2_Hippo_Male_pool_BHLHE40::1::1150, 2_Hippo_Male_pool_BHLHE40::1::1151	27667, 24531	in gene, in gene	1	58	2	2_Hippo_Male_pool_BHLHE40::1	96	Gene Timp2	Timp2, D11Bwg1104e, Timp-2	tissue inhibitor of metalloproteinase 2	NM_011594.3	1420924_at, 1433662_s_at	NP_035724.2
GeneID:58251	BC100451	11	118332360	118342534	10174	-	2	2_Hippo_Male_pool_BHLHE40::1::1150, 2_Hippo_Male_pool_BHLHE40::1::1151	14790, 11654	downstream, downstream	1	58	2	2_Hippo_Male_pool_BHLHE40::1	96	Gene BC100451	Ddc8, FS39, BC100451	cDNA sequence BC100451	NM_021440.2		NP_067415.2
GeneID:52897	Rbfox3	11	118489760	118909572	419812	-	5	2_Hippo_Male_pool_BHLHE40::1::1152, 2_Hippo_Male_pool_BHLHE40::1::1153, 2_Hippo_Male_pool_BHLHE40::1::1154, 2_Hippo_Male_pool_BHLHE40::1::1155, 2_Hippo_Male_pool_BHLHE40::1::1156	154388, 148900, 116868, 47588, 36	in gene, in gene, in gene, in gene, in gene	1	22.8	5	2_Hippo_Male_pool_BHLHE40::1	29	Gene Rbfox3	Hrnbp3, Neuna60, NeuN, Fox-3, D11Bwg0517e, Rbfox3	RNA binding protein, fox-1 homolog (C. elegans) 3	NM_001039168.1, NM_001039167.1, NM_001024931.2	1427286_at, 1436450_at	NP_001034257.1, NP_001034256.1, NP_001020102.2
GeneID:207592	Tbc1d16	11	119143043	119228499	85456	-	1	2_Hippo_Male_pool_BHLHE40::1::1159	-109	upstream	1	15	1	2_Hippo_Male_pool_BHLHE40::1	15	Gene Tbc1d16	Tbc1d16, BC026530, B930087K01, Tcd1d16	TBC1 domain family, member 16	NM_172443.3	1435763_at	NP_766031.2
GeneID:207607	Ccdc40	11	119228572	119265212	36640	+	2	2_Hippo_Male_pool_BHLHE40::1::1159, 2_Hippo_Male_pool_BHLHE40::1::1160	36, 39412	in gene, downstream	1	24	2	2_Hippo_Male_pool_BHLHE40::1	33	Gene Ccdc40	MGC109697, B930008I02Rik, Ccdc40	coiled-coil domain containing 40	NM_175430.4		NP_780639.1
GeneID:14387	Gaa	11	119267967	119285698	17731	+	1	2_Hippo_Male_pool_BHLHE40::1::1160	17	in gene	1	33	1	2_Hippo_Male_pool_BHLHE40::1	33	Gene Gaa	E430018M07Rik, Gaa	glucosidase, alpha, acid	NM_008064.3, NM_001159324.1	1419428_a_at	NP_032090.3, NP_001152796.1
GeneID:338371	Endov	11	119491347	119511465	20118	+	1	2_Hippo_Male_pool_BHLHE40::1::1161	23810	downstream	1	20	1	2_Hippo_Male_pool_BHLHE40::1	20	Gene Endov	A730011L01Rik, Endov		NM_177394.3, NM_001164636.1		NP_796368.1, NP_001158108.1
GeneID:18164	Nptx1	11	119538719	119547820	9101	-	1	2_Hippo_Male_pool_BHLHE40::1::1162	348	in gene	1	19	1	2_Hippo_Male_pool_BHLHE40::1	19	Gene Nptx1	Np1, Nptx1, D11Bwg1004e	neuronal pentraxin 1	NM_008730.2	1422130_at, 1434877_at	NP_032756.1
GeneID:100503830	Gm11762	11	119548630	119569046	20416	+	1	2_Hippo_Male_pool_BHLHE40::1::1162	-1158	upstream	1	19	1	2_Hippo_Male_pool_BHLHE40::1	19	Gene Gm11762	Gm11762, OTTMUSG00000004029	predicted gene 11762	NR_045099.1
GeneID:72055	Slc38a10	11	120103951	120151351	47400	-	1	2_Hippo_Male_pool_BHLHE40::1::1163	14119	in gene	1	37	1	2_Hippo_Male_pool_BHLHE40::1	37	Gene Slc38a10	1810073N04Rik, Slc38a10	solute carrier family 38, member 10	NM_024249.5, NM_001164798.1, NM_001164799.1, NM_001164800.1, NM_001164801.1, NM_001164802.1	1427294_a_at, 1427295_at, 1429979_a_at, 1429980_x_at, 1434616_at, 1434617_x_at	NP_077211.4, NP_001158270.1, NP_001158271.1, NP_001158272.1, NP_001158273.1, NP_001158274.1
GeneID:268515	Bahcc1	11	120232947	120292297	59350	+	4	2_Hippo_Male_pool_BHLHE40::1::1164, 2_Hippo_Male_pool_BHLHE40::1::1165, 2_Hippo_Male_pool_BHLHE40::1::1166, 2_Hippo_Male_pool_BHLHE40::1::1167	-563, -83, 3613, 28845	upstream, upstream, in gene, in gene	1	39.5	4	2_Hippo_Male_pool_BHLHE40::1	85	Gene Bahcc1	Bahcc1, BC060615, MGC79150, KIAA1447, B930044J06	BAH domain and coiled-coil containing 1	NM_198423.3		NP_940815.3
GeneID:100503912	Gm11772	11	120235187	120236118	931	-	3	2_Hippo_Male_pool_BHLHE40::1::1164, 2_Hippo_Male_pool_BHLHE40::1::1165, 2_Hippo_Male_pool_BHLHE40::1::1166	3734, 3254, -442	downstream, downstream, upstream	1	41.667	3	2_Hippo_Male_pool_BHLHE40::1	85	Gene Gm11772	Gm11772, OTTMUSG00000004131	predicted gene 11772	XR_106376.1, XR_106621.2	1436633_at
GeneID:11465	Actg1	11	120345690	120348484	2794	-	1	2_Hippo_Male_pool_BHLHE40::1::1168	-1884	upstream	1	23	1	2_Hippo_Male_pool_BHLHE40::1	23	Gene Actg1	MGC28612, Actl, MGC117491, AL023024, Actg1, Actg, E51	actin, gamma, cytoplasmic 1	NM_009609.2	1415779_s_at	NP_033739.1
GeneID:66838	0610009L18Rik	11	120348678	120351190	2512	+	1	2_Hippo_Male_pool_BHLHE40::1::1168	1690	in gene	1	23	1	2_Hippo_Male_pool_BHLHE40::1	23	Gene 0610009L18Rik	0610009L18Rik	RIKEN cDNA 0610009L18 gene	NR_038126.1
GeneID:18453	P4hb	11	120560304	120572936	12632	-	1	2_Hippo_Male_pool_BHLHE40::1::1169	-536	upstream	1	87	1	2_Hippo_Male_pool_BHLHE40::1	87	Gene P4hb	PDI, Thbp, P4hb, ERp59, Pdia1	prolyl 4-hydroxylase, beta polypeptide	NM_011032.2		NP_035162.1
GeneID:192662	Arhgdia	11	120577235	120581620	4385	-	1	2_Hippo_Male_pool_BHLHE40::1::1169	8148	downstream	1	87	1	2_Hippo_Male_pool_BHLHE40::1	87	Gene Arhgdia	Arhgdia, RhoDGI, 5330430M07Rik, MGC7904, MGC101921, Gdi-1, Rho-GDI, RhoGDI-1	Rho GDP dissociation inhibitor (GDI) alpha	NM_133796.7		NP_598557.3
GeneID:66156	Anapc11	11	120598421	120608198	9777	+	1	2_Hippo_Male_pool_BHLHE40::1::1170	19515	downstream	1	29	1	2_Hippo_Male_pool_BHLHE40::1	29	Gene Anapc11	1110011I19Rik, R75218, Anapc11	anaphase promoting complex subunit 11	NM_001038230.2, NM_025389.4	1417326_a_at	NP_001033319.1, NP_079665.1
GeneID:208990	Npb	11	120608477	120609100	623	+	1	2_Hippo_Male_pool_BHLHE40::1::1170	9459	downstream	1	29	1	2_Hippo_Male_pool_BHLHE40::1	29	Gene Npb	Npb		NM_153288.3		NP_695020.1
GeneID:68671	Pcyt2	11	120610087	120617890	7803	-	1	2_Hippo_Male_pool_BHLHE40::1::1170	-46	upstream	1	29	1	2_Hippo_Male_pool_BHLHE40::1	29	Gene Pcyt2	Pcyt2, ET, 1110033E03Rik	phosphate cytidylyltransferase 2, ethanolamine	NM_024229.2	1420493_a_at	NP_077191.2
GeneID:209011	Sirt7	11	120618372	120625002	6630	-	1	2_Hippo_Male_pool_BHLHE40::1::1170	7066	downstream	1	29	1	2_Hippo_Male_pool_BHLHE40::1	29	Gene Sirt7	MGC31235, Sirt7, MGC37560	sirtuin 7 (silent mating type information regulation 2, homolog) 7 (S. cerevisiae)	NM_153056.2	1424238_at	NP_694696.2
GeneID:209027	Pycr1	11	120635712	120643670	7958	-	1	2_Hippo_Male_pool_BHLHE40::1::1171	-4330	upstream	1	15	1	2_Hippo_Male_pool_BHLHE40::1	15	Gene Pycr1	Pycr1, MGC11688	pyrroline-5-carboxylate reductase 1	NM_144795.3	1424556_at	NP_659044.1
GeneID:68515	Myadml2	11	120646031	120648337	2306	-	1	2_Hippo_Male_pool_BHLHE40::1::1171	337	in gene	1	15	1	2_Hippo_Male_pool_BHLHE40::1	15	Gene Myadml2	Myadml2, 1110012N22Rik, MGC107698	myeloid-associated differentiation marker-like 2	NM_026751.1, NM_001204820.1	1430885_at	NP_081027.1, NP_001191749.1
GeneID:77583	Notum	11	120653788	120660837	7049	-	1	2_Hippo_Male_pool_BHLHE40::1::1171	12837	downstream	1	15	1	2_Hippo_Male_pool_BHLHE40::1	15	Gene Notum	Notum, 5730593N15Rik	notum pectinacetylesterase homolog (Drosophila)	NM_175263.4		NP_780472.3
GeneID:14104	Fasn	11	120805958	120824547	18589	-	1	2_Hippo_Male_pool_BHLHE40::1::1172	35	in gene	1	25	1	2_Hippo_Male_pool_BHLHE40::1	25	Gene Fasn	FAS, Fasn, A630082H08Rik	fatty acid synthase	NM_007988.3	1423828_at	NP_032014.3
GeneID:71276	Ccdc57	11	120826542	120932872	106330	-	1	2_Hippo_Male_pool_BHLHE40::1::1172	108360	downstream	1	25	1	2_Hippo_Male_pool_BHLHE40::1	25	Gene Ccdc57	Ccdc57, 4933434G05Rik	coiled-coil domain containing 57	NM_027745.1	1429852_at	NP_082021.1
GeneID:104318	Csnk1d	11	120961741	120991333	29592	-	1	2_Hippo_Male_pool_BHLHE40::1::1173	229	in gene	1	24	1	2_Hippo_Male_pool_BHLHE40::1	24	Gene Csnk1d	Csnk1d, D930010H05Rik, AA409348, 1200006A05Rik	casein kinase 1, delta	NM_027874.2, NM_139059.2	1415825_s_at, 1418889_a_at	NP_082150.1, NP_620690.1
GeneID:217370	BC017643	11	121222588	121229309	6721	-	1	2_Hippo_Male_pool_BHLHE40::1::1174	-7523	upstream	1	28	1	2_Hippo_Male_pool_BHLHE40::1	28	Gene BC017643	MGC37062, MGC28978, BC017643, MGC37382	cDNA sequence BC017643	NM_001252548.1, NM_001252549.1, NM_001252550.1, NM_144832.2, NM_001254735.1	1423678_at	NP_001239477.1, NP_001239478.1, NP_659081.1, NP_001239479.1, NP_001241664.1
GeneID:67608	Narf	11	121237236	121255856	18620	+	1	2_Hippo_Male_pool_BHLHE40::1::1174	-404	upstream	1	28	1	2_Hippo_Male_pool_BHLHE40::1	28	Gene Narf	Narf, 4430402O11Rik	nuclear prelamin A recognition factor	NM_026272.3	1425344_at	NP_080548.3
GeneID:19325	Rab10	12	3247428	3309969	62541	-	1	2_Hippo_Male_pool_BHLHE40::1::1175	113	in gene	1	29	1	2_Hippo_Male_pool_BHLHE40::1	29	Gene Rab10	Rab10, AW107754	RAB10, member RAS oncogene family	NM_016676.5	1422664_at, 1429296_at	NP_057885.1
GeneID:16570	Kif3c	12	3365132	3406494	41362	+	1	2_Hippo_Male_pool_BHLHE40::1::1176	-108	upstream	1	19	1	2_Hippo_Male_pool_BHLHE40::1	19	Gene Kif3c	KIAA4058, mKIAA4058, Kif3c	kinesin family member 3C	NM_008445.2	1434947_at	NP_032471.2
GeneID:100043040	1110002L01Rik	12	3403883	3426747	22864	-	1	2_Hippo_Male_pool_BHLHE40::1::1177	-5	upstream	1	30	1	2_Hippo_Male_pool_BHLHE40::1	30	Gene 1110002L01Rik	1110002L01Rik	RIKEN cDNA 1110002L01 gene	NR_030694.1	1429484_at
GeneID:75302	Asxl2	12	3426857	3506852	79995	+	1	2_Hippo_Male_pool_BHLHE40::1::1177	-105	upstream	1	30	1	2_Hippo_Male_pool_BHLHE40::1	30	Gene Asxl2	MGC176101, Asxl2, 4930556B16Rik, mKIAA1685	additional sex combs like 2 (Drosophila)	NM_001270988.1, NM_172421.5		NP_001257917.1, NP_766009.2
GeneID:13528	Dtnb	12	3572391	3781398	209007	+	1	2_Hippo_Male_pool_BHLHE40::1::1178	-1143	upstream	1	19	1	2_Hippo_Male_pool_BHLHE40::1	19	Gene Dtnb	Dtnb	dystrobrevin, beta	NM_007886.2, NM_001162465.1, NR_027869.1, NR_027870.1		NP_031912.2, NP_001155937.1
GeneID:13435	Dnmt3a	12	3806980	3914443	107463	+	1	2_Hippo_Male_pool_BHLHE40::1::1179	12028	in gene	1	36	1	2_Hippo_Male_pool_BHLHE40::1	36	Gene Dnmt3a	AU015806, W91664, Dnmt3a, MmuIIIA	DNA methyltransferase 3A	NM_153743.3, NM_007872.4	1423063_at, 1423064_at, 1423065_at, 1423066_at	NP_714965.1, NP_031898.1
GeneID:217378	Dnajc27	12	4082574	4110612	28038	+	1	2_Hippo_Male_pool_BHLHE40::1::1181	210	in gene	1	35	1	2_Hippo_Male_pool_BHLHE40::1	35	Gene Dnajc27	Dnajc27, Rabj, C330021A05Rik, Rbj, AI639580	DnaJ (Hsp40) homolog, subfamily C, member 27	NM_153082.4	1434946_at, 1435117_a_at	NP_694722.2
GeneID:104111	Adcy3	12	4133397	4213524	80127	+	1	2_Hippo_Male_pool_BHLHE40::1::1182	-53	upstream	1	26	1	2_Hippo_Male_pool_BHLHE40::1	26	Gene Adcy3	mKIAA0511, Adcy3, AC3	adenylate cyclase 3	NM_138305.3, NM_001159536.1, NM_001159537.1	1421959_s_at, 1421960_at	NP_612178.2, NP_001153008.1, NP_001153009.1
GeneID:14226	Fkbp1b	12	4833174	4841595	8421	-	1	2_Hippo_Male_pool_BHLHE40::1::1183	-2373	upstream	1	25	1	2_Hippo_Male_pool_BHLHE40::1	25	Gene Fkbp1b	AW494148, 12.6kDa, Fkbp1b, FKBP12.6, calstabin2	FK506 binding protein 1b	NM_016863.3		NP_058559.3
GeneID:238037	BC068281	12	4843303	4856974	13671	+	1	2_Hippo_Male_pool_BHLHE40::1::1183	665	in gene	1	25	1	2_Hippo_Male_pool_BHLHE40::1	25	Gene BC068281	BC068281, A430092C04	cDNA sequence BC068281	NM_001170858.1, NM_173416.3		NP_001164329.1, NP_775592.2
GeneID:208439	Klhl29	12	5077465	5375682	298217	-	3	2_Hippo_Male_pool_BHLHE40::1::1184, 2_Hippo_Male_pool_BHLHE40::1::1185, 2_Hippo_Male_pool_BHLHE40::1::1186	255810, 171106, 161930	in gene, in gene, in gene	1	25.667	3	2_Hippo_Male_pool_BHLHE40::1	35	Gene Klhl29	A230106N14Rik, mKIAA1921, Gm68, Kbtbd9, Klhl29		NM_001164493.1	1434639_at	NP_001157965.1
GeneID:68832	1110057K04Rik	12	8208107	8285759	77652	+	1	2_Hippo_Male_pool_BHLHE40::1::1188	53	in gene	1	18	1	2_Hippo_Male_pool_BHLHE40::1	18	Gene 1110057K04Rik	1110057K04Rik	RIKEN cDNA 1110057K04 gene	NM_001167767.1, NM_001167768.1, NM_172401.4	1428085_at, 1436519_a_at	NP_001161239.1, NP_001161240.1, NP_765989.3
GeneID:58240	Hs1bp3	12	8313433	8343824	30391	+	1	2_Hippo_Male_pool_BHLHE40::1::1189	135	in gene	1	25	1	2_Hippo_Male_pool_BHLHE40::1	25	Gene Hs1bp3	Hs1bp3	HCLS1 binding protein 3	NM_021429.3	1421994_a_at, 1433843_at	NP_067404.2
GeneID:11852	Rhob	12	8497758	8499985	2227	-	1	2_Hippo_Male_pool_BHLHE40::1::1191	-399	upstream	1	19	1	2_Hippo_Male_pool_BHLHE40::1	19	Gene Rhob	Arhb, Rhob, MGC117867, AA017882, Arh6	ras homolog gene family, member B	NM_007483.2		NP_031509.1
GeneID:17775	Laptm4a	12	8921307	8938742	17435	+	1	2_Hippo_Male_pool_BHLHE40::1::1192	325	in gene	1	26	1	2_Hippo_Male_pool_BHLHE40::1	26	Gene Laptm4a	mKIAA0108, Laptm4a, AA286466, MTP, LAPTM4, Mtrp	lysosomal-associated protein transmembrane 4A	NM_008640.2	1423368_at	NP_032666.2
GeneID:69420	1700022H16Rik	12	9565236	9570585	5349	-	1	2_Hippo_Male_pool_BHLHE40::1::1193	-5831	upstream	1	14	1	2_Hippo_Male_pool_BHLHE40::1	14	Gene 1700022H16Rik	1700022H16Rik	RIKEN cDNA 1700022H16 gene	NR_045488.1
GeneID:23967	Osr1	12	9574442	9581500	7058	+	1	2_Hippo_Male_pool_BHLHE40::1::1193	1974	in gene	1	14	1	2_Hippo_Male_pool_BHLHE40::1	14	Gene Osr1	Osr, Osr1, Odd1	odd-skipped related 1 (Drosophila)	NM_011859.3		NP_035989.1
GeneID:70881	Nt5c1b	12	10369971	10390174	20203	+	1	2_Hippo_Male_pool_BHLHE40::1::1194	21005	downstream	1	23	1	2_Hippo_Male_pool_BHLHE40::1	23	Gene Nt5c1b	Nt5c1b, AIRP, 4921514H13Rik, CN-IB	5'-nucleotidase, cytosolic IB	NM_027588.3	1427715_a_at	NP_081864.2
GeneID:105014	Rdh14	12	10390780	10395562	4782	+	1	2_Hippo_Male_pool_BHLHE40::1::1194	196	in gene	1	23	1	2_Hippo_Male_pool_BHLHE40::1	23	Gene Rdh14	PAN2, Rdh14, AW215439, 3110030G19Rik	retinol dehydrogenase 14 (all-trans and 9-cis)	NM_023697.2	1417438_at	NP_076186.1
GeneID:238076	Kcns3	12	11090202	11150842	60640	-	1	2_Hippo_Male_pool_BHLHE40::1::1195	890	in gene	1	15	1	2_Hippo_Male_pool_BHLHE40::1	15	Gene Kcns3	D12Ertd137e, Kcns3	potassium voltage-gated channel, delayed-rectifier, subfamily S, member 3	NM_173417.3, NM_001168564.1		NP_775593.1, NP_001162036.1
GeneID:105005	Fam84a	12	14147598	14152038	4440	-	1	2_Hippo_Male_pool_BHLHE40::1::1202	-229	upstream	1	14	1	2_Hippo_Male_pool_BHLHE40::1	14	Gene Fam84a	2310003N02Rik, AW125753, Fam84a, Nse1, 4731402F03Rik	family with sequence similarity 84, member A	NM_029007.2	1425452_s_at	NP_083283.2
GeneID:14245	Lpin1	12	16535669	16589770	54101	-	2	2_Hippo_Male_pool_BHLHE40::1::1204, 2_Hippo_Male_pool_BHLHE40::1::1205	38538, 74	in gene, in gene	1	45	2	2_Hippo_Male_pool_BHLHE40::1	57	Gene Lpin1	Lipin1, fld, Lpin1, Kiaa0188, 4631420P06, mKIAA0188	lipin 1	NM_015763.4, NM_172950.3, NM_001130412.1	1418288_at, 1426516_a_at	NP_056578.2, NP_766538.2, NP_001123884.1
GeneID:18217	Ntsr2	12	16653470	16660236	6766	+	1	2_Hippo_Male_pool_BHLHE40::1::1206	98	in gene	1	23	1	2_Hippo_Male_pool_BHLHE40::1	23	Gene Ntsr2	Ntsr2, NTRL, NT2R	neurotensin receptor 2	NM_008747.2	1417151_a_at	NP_032773.2
GeneID:217430	Pqlc3	12	16988648	17000118	11470	-	1	2_Hippo_Male_pool_BHLHE40::1::1207	-10	upstream	1	26	1	2_Hippo_Male_pool_BHLHE40::1	26	Gene Pqlc3	Pqlc3, C78076, E030024M05Rik	PQ loop repeat containing	NM_172574.2, NM_001161111.1	1424906_at	NP_766162.2, NP_001154583.1
GeneID:73667	2410004P03Rik	12	17004958	17011727	6769	-	1	2_Hippo_Male_pool_BHLHE40::1::1207	11599	downstream	1	26	1	2_Hippo_Male_pool_BHLHE40::1	26	Gene 2410004P03Rik	2410004P03Rik	RIKEN cDNA 2410004P03 gene	NM_001201332.1, NM_001201333.1	1431991_at	NP_001188261.1, NP_001188262.1
GeneID:211914	Asap2	12	21111756	21270171	158415	+	1	2_Hippo_Male_pool_BHLHE40::1::1209	41652	in gene	1	20	1	2_Hippo_Male_pool_BHLHE40::1	20	Gene Asap2	Asap2, Gm1523, MGC90837, Ddef2, Gm592, 6530401G17Rik	ArfGAP with SH3 domain, ankyrin repeat and PH domain 2	NM_001004364.2, NM_001098168.1, NM_001135192.1	1431369_at, 1436181_at	NP_001004364.2, NP_001091637.1, NP_001128664.1
GeneID:11491	Adam17	12	21323509	21373591	50082	-	1	2_Hippo_Male_pool_BHLHE40::1::1210	23	in gene	1	22	1	2_Hippo_Male_pool_BHLHE40::1	22	Gene Adam17	CD156b, Adam17, Tace	a disintegrin and metallopeptidase domain 17	NM_009615.5	1421857_at, 1421858_at, 1421859_at	NP_033745.4
GeneID:22630	Ywhaq	12	21390329	21417436	27107	-	1	2_Hippo_Male_pool_BHLHE40::1::1211	-452	upstream	1	64	1	2_Hippo_Male_pool_BHLHE40::1	64	Gene Ywhaq	2700028P07Rik, MGC118161, R74690, AA409740, Ywhaq, AU021156	tyrosine 3-monooxygenase/tryptophan 5-monooxygenase activation protein, theta polypeptide	NM_011739.3	1420828_s_at, 1420829_a_at, 1420830_x_at, 1432842_s_at	NP_035869.1
GeneID:100043407	Gm4419	12	21417899	21418861	962	+	1	2_Hippo_Male_pool_BHLHE40::1::1211	-11	upstream	1	64	1	2_Hippo_Male_pool_BHLHE40::1	64	Gene Gm4419	Gm4419	predicted gene 4419	XR_168700.1, XR_168485.1
GeneID:195733	Grhl1	12	24572287	24617391	45104	+	1	2_Hippo_Male_pool_BHLHE40::1::1212	9089	in gene	1	20	1	2_Hippo_Male_pool_BHLHE40::1	20	Gene Grhl1	Grhl1, LBP-32, Tcfcp2l2, MGR	grainyhead-like 1 (Drosophila)	NM_145890.2, NM_001161406.1	1424030_at	NP_665897.2, NP_001154878.1
GeneID:629383	Gm6969	12	24637993	24639064	1071	-	1	2_Hippo_Male_pool_BHLHE40::1::1213	-3464	upstream	1	23	1	2_Hippo_Male_pool_BHLHE40::1	23	Gene Gm6969	Gm6969, EG629383	cytochrome c oxidase subunit VIIa polypeptide 2-like pseudogene
GeneID:194655	Klf11	12	24651371	24662782	11411	+	2	2_Hippo_Male_pool_BHLHE40::1::1213, 2_Hippo_Male_pool_BHLHE40::1::1214	-8843, -235	upstream, upstream	1	47.5	2	2_Hippo_Male_pool_BHLHE40::1	72	Gene Klf11	Tieg2, Tieg2b, 9830142A17, Tieg3, D12Ertd427e, Klf11	Kruppel-like factor 11	NM_178357.3		NP_848134.1
GeneID:67216	Mboat2	12	24831599	24960301	128702	+	2	2_Hippo_Male_pool_BHLHE40::1::1215, 2_Hippo_Male_pool_BHLHE40::1::1216	62481, 132273	in gene, downstream	1	28.5	2	2_Hippo_Male_pool_BHLHE40::1	38	Gene Mboat2	Oact2, Mboat2, 2810049G06Rik, Moact2, AW547221, LPCAT4, AU022889	membrane bound O-acyltransferase domain containing 2	NM_001083341.1, NM_026037.3	1425029_a_at	NP_001076810.1, NP_080313.2
GeneID:15902	Id2	12	25093799	25096092	2293	-	2	2_Hippo_Male_pool_BHLHE40::1::1217, 2_Hippo_Male_pool_BHLHE40::1::1218	-1732, -2724	upstream, upstream	1	19	2	2_Hippo_Male_pool_BHLHE40::1	20	Gene Id2	Idb2, AI255428, C78922, bHLHb26, Id2	inhibitor of DNA binding 2	NM_010496.3	1422537_a_at, 1435176_a_at	NP_034626.1
GeneID:636791	Gm9866	12	27140796	27160516	19720	-	1	2_Hippo_Male_pool_BHLHE40::1::1220	-60	upstream	1	19	1	2_Hippo_Male_pool_BHLHE40::1	19	Gene Gm9866	Gm9866, ENSMUSG00000052076, EG636791	predicted gene 9866	NR_045868.1, NR_045869.1, NR_045870.1
GeneID:20666	Sox11	12	27334268	27342718	8450	-	2	2_Hippo_Male_pool_BHLHE40::1::1221, 2_Hippo_Male_pool_BHLHE40::1::1222	3774, -290	in gene, upstream	1	17.5	2	2_Hippo_Male_pool_BHLHE40::1	18	Gene Sox11	1110038H03Rik, Sox11, 6230403H02Rik, end1, AI836553	SRY-box containing gene 11	NM_009234.6	1429051_s_at, 1429372_at	NP_033260.4
GeneID:71693	Colec11	12	28594173	28623290	29117	-	1	2_Hippo_Male_pool_BHLHE40::1::1223	15258	in gene	1	26	1	2_Hippo_Male_pool_BHLHE40::1	26	Gene Colec11	Colec11, MGC129471, 1010001H16Rik, MGC129470	collectin sub-family member 11	NM_027866.1	1429179_at	NP_082142.1
GeneID:217449	Trappc12	12	28690628	28750453	59825	-	1	2_Hippo_Male_pool_BHLHE40::1::1224	49621	in gene	1	21	1	2_Hippo_Male_pool_BHLHE40::1	21	Gene Trappc12	Ttc15, Trappc12, CGI-87, D930014A20Rik	trafficking protein particle complex 12	NM_178811.4, NM_001161410.1, NM_001161411.1	1427244_at	NP_848926.3, NP_001154882.1, NP_001154883.1
GeneID:17933	Myt1l	12	29528384	29923209	394825	+	4	2_Hippo_Male_pool_BHLHE40::1::1228, 2_Hippo_Male_pool_BHLHE40::1::1229, 2_Hippo_Male_pool_BHLHE40::1::1230, 2_Hippo_Male_pool_BHLHE40::1::1231	-960, 169888, 195840, 212432	upstream, in gene, in gene, in gene	1	29.5	4	2_Hippo_Male_pool_BHLHE40::1	38	Gene Myt1l	Png-1, 2900093J19Rik, C630034G21Rik, mKIAA1106, Pmng1, Myt1l, 2900046C06Rik, Nztf1	myelin transcription factor 1-like	NM_008666.3, NM_001093775.1, NM_001093776.1, NM_001093778.1	1421175_at, 1429738_at, 1430599_at, 1436483_at	NP_032692.2, NP_001087244.1, NP_001087245.1, NP_001087247.1
GeneID:69675	Pxdn	12	29938036	30017658	79622	+	1	2_Hippo_Male_pool_BHLHE40::1::1232	44	in gene	1	105	1	2_Hippo_Male_pool_BHLHE40::1	105	Gene Pxdn	Pxdn, VPO1, mKIAA0230, C85409, E330004E07, 2310075M15Rik	peroxidasin homolog (Drosophila)	NM_181395.2	1428259_at	NP_852060.2
GeneID:16777	Lamb1	12	31265294	31329639	64345	+	1	2_Hippo_Male_pool_BHLHE40::1::1234	786	in gene	1	20	1	2_Hippo_Male_pool_BHLHE40::1	20	Gene Lamb1	Lamb1-1, D130003D08Rik, Lamb-1, C77966, Lamb1, C80098, C81607	laminin B1	NM_008482.2	1424113_at, 1424114_s_at	NP_032508.2
GeneID:19088	Prkar2b	12	31958479	32061279	102800	-	2	2_Hippo_Male_pool_BHLHE40::1::1235, 2_Hippo_Male_pool_BHLHE40::1::1236	319, -193	in gene, upstream	1	17	2	2_Hippo_Male_pool_BHLHE40::1	18	Gene Prkar2b	AW061005, Pkarb2, RII(beta), Prkar2b, AI451071, PKARIIbeta	protein kinase, cAMP dependent regulatory, type II beta	NM_011158.3	1430640_a_at	NP_035288.2
GeneID:59027	Nampt	12	32820335	32853369	33034	+	1	2_Hippo_Male_pool_BHLHE40::1::1237	-191	upstream	1	46	1	2_Hippo_Male_pool_BHLHE40::1	46	Gene Nampt	AI480535, NAmPRTase, Pbef1, Pbef, 1110035O14Rik, AI314458, Nampt, Visfatin	nicotinamide phosphoribosyltransferase	NM_021524.2	1417190_at	NP_067499.2
GeneID:74076	4933406C10Rik	12	32919384	32953789	34405	-	2	2_Hippo_Male_pool_BHLHE40::1::1238, 2_Hippo_Male_pool_BHLHE40::1::1239	26429, -1091	in gene, upstream	1	20.5	2	2_Hippo_Male_pool_BHLHE40::1	22	Gene 4933406C10Rik	4933406C10Rik	RIKEN cDNA 4933406C10 gene	NR_044986.1	1430246_at
GeneID:19027	Sypl	12	32953945	32979502	25557	+	1	2_Hippo_Male_pool_BHLHE40::1::1239	935	in gene	1	22	1	2_Hippo_Male_pool_BHLHE40::1	22	Gene Sypl	Pphn, Sypl, AI604763, AI314763, Sypl1, D12Ertd446e, PanI	synaptophysin-like protein	NM_198710.3, NM_013635.3	1422879_at, 1422880_at, 1422881_s_at, 1422882_at, 1435081_at, 1435082_at	NP_942003.1, NP_038663.2
GeneID:320046	F730043M19Rik	12	33111711	33147586	35875	-	1	2_Hippo_Male_pool_BHLHE40::1::1240	-238	upstream	1	24	1	2_Hippo_Male_pool_BHLHE40::1	24	Gene F730043M19Rik	F730043M19Rik	RIKEN cDNA F730043M19 gene	NR_015602.2
GeneID:380753	Atxn7l1	12	33147686	33368277	220591	+	1	2_Hippo_Male_pool_BHLHE40::1::1240	138	in gene	1	24	1	2_Hippo_Male_pool_BHLHE40::1	24	Gene Atxn7l1	Atxn7l4, 2810423G08Rik, Atxn7l1, MGC28883	ataxin 7-like 1	NM_001033436.3, NM_028139.5	1428279_a_at	NP_001028608.3, NP_082415.2
GeneID:217463	Snx13	12	35047189	35147477	100288	+	1	2_Hippo_Male_pool_BHLHE40::1::1241	-8229	upstream	1	21	1	2_Hippo_Male_pool_BHLHE40::1	21	Gene Snx13	Rgs-px1, mKIAA0713, Snx13	sorting nexin 13	NM_001014973.2	1435251_at	NP_001014973.2
GeneID:11622	Ahr	12	35497979	35534989	37010	-	1	2_Hippo_Male_pool_BHLHE40::1::1242	493	in gene	1	24	1	2_Hippo_Male_pool_BHLHE40::1	24	Gene Ahr	Ahr, bHLHe76, Ahre, Ahh, Ah, In	aryl-hydrocarbon receptor	NM_013464.4	1422631_at	NP_038492.1
GeneID:66912	Bzw2	12	36091835	36156825	64990	-	1	2_Hippo_Male_pool_BHLHE40::1::1244	249	in gene	1	17	1	2_Hippo_Male_pool_BHLHE40::1	17	Gene Bzw2	HSPC028, MGC7203, 1110001I24Rik, Bzw2, Bdm2	basic leucine zipper and W2 domains 2	NM_025840.3	1423456_at	NP_080116.2
GeneID:217473	Ankmy2	12	36157124	36197291	40167	+	1	2_Hippo_Male_pool_BHLHE40::1::1244	-548	upstream	1	17	1	2_Hippo_Male_pool_BHLHE40::1	17	Gene Ankmy2	AI035571, MGC18754, Ankmy2, ZMYND20	ankyrin repeat and MYND domain containing 2	NM_146033.3	1425482_s_at, 1425936_a_at	NP_666145.3
GeneID:100503107	Gm19558	12	36376058	36380498	4440	-	1	2_Hippo_Male_pool_BHLHE40::1::1245	-1646	upstream	1	24	1	2_Hippo_Male_pool_BHLHE40::1	24	Gene Gm19558	Gm19558	predicted gene, 19558	XR_168488.1, XR_168703.1	1428286_at
GeneID:75847	Ispd	12	36381519	36689444	307925	+	1	2_Hippo_Male_pool_BHLHE40::1::1245	625	in gene	1	24	1	2_Hippo_Male_pool_BHLHE40::1	24	Gene Ispd	4930579E17Rik, Ispd, AV040780	isoprenoid synthase domain containing	NM_178629.5	1430316_at	NP_848744.2
GeneID:217480	Dgkb	12	37880705	38633410	752705	+	1	2_Hippo_Male_pool_BHLHE40::1::1246	717503	in gene	1	15	1	2_Hippo_Male_pool_BHLHE40::1	15	Gene Dgkb	DAGK2, 90kda, DGK-beta, C630029D13Rik, 6430574F24, Dgkb, mKIAA0718, DGK	diacylglycerol kinase, beta	NM_178681.4		NP_848796.2
GeneID:73867	4930428E07Rik	12	38552809	38614521	61712	-	1	2_Hippo_Male_pool_BHLHE40::1::1246	16313	in gene	1	15	1	2_Hippo_Male_pool_BHLHE40::1	15	Gene 4930428E07Rik	4930428E07Rik	RIKEN cDNA 4930428E07 gene	NR_045943.1
GeneID:14009	Etv1	12	38780258	38868215	87957	+	1	2_Hippo_Male_pool_BHLHE40::1::1247	44350	in gene	1	19	1	2_Hippo_Male_pool_BHLHE40::1	19	Gene Etv1	ER81, Etsrp81, Etv1	ets variant gene 1	NM_001163154.1, NM_007960.4	1422607_at	NP_001156626.1, NP_031986.1
GeneID:11861	Arl4a	12	40033291	40037987	4696	-	1	2_Hippo_Male_pool_BHLHE40::1::1248	-189	upstream	1	45	1	2_Hippo_Male_pool_BHLHE40::1	45	Gene Arl4a	Arl4, Arl4a, AI467555	ADP-ribosylation factor-like 4A	NM_001039515.1, NM_007487.3	1425411_at, 1431429_a_at, 1435092_at	NP_001034604.1, NP_031513.1
GeneID:319504	Nrcam	12	44328885	44601846	272961	+	3	2_Hippo_Male_pool_BHLHE40::1::1249, 2_Hippo_Male_pool_BHLHE40::1::1250, 2_Hippo_Male_pool_BHLHE40::1::1251	107, 52139, 198315	in gene, in gene, in gene	1	19.333	3	2_Hippo_Male_pool_BHLHE40::1	21	Gene Nrcam	mKIAA0343, Nrcam, C030017F07Rik, C130076O07Rik, Bravo	neuron-glia-CAM-related cell adhesion molecule	NM_176930.4, NM_001146031.1	1430583_at, 1434709_at	NP_795904.3, NP_001139503.1
GeneID:15228	Foxg1	12	49382883	49386867	3984	+	1	2_Hippo_Male_pool_BHLHE40::1::1253	12109	downstream	1	16	1	2_Hippo_Male_pool_BHLHE40::1	16	Gene Foxg1	Hfhbf1, 2900064B05Rik, Foxg1, Hfh9, BF-1, Bf1	forkhead box G1	NM_008241.2, NM_001160112.1	1418357_at	NP_032267.1, NP_001153584.1
GeneID:67293	3110039M20Rik	12	49389652	49407346	17694	+	1	2_Hippo_Male_pool_BHLHE40::1::1253	5340	in gene	1	16	1	2_Hippo_Male_pool_BHLHE40::1	16	Gene 3110039M20Rik	3110039M20Rik	RIKEN cDNA 3110039M20 gene	NR_026733.1
GeneID:620583	Gm9804	12	49393173	49404165	10992	+	1	2_Hippo_Male_pool_BHLHE40::1::1253	1819	in gene	1	16	1	2_Hippo_Male_pool_BHLHE40::1	16	Gene Gm9804	Gm9804, ENSMUSG00000045946	predicted gene 9804	XM_884978.2, XM_914998.2		XP_890071.2, XP_920091.2
GeneID:18760	Prkd1	12	50341231	50649223	307992	-	1	2_Hippo_Male_pool_BHLHE40::1::1255	51207	in gene	1	12	1	2_Hippo_Male_pool_BHLHE40::1	12	Gene Prkd1	Prkcm, Pkcm, Prkd1, PKD, PKD1	protein kinase D1	NM_008858.3	1422673_at	NP_032884.2
GeneID:217558	G2e3	12	51348230	51376986	28756	+	1	2_Hippo_Male_pool_BHLHE40::1::1257	-134	upstream	1	27	1	2_Hippo_Male_pool_BHLHE40::1	27	Gene G2e3	9030416F18, AW046379, D930034K21Rik, G2e3, 6030408C04Rik, mKIAA1333	G2/M-phase specific E3 ubiquitin ligase	NM_001015099.2, NM_001167963.1, NM_001167964.1	1434699_at, 1434700_at	NP_001015099.2, NP_001161435.1, NP_001161436.1
GeneID:94186	Strn3	12	51608541	51691914	83373	-	2	2_Hippo_Male_pool_BHLHE40::1::1258, 2_Hippo_Male_pool_BHLHE40::1::1259	730, -54	in gene, upstream	1	19.5	2	2_Hippo_Male_pool_BHLHE40::1	24	Gene Strn3	Gs2na, Strn3, SG2NA, striatin-3	striatin, calmodulin binding protein 3	NM_001172098.1, NM_052973.2	1423535_at, 1423536_at	NP_001165569.1, NP_443205.1
GeneID:11782	Ap4s1	12	51690966	51738939	47973	+	2	2_Hippo_Male_pool_BHLHE40::1::1258, 2_Hippo_Male_pool_BHLHE40::1::1259	218, 1002	in gene, in gene	1	19.5	2	2_Hippo_Male_pool_BHLHE40::1	24	Gene Ap4s1	AI314282, Ap4s1	adaptor-related protein complex AP-4, sigma 1	NM_021710.3		NP_068356.1
GeneID:320487	Heatr5a	12	51875873	51971321	95448	-	1	2_Hippo_Male_pool_BHLHE40::1::1260	313	in gene	1	17	1	2_Hippo_Male_pool_BHLHE40::1	17	Gene Heatr5a	Heatr5a, C230081H03Rik, mKIAA1316, D930036F22Rik	HEAT repeat containing 5A	NM_177171.4	1435241_at	NP_796145.2
GeneID:73278	1700031P21Rik	12	52599984	52602322	2338	-	1	2_Hippo_Male_pool_BHLHE40::1::1263	-1422	upstream	1	18	1	2_Hippo_Male_pool_BHLHE40::1	18	Gene 1700031P21Rik	1700031P21Rik	RIKEN cDNA 1700031P21 gene	NR_045910.1
GeneID:238161	Akap6	12	52699383	53151015	451632	+	2	2_Hippo_Male_pool_BHLHE40::1::1264, 2_Hippo_Male_pool_BHLHE40::1::1265	240073, 447417	in gene, in gene	1	21.5	2	2_Hippo_Male_pool_BHLHE40::1	29	Gene Akap6	Akap6, MGC73457, AI482140, PRKA, Akapalpha, Akapbeta	A kinase (PRKA) anchor protein 6	NM_198111.2		NP_932779.2
GeneID:27386	Npas3	12	53248677	54072175	823498	+	1	2_Hippo_Male_pool_BHLHE40::1::1266	801371	in gene	1	16	1	2_Hippo_Male_pool_BHLHE40::1	16	Gene Npas3	Npas3, bHLHe12, 4930423H22Rik	neuronal PAS domain protein 3	NM_013780.2	1421567_at, 1429138_at	NP_038808.2
GeneID:59032	Ppp2r3c	12	55280814	55303000	22186	-	1	2_Hippo_Male_pool_BHLHE40::1::1267	-8	upstream	1	49	1	2_Hippo_Male_pool_BHLHE40::1	49	Gene Ppp2r3c	4930511A21Rik, G5pr, Ppp2r3c, 5730412A08Rik, G4-1	protein phosphatase 2, regulatory subunit B'', gamma	NM_021529.3	1417478_a_at, 1417479_at	NP_067504.2
GeneID:66132	1110008L16Rik	12	55302637	55382491	79854	+	1	2_Hippo_Male_pool_BHLHE40::1::1267	371	in gene	1	49	1	2_Hippo_Male_pool_BHLHE40::1	49	Gene 1110008L16Rik	KIAA0391, mKIAA0391, Mrpp3, Kiaa0391, 1110008L16Rik	RIKEN cDNA 1110008L16 gene	NM_025373.1	1428775_at	NP_079649.1
GeneID:328099	Prps1l3	12	57230412	57242168	11756	+	1	2_Hippo_Male_pool_BHLHE40::1::1269	116	in gene	1	28	1	2_Hippo_Male_pool_BHLHE40::1	28	Gene Prps1l3	MGC117905, Prps1l3, AW536152, Gm5081, AU021838	phosphoribosyl pyrophosphate synthetase 1-like 3	NM_001037746.3	1433903_at	NP_001032835.2
GeneID:73490	Mipol1	12	57230425	57457241	226816	+	1	2_Hippo_Male_pool_BHLHE40::1::1269	103	in gene	1	28	1	2_Hippo_Male_pool_BHLHE40::1	28	Gene Mipol1	6030439O22Rik, Mipol1, AW536152, AU021838, D12Ertd19e, 1700081O04Rik	mirror-image polydactyly gene 1 homolog (human)	NM_001164370.1	1432284_at, 1435671_at	NP_001157842.1
GeneID:78232	Trappc6b	12	59043092	59061461	18369	-	1	2_Hippo_Male_pool_BHLHE40::1::1270	-5547	upstream	1	21	1	2_Hippo_Male_pool_BHLHE40::1	21	Gene Trappc6b	Trappc6b, 5830498C14Rik, C79212	trafficking protein particle complex 6B	NM_030057.2	1428177_at, 1428178_s_at	NP_084333.1
GeneID:18949	Pnn	12	59066919	59074017	7098	+	1	2_Hippo_Male_pool_BHLHE40::1::1270	89	in gene	1	21	1	2_Hippo_Male_pool_BHLHE40::1	21	Gene Pnn	D12Ertd512e, AU045199, Pnn	pinin	NM_008891.2	1423324_at, 1423325_at	NP_032917.2
GeneID:217615	Ctage5	12	59129746	59190220	60474	+	1	2_Hippo_Male_pool_BHLHE40::1::1271	1518	in gene	1	50	1	2_Hippo_Male_pool_BHLHE40::1	50	Gene Ctage5	Ctage5, D12Bwg0579e, Mgea6, MGC30562, Mgea, Mea6	CTAGE family, member 5	NM_146034.3, NM_001165253.1, NM_001165254.1	1426445_at	NP_666146.3, NP_001158725.1, NP_001158726.1
GeneID:70611	Fbxo33	12	59200655	59219483	18828	-	1	2_Hippo_Male_pool_BHLHE40::1::1272	-517	upstream	1	29	1	2_Hippo_Male_pool_BHLHE40::1	29	Gene Fbxo33	AI642135, Fbxo33, 5730501N20Rik	F-box protein 33	NM_001033156.4	1426870_at, 1426871_at	NP_001028328.2
GeneID:30795	Fkbp3	12	65062432	65073938	11506	-	1	2_Hippo_Male_pool_BHLHE40::1::1273	18	in gene	1	38	1	2_Hippo_Male_pool_BHLHE40::1	38	Gene Fkbp3	Fkbp3, 25kDa, FKBP-3, FKBP25	FK506 binding protein 3	NM_013902.4	1416858_a_at, 1416859_at	NP_038930.1
GeneID:104806	Fancm	12	65075606	65132058	56452	+	1	2_Hippo_Male_pool_BHLHE40::1::1273	-1686	upstream	1	38	1	2_Hippo_Male_pool_BHLHE40::1	38	Gene Fancm	C730036B14Rik, D12Ertd364e, Fancm, AI427100	Fanconi anemia, complementation group M	NM_178912.3		NP_849243.2
GeneID:320772	Mdga2	12	66466059	67222549	756490	-	3	2_Hippo_Male_pool_BHLHE40::1::1274, 2_Hippo_Male_pool_BHLHE40::1::1275, 2_Hippo_Male_pool_BHLHE40::1::1276	210997, 1525, 501	in gene, in gene, in gene	1	22.667	3	2_Hippo_Male_pool_BHLHE40::1	32	Gene Mdga2	Adp, 9330209L04Rik, Mdga2, 6720489L24Rik, Mamdc1	MAM domain containing glycosylphosphatidylinositol anchor 2	NM_001193266.1, NM_207010.2	1436139_at	NP_001180195.1, NP_996893.2
GeneID:69706	Lrr1	12	69168814	69179010	10196	+	1	2_Hippo_Male_pool_BHLHE40::1::1278	14994	downstream	1	30	1	2_Hippo_Male_pool_BHLHE40::1	30	Gene Lrr1	2410005L11Rik, LRR-1, AU021780, Lrr1, Ppil5	leucine rich repeat protein 1	NM_001081406.1	1427506_at	NP_001074875.1
GeneID:66483	Rpl36al	12	69182734	69184067	1333	-	1	2_Hippo_Male_pool_BHLHE40::1::1278	259	in gene	1	30	1	2_Hippo_Male_pool_BHLHE40::1	30	Gene Rpl36al	2410038A03Rik, Rpl36al, RPL36A	ribosomal protein L36A-like	NM_025589.4		NP_079865.1
GeneID:217664	Mgat2	12	69184158	69186773	2615	+	1	2_Hippo_Male_pool_BHLHE40::1::1278	-350	upstream	1	30	1	2_Hippo_Male_pool_BHLHE40::1	30	Gene Mgat2	MGC37173, GLCNACTII, CDGS2, AA407964, Mgat2, GNT-II, GNT2	mannoside acetylglucosaminyltransferase 2	NM_146035.2	1426350_at	NP_666147.1
GeneID:109065	Dnaaf2	12	69189838	69198429	8591	-	2	2_Hippo_Male_pool_BHLHE40::1::1278, 2_Hippo_Male_pool_BHLHE40::1::1279	14621, 1037	downstream, in gene	1	30	2	2_Hippo_Male_pool_BHLHE40::1	30	Gene Dnaaf2	1110034A24Rik, 2810020C19Rik, AV032410, mknt, TU54, Dnaaf2, Ktu	dynein, axonemal assembly factor 2	NM_027269.3		NP_081545.3
GeneID:414085	9330151L19Rik	12	69197211	69199868	2657	+	1	2_Hippo_Male_pool_BHLHE40::1::1279	181	in gene	1	30	1	2_Hippo_Male_pool_BHLHE40::1	30	Gene 9330151L19Rik	9330151L19Rik	RIKEN cDNA 9330151L19 gene	NR_033222.1	1434166_at
GeneID:18974	Pole2	12	69201779	69228190	26411	-	1	2_Hippo_Male_pool_BHLHE40::1::1279	30798	downstream	1	30	1	2_Hippo_Male_pool_BHLHE40::1	30	Gene Pole2	Pole2	polymerase (DNA directed), epsilon 2 (p59 subunit)	NM_011133.2	1427094_at, 1431440_at	NP_035263.1
GeneID:271005	Klhdc1	12	69241832	69283961	42129	+	1	2_Hippo_Male_pool_BHLHE40::1::1280	88	in gene	1	23	1	2_Hippo_Male_pool_BHLHE40::1	23	Gene Klhdc1	Klhdc1, MGC141301, MGC141300	kelch domain containing 1	NM_178253.5		NP_839984.1
GeneID:11845	Arf6	12	69372150	69375980	3830	+	1	2_Hippo_Male_pool_BHLHE40::1::1281	-182	upstream	1	31	1	2_Hippo_Male_pool_BHLHE40::1	31	Gene Arf6	AW496366, AI788669, Arf6, MGC102530	ADP-ribosylation factor 6	NM_007481.3	1418822_a_at, 1418823_at, 1418824_at, 1434312_at	NP_031507.1
GeneID:207965	Mettl21d	12	69577628	69583028	5400	-	1	2_Hippo_Male_pool_BHLHE40::1::1283	36	in gene	1	34	1	2_Hippo_Male_pool_BHLHE40::1	34	Gene Mettl21d	Gm71, Mettl21d, Mettl221d	methyltransferase like 21D	NM_001033236.2		NP_001028408.2
GeneID:20663	Sos2	12	69583761	69681852	98091	-	2	2_Hippo_Male_pool_BHLHE40::1::1283, 2_Hippo_Male_pool_BHLHE40::1::1284	98860, -452	downstream, upstream	1	31	2	2_Hippo_Male_pool_BHLHE40::1	34	Gene Sos2	Sos2	son of sevenless homolog 2 (Drosophila)	NM_001135559.1		NP_001129031.1
GeneID:217666	L2hgdh	12	69690436	69724874	34438	-	1	2_Hippo_Male_pool_BHLHE40::1::1284	42570	downstream	1	28	1	2_Hippo_Male_pool_BHLHE40::1	28	Gene L2hgdh	MGC28775, L2hgdh, BC016226	L-2-hydroxyglutarate dehydrogenase	NM_145443.2	1424858_at	NP_663418.1
GeneID:64010	Sav1	12	69965012	69987002	21990	-	1	2_Hippo_Male_pool_BHLHE40::1::1285	-22	upstream	1	19	1	2_Hippo_Male_pool_BHLHE40::1	19	Gene Sav1	Wwp4, Sav1, WW45, Sav, 1700040G09Rik, Wwp3, Salv	salvador homolog 1 (Drosophila)	NM_022028.2	1416075_at	NP_071311.1
GeneID:18080	Nin	12	70011435	70111925	100490	-	4	2_Hippo_Male_pool_BHLHE40::1::1286, 2_Hippo_Male_pool_BHLHE40::1::1287, 2_Hippo_Male_pool_BHLHE40::1::1288, 2_Hippo_Male_pool_BHLHE40::1::1289	35285, 5781, 181, -7339	in gene, in gene, in gene, upstream	1	22.25	4	2_Hippo_Male_pool_BHLHE40::1	29	Gene Nin	mKIAA1565, 3110068G20Rik, MGC169413, Nin, AI385615, AU024711	ninein	NM_001081453.1, NM_008697.2	1419078_at, 1428600_at	NP_001074922.1, NP_032723.2
GeneID:319710	Frmd6	12	70825514	70902234	76720	+	2	2_Hippo_Male_pool_BHLHE40::1::1293, 2_Hippo_Male_pool_BHLHE40::1::1294	-746, 38	upstream, in gene	1	20	2	2_Hippo_Male_pool_BHLHE40::1	21	Gene Frmd6	Frmd6, 4930488L10Rik, AW212977, 2610019M19Rik	FERM domain containing 6	NM_028127.3		NP_082403.2
GeneID:73204	3110056K07Rik	12	70991615	71015823	24208	-	1	2_Hippo_Male_pool_BHLHE40::1::1295	527	in gene	1	17	1	2_Hippo_Male_pool_BHLHE40::1	17	Gene 3110056K07Rik	4921536K06Rik, 3110056K07Rik	RIKEN cDNA 3110056K07 gene	NR_045055.1, NR_045056.1
GeneID:238247	Arid4a	12	71015967	71099351	83384	+	1	2_Hippo_Male_pool_BHLHE40::1::1295	-671	upstream	1	17	1	2_Hippo_Male_pool_BHLHE40::1	17	Gene Arid4a	MmRBBP1, A630009N03, Arid4a, A630067N03Rik, Rbbp1	AT rich interactive domain 4A (RBP1-like)	NM_001081195.1	1436191_at	NP_001074664.1
GeneID:30056	Timm9	12	71123172	71136675	13503	-	1	2_Hippo_Male_pool_BHLHE40::1::1296	-29	upstream	1	55	1	2_Hippo_Male_pool_BHLHE40::1	55	Gene Timm9	2810011L15Rik, Timm9, Timm10, Tim10a	translocase of inner mitochondrial membrane 9	NM_013896.3, NM_001024854.1, NM_001024853.1	1428010_at	NP_038924.1, NP_001020025.1, NP_001020024.1
GeneID:76967	2700049A03Rik	12	71136848	71243303	106455	+	1	2_Hippo_Male_pool_BHLHE40::1::1296	-144	upstream	1	55	1	2_Hippo_Male_pool_BHLHE40::1	55	Gene 2700049A03Rik	2700049A03Rik, mKIAA0586, Talpid3, MGC183655	RIKEN cDNA 2700049A03 gene	NM_001163378.1, NM_029818.1	1429595_at	NP_001156850.1, NP_084094.1
GeneID:208846	Daam1	12	71831078	71992367	161289	+	1	2_Hippo_Male_pool_BHLHE40::1::1299	150362	in gene	1	37	1	2_Hippo_Male_pool_BHLHE40::1	37	Gene Daam1	E130308H01, 1700066F09Rik, 2310028E21Rik, mKIAA0666, Daam1, AI503486	dishevelled associated activator of morphogenesis 1	NM_026102.2, NM_172464.2	1431035_at	NP_080378.2, NP_766052.2
GeneID:238252	Gpr135	12	72069618	72070991	1373	-	1	2_Hippo_Male_pool_BHLHE40::1::1300	751	in gene	1	31	1	2_Hippo_Male_pool_BHLHE40::1	31	Gene Gpr135	PAFR, Gpr135	G protein-coupled receptor 135	NM_181752.1		NP_861417.1
GeneID:67217	L3hypdh	12	72073428	72085313	11885	-	1	2_Hippo_Male_pool_BHLHE40::1::1300	15073	downstream	1	31	1	2_Hippo_Male_pool_BHLHE40::1	31	Gene L3hypdh	2810055F11Rik, L3hypdh	L-3-hydroxyproline dehydratase (trans-)	NM_026038.2	1424692_at	NP_080314.1
GeneID:104001	Rtn1	12	72211752	72408939	197187	-	1	2_Hippo_Male_pool_BHLHE40::1::1301	123451	in gene	1	48	1	2_Hippo_Male_pool_BHLHE40::1	48	Gene Rtn1	Rtn1-c, Rtn1, Rtn1-a, 4930441F12Rik, Rtn1-b, MGC40985, 0710005K15Rik, Nsp, R75279	reticulon 1	NM_001007596.1, NM_153457.6	1429761_at	NP_001007597.1, NP_703187.2
GeneID:67708	Pcnxl4	12	72536357	72580213	43856	+	1	2_Hippo_Male_pool_BHLHE40::1::1302	-21	upstream	1	50	1	2_Hippo_Male_pool_BHLHE40::1	50	Gene Pcnxl4	1810048J11Rik, 4932413O10, AU017192, Pcnxl4	pecanex-like 4 (Drosophila)	NM_026327.3	1426991_at	NP_080603.2
GeneID:19042	Ppm1a	12	72761211	72794940	33729	+	1	2_Hippo_Male_pool_BHLHE40::1::1303	-411	upstream	1	79	1	2_Hippo_Male_pool_BHLHE40::1	79	Gene Ppm1a	2310003C21Rik, 2900017D14Rik, Ppm1a, AU017636, MPPa-1, MMPa-2, AI427932	protein phosphatase 1A, magnesium dependent, alpha isoform	NM_008910.3	1415678_at, 1417221_at, 1425537_at, 1429500_at, 1429501_s_at	NP_032936.1
GeneID:15251	Hif1a	12	73907867	73947530	39663	+	1	2_Hippo_Male_pool_BHLHE40::1::1305	-155	upstream	1	60	1	2_Hippo_Male_pool_BHLHE40::1	60	Gene Hif1a	HIF1alpha, MOP1, Hif1a, bHLHe78, AA959795	hypoxia inducible factor 1, alpha subunit	NM_010431.2	1416035_at, 1427418_a_at, 1431981_at	NP_034561.2
GeneID:100504452	Gm20235	12	73910555	73914501	3946	+	1	2_Hippo_Male_pool_BHLHE40::1::1305	-2843	upstream	1	60	1	2_Hippo_Male_pool_BHLHE40::1	60	Gene Gm20235	Gm20235	predicted gene, 20235	XR_141136.1, XR_141662.1
GeneID:26932	Ppp2r5e	12	75450881	75596200	145319	-	1	2_Hippo_Male_pool_BHLHE40::1::1306	-168	upstream	1	42	1	2_Hippo_Male_pool_BHLHE40::1	42	Gene Ppp2r5e	Ppp2r5e, AI449017, B56beta, 4633401M22Rik	protein phosphatase 2, regulatory subunit B (B56), epsilon isoform	NM_012024.2	1428461_at, 1428462_at, 1428463_a_at	NP_036154.1
GeneID:109929	Zbtb25	12	76348900	76369560	20660	-	3	2_Hippo_Male_pool_BHLHE40::1::1307, 2_Hippo_Male_pool_BHLHE40::1::1308, 2_Hippo_Male_pool_BHLHE40::1::1309	312, -691, -1848	in gene, upstream, upstream	1	21.667	3	2_Hippo_Male_pool_BHLHE40::1	27	Gene Zbtb25	AI842128, Kup, Zbtb25, Zfp-50, 2900064P18Rik, 2810462M08Rik, Zfp50	zinc finger and BTB domain containing 25	NM_001172104.1, NM_028356.2	1430344_at	NP_001165575.1, NP_082632.2
GeneID:268564	Zbtb1	12	76370266	76388747	18481	+	3	2_Hippo_Male_pool_BHLHE40::1::1307, 2_Hippo_Male_pool_BHLHE40::1::1308, 2_Hippo_Male_pool_BHLHE40::1::1309	-1018, -15, 1142	upstream, upstream, in gene	1	21.667	3	2_Hippo_Male_pool_BHLHE40::1	27	Gene Zbtb1	AI256369, C430003J21Rik, 9430077A12, Bsg2, Zbtb1	zinc finger and BTB domain containing 1	NM_178744.2	1424750_at	NP_848859.1
GeneID:100504512	4930426I24Rik	12	76402738	76403982	1244	-	1	2_Hippo_Male_pool_BHLHE40::1::1310	366	in gene	1	16	1	2_Hippo_Male_pool_BHLHE40::1	16	Gene 4930426I24Rik	4930426I24Rik, 6720480K08Rik	RIKEN cDNA 4930426I24 gene	XR_106723.1, XR_105498.1	1430832_at
GeneID:15512	Hspa2	12	76404176	76406938	2762	+	1	2_Hippo_Male_pool_BHLHE40::1::1310	-560	upstream	1	16	1	2_Hippo_Male_pool_BHLHE40::1	16	Gene Hspa2	Hspa2, Hsp70-2, HSP70A2, MGC58299, HSP70.2, 70kDa, MGC7795	heat shock protein 2	NM_001002012.1, NM_008301.4	1417101_at	NP_001002012.1, NP_032327.2
GeneID:20741	Sptb	12	76580488	76710547	130059	-	2	2_Hippo_Male_pool_BHLHE40::1::1311, 2_Hippo_Male_pool_BHLHE40::1::1312	87091, 307	in gene, in gene	1	17.5	2	2_Hippo_Male_pool_BHLHE40::1	19	Gene Sptb	D330027P03Rik, Spnb-1, AI842465, Spnb1, mKIAA4219, KIAA4219, ja, Gm1301, jaundiced, Sptb	spectrin beta, erythrocytic	NM_013675.3		NP_038703.3
GeneID:110606	Fntb	12	76837467	76921412	83945	+	1	2_Hippo_Male_pool_BHLHE40::1::1313	165	in gene	1	25	1	2_Hippo_Male_pool_BHLHE40::1	25	Gene Fntb	AA409500, 2010013E13Rik, Fntb	farnesyltransferase, CAAX box, beta	NM_145927.2	1434309_at	NP_666039.1
GeneID:17187	Max	12	76937269	76962248	24979	-	1	2_Hippo_Male_pool_BHLHE40::1::1314	-8	upstream	1	37	1	2_Hippo_Male_pool_BHLHE40::1	37	Gene Max	bHLHd8, bHLHd7, AI875693, Max, bHLHd4, AA960152, bHLHd6, bHLHd5	Max protein	NM_008558.2, NM_001146176.1	1423501_at	NP_032584.2, NP_001139648.1
GeneID:53618	Fut8	12	77238104	77475996	237892	+	2	2_Hippo_Male_pool_BHLHE40::1::1315, 2_Hippo_Male_pool_BHLHE40::1::1316	8, 856	in gene, in gene	1	32	2	2_Hippo_Male_pool_BHLHE40::1	34	Gene Fut8	Fut8		NM_001252614.1, NM_001252615.1, NM_001252616.1, NM_016893.5, NR_045554.1		NP_001239543.1, NP_001239544.1, NP_058589.2, NP_001239545.1
GeneID:268566	Gphn	12	78226655	78684772	458117	+	2	2_Hippo_Male_pool_BHLHE40::1::1319, 2_Hippo_Male_pool_BHLHE40::1::1320	-351, 321	upstream, in gene	1	27	2	2_Hippo_Male_pool_BHLHE40::1	37	Gene Gphn	C230040D23, BC027112, MGC150066, Gphn, AI662856, MGC38765, GPHRYN, 5730552E08Rik, geph, GPH	gephyrin	NM_172952.3, NM_145965.2	1426462_at, 1426463_at, 1430038_at	NP_766540.2, NP_666077.2
GeneID:53612	Vti1b	12	79156017	79172458	16441	-	1	2_Hippo_Male_pool_BHLHE40::1::1321	10	in gene	1	33	1	2_Hippo_Male_pool_BHLHE40::1	33	Gene Vti1b	MVti1b, SNARE, GES30, Vti1-rp1, AU015348, Vti1b		NM_016800.3		NP_058080.2
GeneID:17252	Rdh11	12	79175551	79191819	16268	-	1	2_Hippo_Male_pool_BHLHE40::1::1321	19371	downstream	1	33	1	2_Hippo_Male_pool_BHLHE40::1	33	Gene Rdh11	AI428145, CGI-82, Rdh11, Ube-1c, 2610319N22Rik, Arsdr1, Psdr1, HCBP12, M42C60, AU045252, UBE-1c1, Mdt1, C85936, SCALD	retinol dehydrogenase 11	NM_021557.5	1418760_at	NP_067532.2
GeneID:12192	Zfp36l1	12	80107760	80113013	5253	-	3	2_Hippo_Male_pool_BHLHE40::1::1322, 2_Hippo_Male_pool_BHLHE40::1::1323, 2_Hippo_Male_pool_BHLHE40::1::1324	3061, -1403, -2635	in gene, upstream, upstream	1	22.667	3	2_Hippo_Male_pool_BHLHE40::1	34	Gene Zfp36l1	Brf1, AW742437, D530020L18Rik, ERF1, cMG1, Berg36, TIS11b, Zfp36l1, AW743212	zinc finger protein 36, C3H type-like 1	NM_007564.5	1422528_a_at	NP_031590.1
GeneID:69548	2310015A10Rik	12	80120546	80132844	12298	-	2	2_Hippo_Male_pool_BHLHE40::1::1323, 2_Hippo_Male_pool_BHLHE40::1::1324	18428, 17196	downstream, downstream	1	27	2	2_Hippo_Male_pool_BHLHE40::1	34	Gene 2310015A10Rik	2310015A10Rik, 5330419I17Rik	RIKEN cDNA 2310015A10 gene	NR_033514.1
GeneID:109711	Actn1	12	80167542	80260371	92829	-	2	2_Hippo_Male_pool_BHLHE40::1::1325, 2_Hippo_Male_pool_BHLHE40::1::1326	659, -189	in gene, upstream	1	22.5	2	2_Hippo_Male_pool_BHLHE40::1	23	Gene Actn1	Actn1a, Actn1, 3110023F10Rik	actinin, alpha 1	NM_134156.2	1427385_s_at, 1428585_at	NP_598917.1
GeneID:13877	Erh	12	80634023	80643861	9838	-	1	2_Hippo_Male_pool_BHLHE40::1::1327	309	in gene	1	22	1	2_Hippo_Male_pool_BHLHE40::1	22	Gene Erh	MGC130271, Prei1, Erh, MGC130272, Mer, MGC103398	enhancer of rudimentary homolog (Drosophila)	NM_007951.3	1430536_a_at	NP_031977.1
GeneID:328133	Slc39a9	12	80644215	80683342	39127	+	1	2_Hippo_Male_pool_BHLHE40::1::1327	-663	upstream	1	22	1	2_Hippo_Male_pool_BHLHE40::1	22	Gene Slc39a9	2610511I23Rik, 2010002A02Rik, Slc39a9, AW209151, 4833420E20Rik	solute carrier family 39 (zinc transporter), member 9	NM_026244.2	1421249_at, 1421250_at	NP_080520.2
GeneID:217684	4933426M11Rik	12	80790532	80880833	90301	+	1	2_Hippo_Male_pool_BHLHE40::1::1328	-20	upstream	1	42	1	2_Hippo_Male_pool_BHLHE40::1	42	Gene 4933426M11Rik	mKIAA0247, 4933426M11Rik	RIKEN cDNA 4933426M11 gene	NM_001242419.1, NM_178682.4		NP_001229348.1, NP_848797.1
GeneID:66272	Cox16	12	81470704	81485110	14406	-	1	2_Hippo_Male_pool_BHLHE40::1::1329	150	in gene	1	23	1	2_Hippo_Male_pool_BHLHE40::1	23	Gene Cox16	1810020G14Rik, MGC118423, 1810055I05Rik, BB388670, Cox16	cytochrome c oxidase assembly protein 16	NM_025461.5	1423190_at	NP_079737.1
GeneID:24071	Synj2bp	12	81492194	81532907	40713	-	1	2_Hippo_Male_pool_BHLHE40::1::1329	47947	downstream	1	23	1	2_Hippo_Male_pool_BHLHE40::1	23	Gene Synj2bp	Synj2bp, ARIP2, ARIP2a, OMP25, ActRIP4, AA409442, D12Wsu118e	synaptojanin 2 binding protein	NM_025292.6	1417834_at, 1428015_at, 1431507_a_at	NP_079568.1
GeneID:69480	Ttc9	12	81631369	81664941	33572	+	1	2_Hippo_Male_pool_BHLHE40::1::1330	455	in gene	1	21	1	2_Hippo_Male_pool_BHLHE40::1	21	Gene Ttc9	AI429215, AI853559, Ttc9, 1700029M07Rik	tetratricopeptide repeat domain 9	NM_001033149.2	1436237_at	NP_001028321.1
GeneID:338372	Map3k9	12	81714950	81781170	66220	-	1	2_Hippo_Male_pool_BHLHE40::1::1331	370	in gene	1	20	1	2_Hippo_Male_pool_BHLHE40::1	20	Gene Map3k9	Mlk1, Map3k9, E130314H24Rik, Prke1	mitogen-activated protein kinase kinase kinase 9	NM_001174107.1, NM_177395.5		NP_001167578.1, NP_796369.2
GeneID:54604	Pcnx	12	81860030	82000924	140894	+	1	2_Hippo_Male_pool_BHLHE40::1::1332	962	in gene	1	29	1	2_Hippo_Male_pool_BHLHE40::1	29	Gene Pcnx	3526401J03Rik, Pcnx, 2900024E21Rik, AI413187, Pcnxl1, AF096286, AI327143	pecanex homolog (Drosophila)	NM_018814.3	1419047_at, 1419048_at, 1419049_at	NP_061284.2
[truncated: 4,745 more rows]
